# Supplementary material for: Aging is associated with functional and molecular changes in distinct hematopoietic stem cell subsets
Source: Nat Commun. 2024 Sep 11;15:7966. doi: 10.1038/s41467-024-52318-1 (PMC11391069; doi:10.1038/s41467-024-52318-1)
Supplement: Supplementary file 1 — Supplementary Information [file 41467_2024_52318_MOESM1_ESM.zip]

Archive with 2 entries (2 files):
- Supplementary Information_240909.pdf
- __MACOSX/._Supplementary Information_240909.pdf
