# Supplementary material for: Aging is associated with functional and molecular changes in distinct hematopoietic stem cell subsets
Source: Nat Commun. 2024 Sep 11;15:7966. doi: 10.1038/s41467-024-52318-1 (PMC11391069; doi:10.1038/s41467-024-52318-1)
Supplement: Supplementary file 4 — Supplementary Data 1 [file 41467_2024_52318_MOESM4_ESM.xlsx]

## Sheet: Overview
	Tables found in this excel file
	Sample information	Sample information for single cell RNA-seq
	Figure 4b	Fig. 4b - Differentially expressed genes between HSCs from juvenile and old mice

## Sheet: Sample Information
	Population	Mouse Strain and Background	Sex	Age (weeks)	Pool	Mitochondrial Reads (%)	ERCC Spike-in (%)	Mapped and Filtered Reads	Passing QC
	Juvenile CD49bneg	C57BL/6, CD45.2	Male	3-4	J1	1.12514	0.204955	639654	Yes
	Juvenile CD49bneg	C57BL/6, CD45.2	Male	3-4	J1	1.15687	0.300348	557020	Yes
	Juvenile CD49bneg	C57BL/6, CD45.2	Male	3-4	J1	1.14512	0.405584	677049	Yes
	Juvenile CD49bneg	C57BL/6, CD45.2	Male	3-4	J2	1.81221	1.71864	125041	Yes
	Juvenile CD49bneg	C57BL/6, CD45.2	Male	3-4	J2	1.74296	0.44289	272754	Yes
	Juvenile CD49bneg	C57BL/6, CD45.2	Male	3-4	J1	1.16036	0.321485	557413	Yes
	Juvenile CD49bneg	C57BL/6, CD45.2	Male	3-4	J1	1.58039	0.439134	285562	Yes
	Juvenile CD49bneg	C57BL/6, CD45.2	Male	3-4	J2	0.963562	0.190052	624039	Yes
	Juvenile CD49bneg	C57BL/6, CD45.2	Male	3-4	J2	1.37952	0.440736	348962	Yes
	Juvenile CD49bneg	C57BL/6, CD45.2	Male	3-4	J1	1.02609	0.262014	714847	Yes
	Juvenile CD49bneg	C57BL/6, CD45.2	Male	3-4	J1	0.865875	0.322619	557933	Yes
	Juvenile CD49bneg	C57BL/6, CD45.2	Male	3-4	J1	1.02623	0.246396	674119	Yes
	Juvenile CD49bneg	C57BL/6, CD45.2	Male	3-4	J2	1.10447	0.223602	428440	Yes
	Juvenile CD49bneg	C57BL/6, CD45.2	Male	3-4	J2	2.47583	1.85649	65069	Yes
	Juvenile CD49bneg	C57BL/6, CD45.2	Male	3-4	J1	1.2007	0.384757	353210	Yes
	Juvenile CD49bneg	C57BL/6, CD45.2	Male	3-4	J1	0.927672	0.356612	622526	Yes
	Juvenile CD49bneg	C57BL/6, CD45.2	Male	3-4	J1	0.885096	0.276961	695405	Yes
	Juvenile CD49bneg	C57BL/6, CD45.2	Male	3-4	J2	0.895901	0.133003	575175	Yes
	Juvenile CD49bneg	C57BL/6, CD45.2	Male	3-4	J2	0.874622	0.219081	645422	Yes
	Juvenile CD49bneg	C57BL/6, CD45.2	Male	3-4	J3	0.866338	0.184272	421660	Yes
	Juvenile CD49bneg	C57BL/6, CD45.2	Male	3-4	J1	1.04719	0.154742	699874	Yes
	Juvenile CD49bneg	C57BL/6, CD45.2	Male	3-4	J1	0.932043	0.175934	733228	Yes
	Juvenile CD49bneg	C57BL/6, CD45.2	Male	3-4	J1	0.899975	0.253497	667463	Yes
	Juvenile CD49bneg	C57BL/6, CD45.2	Male	3-4	J2	0.848179	0.238257	532199	Yes
	Juvenile CD49bneg	C57BL/6, CD45.2	Male	3-4	J2	1.01808	0.237553	344765	Yes
	Juvenile CD49bneg	C57BL/6, CD45.2	Male	3-4	J3	1.07127	0.34801	212925	Yes
	Juvenile CD49bneg	C57BL/6, CD45.2	Male	3-4	J1	0.901406	0.298463	664739	Yes
	Juvenile CD49bneg	C57BL/6, CD45.2	Male	3-4	J1	1.05717	0.272482	671604	Yes
	Juvenile CD49bneg	C57BL/6, CD45.2	Male	3-4	J2	1.03651	0.378355	384559	Yes
	Juvenile CD49bneg	C57BL/6, CD45.2	Male	3-4	J2	1.03417	0.308234	580079	Yes
	Juvenile CD49bneg	C57BL/6, CD45.2	Male	3-4	J2	0.917125	0.172432	463950	Yes
	Juvenile CD49bneg	C57BL/6, CD45.2	Male	3-4	J3	0.792322	0.15068	418769	Yes
	Juvenile CD49bneg	C57BL/6, CD45.2	Male	3-4	J3	1.0161	0.243122	263654	Yes
	Juvenile CD49bneg	C57BL/6, CD45.2	Male	3-4	J3	0.900758	0.1439	307852	Yes
	Juvenile CD49bneg	C57BL/6, CD45.2	Male	3-4	J1	1.63126	0.319545	208734	Yes
	Juvenile CD49bneg	C57BL/6, CD45.2	Male	3-4	J1	1.01198	0.231018	706439	Yes
	Juvenile CD49bneg	C57BL/6, CD45.2	Male	3-4	J1	0.89989	0.154766	543400	Yes
	Juvenile CD49bneg	C57BL/6, CD45.2	Male	3-4	J2	1.30032	0.284874	372446	Yes
	Juvenile CD49bneg	C57BL/6, CD45.2	Male	3-4	J2	0.900805	0.241788	516982	Yes
	Juvenile CD49bneg	C57BL/6, CD45.2	Male	3-4	J2	1.33374	0.299698	375711	Yes
	Juvenile CD49bneg	C57BL/6, CD45.2	Male	3-4	J3	1.23188	0.188523	200506	Yes
	Juvenile CD49bneg	C57BL/6, CD45.2	Male	3-4	J1	0.868825	0.257388	616580	Yes
	Juvenile CD49bneg	C57BL/6, CD45.2	Male	3-4	J1	1.01088	0.265089	559812	Yes
	Juvenile CD49bneg	C57BL/6, CD45.2	Male	3-4	J2	0.994362	0.255479	573433	Yes
	Juvenile CD49bneg	C57BL/6, CD45.2	Male	3-4	J2	1.03023	0.195981	488822	Yes
	Juvenile CD49bneg	C57BL/6, CD45.2	Male	3-4	J2	0.949384	0.181601	584800	Yes
	Juvenile CD49bneg	C57BL/6, CD45.2	Male	3-4	J3	1.98437	0.35143	66016	Yes
	Juvenile CD49bneg	C57BL/6, CD45.2	Male	3-4	J3	0.873096	0.183217	293095	Yes
	Juvenile CD49bneg	C57BL/6, CD45.2	Male	3-4	J1	1.08827	0.249164	514120	Yes
	Juvenile CD49bneg	C57BL/6, CD45.2	Male	3-4	J1	1.04821	0.260608	588239	Yes
	Juvenile CD49bneg	C57BL/6, CD45.2	Male	3-4	J1	0.868728	0.340396	634261	Yes
	Juvenile CD49bneg	C57BL/6, CD45.2	Male	3-4	J2	0.911859	0.255708	639792	Yes
	Juvenile CD49bneg	C57BL/6, CD45.2	Male	3-4	J2	1.10977	0.300007	420990	Yes
	Juvenile CD49bneg	C57BL/6, CD45.2	Male	3-4	J2	0.956553	0.321975	416182	Yes
	Juvenile CD49bneg	C57BL/6, CD45.2	Male	3-4	J3	0.846666	0.0738454	352087	Yes
	Juvenile CD49bneg	C57BL/6, CD45.2	Male	3-4	J3	0.789246	0.105426	380363	Yes
	Juvenile CD49bneg	C57BL/6, CD45.2	Male	3-4	J1	0.800218	0.412229	672442	Yes
	Juvenile CD49bneg	C57BL/6, CD45.2	Male	3-4	J1	1.02568	0.223193	574840	Yes
	Juvenile CD49bneg	C57BL/6, CD45.2	Male	3-4	J1	0.727706	0.253605	727904	Yes
	Juvenile CD49bneg	C57BL/6, CD45.2	Male	3-4	J2	0.98456	0.260507	499411	Yes
	Juvenile CD49bneg	C57BL/6, CD45.2	Male	3-4	J2	1.00871	0.290902	513231	Yes
	Juvenile CD49bneg	C57BL/6, CD45.2	Male	3-4	J2	1.07274	0.234335	457892	Yes
	Juvenile CD49bneg	C57BL/6, CD45.2	Male	3-4	J3	0.853834	0.196073	294788	Yes
	Juvenile CD49bneg	C57BL/6, CD45.2	Male	3-4	J3	0.930777	0.240677	338212	Yes
	Juvenile CD49bneg	C57BL/6, CD45.2	Male	3-4	J1	1.07089	0.159458	633396	Yes
	Juvenile CD49bneg	C57BL/6, CD45.2	Male	3-4	J1	1.18219	0.312326	546865	Yes
	Juvenile CD49bneg	C57BL/6, CD45.2	Male	3-4	J2	1.05834	0.220169	496437	Yes
	Juvenile CD49bneg	C57BL/6, CD45.2	Male	3-4	J2	0.9278	0.186973	523604	Yes
	Juvenile CD49bneg	C57BL/6, CD45.2	Male	3-4	J2	1.00234	0.243799	578345	Yes
	Juvenile CD49bneg	C57BL/6, CD45.2	Male	3-4	J3	0.861483	0.146635	278241	Yes
	Juvenile CD49bneg	C57BL/6, CD45.2	Male	3-4	J3	0.943749	0.30564	275815	Yes
	Juvenile CD49bneg	C57BL/6, CD45.2	Male	3-4	J1	1.30676	0.307794	422035	Yes
	Juvenile CD49bneg	C57BL/6, CD45.2	Male	3-4	J1	0.970431	0.121872	528425	Yes
	Juvenile CD49bneg	C57BL/6, CD45.2	Male	3-4	J1	0.861816	0.317791	582143	Yes
	Juvenile CD49bneg	C57BL/6, CD45.2	Male	3-4	J2	1.0639	0.292579	483972	Yes
	Juvenile CD49bneg	C57BL/6, CD45.2	Male	3-4	J2	1.10721	0.225391	607833	Yes
	Juvenile CD49bneg	C57BL/6, CD45.2	Male	3-4	J2	1.02309	0.32399	526251	Yes
	Juvenile CD49bneg	C57BL/6, CD45.2	Male	3-4	J3	0.980126	0.130567	402091	Yes
	Juvenile CD49bneg	C57BL/6, CD45.2	Male	3-4	J3	1.04136	0.138008	365196	Yes
	Juvenile CD49bneg	C57BL/6, CD45.2	Male	3-4	J1	1.10492	0.322944	628282	Yes
	Juvenile CD49bneg	C57BL/6, CD45.2	Male	3-4	J1	1.00758	0.336852	605607	Yes
	Juvenile CD49bneg	C57BL/6, CD45.2	Male	3-4	J1	0.81411	0.406398	608763	Yes
	Juvenile CD49bneg	C57BL/6, CD45.2	Male	3-4	J2	0.945268	0.141648	598666	Yes
	Juvenile CD49bneg	C57BL/6, CD45.2	Male	3-4	J2	0.838441	0.24249	642502	Yes
	Juvenile CD49bneg	C57BL/6, CD45.2	Male	3-4	J2	1.43278	0.261685	361885	Yes
	Juvenile CD49bneg	C57BL/6, CD45.2	Male	3-4	J3	0.801125	0.0673807	510532	Yes
	Juvenile CD49bneg	C57BL/6, CD45.2	Male	3-4	J3	1.46426	0.263082	193476	Yes
	Juvenile CD49bneg	C57BL/6, CD45.2	Male	3-4	J3	1.07533	0.093293	305489	Yes
	Juvenile CD49bneg	C57BL/6, CD45.2	Male	3-4	J1	1.17586	0.301756	583915	Yes
	Juvenile CD49bneg	C57BL/6, CD45.2	Male	3-4	J1	1.00037	0.381129	680347	Yes
	Juvenile CD49bneg	C57BL/6, CD45.2	Male	3-4	J1	0.968445	0.245024	540764	Yes
	Juvenile CD49bneg	C57BL/6, CD45.2	Male	3-4	J2	1.07277	0.290649	552213	Yes
	Juvenile CD49bneg	C57BL/6, CD45.2	Male	3-4	J2	0.87576	0.216692	645154	Yes
	Juvenile CD49bneg	C57BL/6, CD45.2	Male	3-4	J2	1.1221	0.206715	441670	Yes
	Juvenile CD49bneg	C57BL/6, CD45.2	Male	3-4	J3	1.21188	0.331168	415801	Yes
	Juvenile CD49bneg	C57BL/6, CD45.2	Male	3-4	J3	1.44574	0.540797	221340	Yes
	Juvenile CD49bneg	C57BL/6, CD45.2	Male	3-4	J3	1.11819	0.194707	363624	Yes
	Juvenile CD49bneg	C57BL/6, CD45.2	Male	3-4	J1	1.15148	0.355017	536875	Yes
	Juvenile CD49bneg	C57BL/6, CD45.2	Male	3-4	J1	1.08583	0.302373	464989	Yes
	Juvenile CD49bneg	C57BL/6, CD45.2	Male	3-4	J1	1.11625	0.279857	534916	Yes
	Juvenile CD49bneg	C57BL/6, CD45.2	Male	3-4	J2	1.24107	0.356447	331326	Yes
	Juvenile CD49bneg	C57BL/6, CD45.2	Male	3-4	J2	1.02383	0.334822	299562	Yes
	Juvenile CD49bneg	C57BL/6, CD45.2	Male	3-4	J2	1.97638	0.304295	130137	Yes
	Juvenile CD49bneg	C57BL/6, CD45.2	Male	3-4	J3	1.04238	0.209424	421632	Yes
	Juvenile CD49bneg	C57BL/6, CD45.2	Male	3-4	J3	0.920345	0.297672	406152	Yes
	Juvenile CD49bneg	C57BL/6, CD45.2	Male	3-4	J3	1.00508	0.255046	277989	Yes
	Juvenile CD49bneg	C57BL/6, CD45.2	Male	3-4	J1	1.36576	0.240124	461429	Yes
	Juvenile CD49bneg	C57BL/6, CD45.2	Male	3-4	J1	0.915916	0.220822	646675	Yes
	Juvenile CD49bneg	C57BL/6, CD45.2	Male	3-4	J1	1.22046	0.239121	434508	Yes
	Juvenile CD49bneg	C57BL/6, CD45.2	Male	3-4	J2	0.875516	0.254201	521635	Yes
	Juvenile CD49bneg	C57BL/6, CD45.2	Male	3-4	J2	1.27165	0.439116	380765	Yes
	Juvenile CD49bneg	C57BL/6, CD45.2	Male	3-4	J2	0.943836	0.1915	497650	Yes
	Juvenile CD49bneg	C57BL/6, CD45.2	Male	3-4	J3	0.95768	0.200272	512802	Yes
	Juvenile CD49bneg	C57BL/6, CD45.2	Male	3-4	J3	1.66725	0.448986	209806	Yes
	Juvenile CD49bneg	C57BL/6, CD45.2	Male	3-4	J3	1.06133	0.368127	269472	Yes
	Juvenile CD49bneg	C57BL/6, CD45.2	Male	3-4	J2	0.732493	79.4023	3413	No
	Juvenile CD49bneg	C57BL/6, CD45.2	Male	3-4	J1	0.724701	0.203677	798812	No
	Juvenile CD49bneg	C57BL/6, CD45.2	Male	3-4	J2	0.671366	75.9987	2979	No
	Juvenile CD49bneg	C57BL/6, CD45.2	Male	3-4	J2	5.36835	7.84553	29469	No
	Juvenile CD49bneg	C57BL/6, CD45.2	Male	3-4	J3	0.467426	36.7514	3423	No
	Juvenile CD49bneg	C57BL/6, CD45.2	Male	3-4	J3	0.80573	70.3671	2234	No
	Juvenile CD49bneg	C57BL/6, CD45.2	Male	3-4	J2	0.692521	73.3033	2888	No
	Juvenile CD49bneg	C57BL/6, CD45.2	Male	3-4	J1	0.861244	0.426566	752052	No
	Juvenile CD49bneg	C57BL/6, CD45.2	Male	3-4	J3	1.2994	62.967	1847	No
	Juvenile CD49bneg	C57BL/6, CD45.2	Male	3-4	J1	0.691197	0.142314	1025902	No
	Juvenile CD49bneg	C57BL/6, CD45.2	Male	3-4	J3	0.874795	58.3926	1829	No
	Juvenile CD49bneg	C57BL/6, CD45.2	Male	3-4	J3	1.31765	58.7765	2125	No
	Juvenile CD49bneg	C57BL/6, CD45.2	Male	3-4	J1	0.916652	0.334818	768776	No
	Juvenile CD49bneg	C57BL/6, CD45.2	Male	3-4	J3	1.24252	42.6599	2173	No
	Old CD49bneg	C57BL/6, CD45.2	Male	96	O1	1.43049	0.413262	222861	Yes
	Old CD49bneg	C57BL/6, CD45.2	Male	96	O1	1.03635	0.289809	336083	Yes
	Old CD49bneg	C57BL/6, CD45.2	Male	96	O1	1.94754	0.426698	102180	Yes
	Old CD49bneg	C57BL/6, CD45.2	Male	96	O2	1.23585	0.253984	290569	Yes
	Old CD49bneg	C57BL/6, CD45.2	Male	96	O2	1.00999	0.209757	278418	Yes
	Old CD49bneg	C57BL/6, CD45.2	Male	96	O2	1.25817	0.451351	171042	Yes
	Old CD49bneg	C57BL/6, CD45.2	Male	96	O1	1.08819	0.24929	193349	Yes
	Old CD49bneg	C57BL/6, CD45.2	Male	96	O1	1.05894	0.147039	387653	Yes
	Old CD49bneg	C57BL/6, CD45.2	Male	96	O1	1.42455	0.283239	131691	Yes
	Old CD49bneg	C57BL/6, CD45.2	Male	96	O2	1.94319	0.402806	189173	Yes
	Old CD49bneg	C57BL/6, CD45.2	Male	96	O2	2.23425	0.385152	109567	Yes
	Old CD49bneg	C57BL/6, CD45.2	Male	96	O2	1.98642	0.433588	136074	Yes
	Old CD49bneg	C57BL/6, CD45.2	Male	96	O1	3.09531	0.362304	73143	Yes
	Old CD49bneg	C57BL/6, CD45.2	Male	96	O1	1.64464	0.326901	217191	Yes
	Old CD49bneg	C57BL/6, CD45.2	Male	96	O1	2.08553	0.340289	89042	Yes
	Old CD49bneg	C57BL/6, CD45.2	Male	96	O2	2.00631	0.251831	191795	Yes
	Old CD49bneg	C57BL/6, CD45.2	Male	96	O2	1.52791	0.302449	248968	Yes
	Old CD49bneg	C57BL/6, CD45.2	Male	96	O2	1.68238	0.403624	162032	Yes
	Old CD49bneg	C57BL/6, CD45.2	Male	96	O1	1.16956	0.241348	285065	Yes
	Old CD49bneg	C57BL/6, CD45.2	Male	96	O1	1.13303	0.158471	273868	Yes
	Old CD49bneg	C57BL/6, CD45.2	Male	96	O1	1.88283	0.321851	118067	Yes
	Old CD49bneg	C57BL/6, CD45.2	Male	96	O2	1.27279	0.348616	189033	Yes
	Old CD49bneg	C57BL/6, CD45.2	Male	96	O2	1.33912	0.537239	150771	Yes
	Old CD49bneg	C57BL/6, CD45.2	Male	96	O2	1.1142	0.245002	329385	Yes
	Old CD49bneg	C57BL/6, CD45.2	Male	96	O1	1.06351	0.309153	213163	Yes
	Old CD49bneg	C57BL/6, CD45.2	Male	96	O1	1.24258	0.221622	226061	Yes
	Old CD49bneg	C57BL/6, CD45.2	Male	96	O1	1.42975	0.278135	130512	Yes
	Old CD49bneg	C57BL/6, CD45.2	Male	96	O2	1.55163	0.326793	157898	Yes
	Old CD49bneg	C57BL/6, CD45.2	Male	96	O2	1.56076	0.310367	145634	Yes
	Old CD49bneg	C57BL/6, CD45.2	Male	96	O2	1.5822	0.331567	165276	Yes
	Old CD49bneg	C57BL/6, CD45.2	Male	96	O1	0.806026	0.202839	375174	Yes
	Old CD49bneg	C57BL/6, CD45.2	Male	96	O1	1.64322	0.0277285	82947	Yes
	Old CD49bneg	C57BL/6, CD45.2	Male	96	O1	1.95275	0.237561	84189	Yes
	Old CD49bneg	C57BL/6, CD45.2	Male	96	O2	1.25028	0.305701	145567	Yes
	Old CD49bneg	C57BL/6, CD45.2	Male	96	O2	2.54242	0.329786	52155	Yes
	Old CD49bneg	C57BL/6, CD45.2	Male	96	O2	1.30076	0.213985	178050	Yes
	Old CD49bneg	C57BL/6, CD45.2	Male	96	O1	1.01488	0.323056	288804	Yes
	Old CD49bneg	C57BL/6, CD45.2	Male	96	O1	1.16368	0.284224	354650	Yes
	Old CD49bneg	C57BL/6, CD45.2	Male	96	O1	1.78793	0.237671	129591	Yes
	Old CD49bneg	C57BL/6, CD45.2	Male	96	O2	1.12126	0.361896	357009	Yes
	Old CD49bneg	C57BL/6, CD45.2	Male	96	O2	1.4805	0.311128	274164	Yes
	Old CD49bneg	C57BL/6, CD45.2	Male	96	O2	1.83055	0.582375	123460	Yes
	Old CD49bneg	C57BL/6, CD45.2	Male	96	O1	0.844919	0.36282	341216	Yes
	Old CD49bneg	C57BL/6, CD45.2	Male	96	O1	1.00379	0.291126	217775	Yes
	Old CD49bneg	C57BL/6, CD45.2	Male	96	O1	0.963044	0.284041	192930	Yes
	Old CD49bneg	C57BL/6, CD45.2	Male	96	O2	1.47216	0.464927	155078	Yes
	Old CD49bneg	C57BL/6, CD45.2	Male	96	O2	1.48066	0.23718	159794	Yes
	Old CD49bneg	C57BL/6, CD45.2	Male	96	O2	1.73682	0.3893	139738	Yes
	Old CD49bneg	C57BL/6, CD45.2	Male	96	O1	1.43971	0.187279	170868	Yes
	Old CD49bneg	C57BL/6, CD45.2	Male	96	O1	1.10244	0.306452	328273	Yes
	Old CD49bneg	C57BL/6, CD45.2	Male	96	O1	1.54545	0.131909	61406	Yes
	Old CD49bneg	C57BL/6, CD45.2	Male	96	O2	1.63834	0.21664	140325	Yes
	Old CD49bneg	C57BL/6, CD45.2	Male	96	O2	1.74496	0.359586	134043	Yes
	Old CD49bneg	C57BL/6, CD45.2	Male	96	O2	1.80683	0.410605	116170	Yes
	Old CD49bneg	C57BL/6, CD45.2	Male	96	O1	0.826485	0.190959	365524	Yes
	Old CD49bneg	C57BL/6, CD45.2	Male	96	O1	1.39468	0.294473	270313	Yes
	Old CD49bneg	C57BL/6, CD45.2	Male	96	O1	1.26808	0.191561	74128	Yes
	Old CD49bneg	C57BL/6, CD45.2	Male	96	O2	1.50544	0.358188	209108	Yes
	Old CD49bneg	C57BL/6, CD45.2	Male	96	O2	1.7865	0.506052	411420	Yes
	Old CD49bneg	C57BL/6, CD45.2	Male	96	O2	1.78354	0.187496	171737	Yes
	Old CD49bneg	C57BL/6, CD45.2	Male	96	O1	1.0702	0.245503	125864	Yes
	Old CD49bneg	C57BL/6, CD45.2	Male	96	O1	1.02809	0.326499	117305	Yes
	Old CD49bneg	C57BL/6, CD45.2	Male	96	O2	1.36735	0.373367	160164	Yes
	Old CD49bneg	C57BL/6, CD45.2	Male	96	O2	1.66013	0.58744	151675	Yes
	Old CD49bneg	C57BL/6, CD45.2	Male	96	O2	1.2498	0.443929	150024	Yes
	Old CD49bneg	C57BL/6, CD45.2	Male	96	O1	0.825112	0.259586	183369	Yes
	Old CD49bneg	C57BL/6, CD45.2	Male	96	O1	1.13611	0.251416	137223	Yes
	Old CD49bneg	C57BL/6, CD45.2	Male	96	O1	0.932061	0.457312	126172	Yes
	Old CD49bneg	C57BL/6, CD45.2	Male	96	O2	1.41445	0.525102	150447	Yes
	Old CD49bneg	C57BL/6, CD45.2	Male	96	O2	2.11977	1.23853	58214	Yes
	Old CD49bneg	C57BL/6, CD45.2	Male	96	O2	1.37206	0.377402	147588	Yes
	Old CD49bneg	C57BL/6, CD45.2	Male	96	O1	1.03307	0.0401635	241513	Yes
	Old CD49bneg	C57BL/6, CD45.2	Male	96	O1	1.22167	0.344891	267911	Yes
	Old CD49bneg	C57BL/6, CD45.2	Male	96	O1	1.56411	0.103025	53385	Yes
	Old CD49bneg	C57BL/6, CD45.2	Male	96	O2	2.27204	0.229856	101803	Yes
	Old CD49bneg	C57BL/6, CD45.2	Male	96	O2	1.5201	0.218011	150451	Yes
	Old CD49bneg	C57BL/6, CD45.2	Male	96	O2	1.53001	0.238726	92156	Yes
	Old CD49bneg	C57BL/6, CD45.2	Male	96	O1	1.01415	0.465164	254104	Yes
	Old CD49bneg	C57BL/6, CD45.2	Male	96	O1	1.11142	0.36152	193627	Yes
	Old CD49bneg	C57BL/6, CD45.2	Male	96	O1	1.43273	0.238789	53185	Yes
	Old CD49bneg	C57BL/6, CD45.2	Male	96	O2	1.76484	0.415256	106922	Yes
	Old CD49bneg	C57BL/6, CD45.2	Male	96	O2	2.37635	0.304225	76588	Yes
	Old CD49bneg	C57BL/6, CD45.2	Male	96	O2	2.65797	0.248172	98722	Yes
	Old CD49bneg	C57BL/6, CD45.2	Male	96	O1	0.931217	0.225599	222075	Yes
	Old CD49bneg	C57BL/6, CD45.2	Male	96	O1	0.942323	0.239445	342876	Yes
	Old CD49bneg	C57BL/6, CD45.2	Male	96	O1	2.34282	0.296209	115459	Yes
	Old CD49bneg	C57BL/6, CD45.2	Male	96	O1	0.848549	0.246664	341760	Yes
	Old CD49bneg	C57BL/6, CD45.2	Male	96	O1	0.878376	0.22334	347004	Yes
	Old CD49bneg	C57BL/6, CD45.2	Male	96	O1	1.45266	0.458671	164388	Yes
	Old CD49bneg	C57BL/6, CD45.2	Male	98	O3	1.7889	0.284105	83068	Yes
	Old CD49bneg	C57BL/6, CD45.2	Male	98	O3	1.59558	0.204514	54275	Yes
	Old CD49bneg	C57BL/6, CD45.2	Male	92	O4	2.38128	0.217895	57826	Yes
	Old CD49bneg	C57BL/6, CD45.2	Male	92	O4	2.02618	0.531554	337877	Yes
	Old CD49bneg	C57BL/6, CD45.2	Male	92	O4	3.15169	0.650691	209316	Yes
	Old CD49bneg	C57BL/6, CD45.2	Male	98	O3	1.98936	0.255046	72536	Yes
	Old CD49bneg	C57BL/6, CD45.2	Male	92	O4	1.73444	0.258434	300270	Yes
	Old CD49bneg	C57BL/6, CD45.2	Male	92	O4	1.88635	0.25051	73051	Yes
	Old CD49bneg	C57BL/6, CD45.2	Male	92	O4	2.4276	0.747267	293871	Yes
	Old CD49bneg	C57BL/6, CD45.2	Male	98	O3	2.66879	0.286169	94350	Yes
	Old CD49bneg	C57BL/6, CD45.2	Male	98	O3	1.84414	0.31321	102487	Yes
	Old CD49bneg	C57BL/6, CD45.2	Male	92	O4	2.62679	0.0144898	96620	Yes
	Old CD49bneg	C57BL/6, CD45.2	Male	92	O4	2.70362	0.952261	294457	Yes
	Old CD49bneg	C57BL/6, CD45.2	Male	92	O4	2.10187	0.265777	291598	Yes
	Old CD49bneg	C57BL/6, CD45.2	Male	98	O3	2.74052	0.455544	55099	Yes
	Old CD49bneg	C57BL/6, CD45.2	Male	92	O4	2.08171	0.237334	114185	Yes
	Old CD49bneg	C57BL/6, CD45.2	Male	92	O4	2.85731	0.336837	120533	Yes
	Old CD49bneg	C57BL/6, CD45.2	Male	92	O4	2.37039	0.279593	121963	Yes
	Old CD49bneg	C57BL/6, CD45.2	Male	98	O3	3.42405	0.496168	61068	Yes
	Old CD49bneg	C57BL/6, CD45.2	Male	98	O3	2.71719	0.277293	69962	Yes
	Old CD49bneg	C57BL/6, CD45.2	Male	92	O4	2.79332	0.862002	232018	Yes
	Old CD49bneg	C57BL/6, CD45.2	Male	98	O3	3.96523	0.305799	78810	Yes
	Old CD49bneg	C57BL/6, CD45.2	Male	98	O3	2.6269	0.335851	55084	Yes
	Old CD49bneg	C57BL/6, CD45.2	Male	92	O4	2.42695	0.224904	59581	Yes
	Old CD49bneg	C57BL/6, CD45.2	Male	92	O4	3.12922	0.348719	108110	Yes
	Old CD49bneg	C57BL/6, CD45.2	Male	92	O4	2.23194	0.37386	53496	Yes
	Old CD49bneg	C57BL/6, CD45.2	Male	92	O4	2.20914	0.14374	71657	Yes
	Old CD49bneg	C57BL/6, CD45.2	Male	92	O4	2.0509	0.160369	120971	Yes
	Old CD49bneg	C57BL/6, CD45.2	Male	92	O4	2.65493	0.330383	168592	Yes
	Old CD49bneg	C57BL/6, CD45.2	Male	98	O3	3.89678	0.256056	80451	Yes
	Old CD49bneg	C57BL/6, CD45.2	Male	92	O4	2.50757	0.278826	53797	Yes
	Old CD49bneg	C57BL/6, CD45.2	Male	92	O4	1.70607	0.312221	62776	Yes
	Old CD49bneg	C57BL/6, CD45.2	Male	98	O3	4.25184	0.256871	55670	Yes
	Old CD49bneg	C57BL/6, CD45.2	Male	92	O4	2.35377	0.247417	75581	Yes
	Old CD49bneg	C57BL/6, CD45.2	Male	98	O3	4.50078	0.637781	88118	Yes
	Old CD49bneg	C57BL/6, CD45.2	Male	98	O3	2.85975	0.153047	58152	Yes
	Old CD49bneg	C57BL/6, CD45.2	Male	92	O4	1.92471	0.329484	61308	Yes
	Old CD49bneg	C57BL/6, CD45.2	Male	92	O4	2.00769	0.279314	53345	Yes
	Old CD49bneg	C57BL/6, CD45.2	Male	92	O4	2.12896	0.581875	65478	Yes
	Old CD49bneg	C57BL/6, CD45.2	Male	98	O3	3.94062	0.193196	70395	Yes
	Old CD49bneg	C57BL/6, CD45.2	Male	92	O4	1.86086	0.291471	114248	Yes
	Old CD49bneg	C57BL/6, CD45.2	Male	92	O4	1.65548	0.244723	97253	Yes
	Old CD49bneg	C57BL/6, CD45.2	Male	98	O3	1.9422	0.299065	87272	Yes
	Old CD49bneg	C57BL/6, CD45.2	Male	92	O4	1.44831	0.218783	110612	Yes
	Old CD49bneg	C57BL/6, CD45.2	Male	92	O4	1.8941	0.277151	71802	Yes
	Old CD49bneg	C57BL/6, CD45.2	Male	92	O4	1.83148	0.291424	86815	Yes
	Old CD49bneg	C57BL/6, CD45.2	Male	98	O3	2.40579	0.317079	84837	Yes
	Old CD49bneg	C57BL/6, CD45.2	Male	92	O4	2.20403	0.155623	79037	Yes
	Old CD49bneg	C57BL/6, CD45.2	Male	92	O4	1.79173	0.133856	62007	Yes
	Old CD49bneg	C57BL/6, CD45.2	Male	92	O4	1.38733	0.131479	88227	Yes
	Old CD49bneg	C57BL/6, CD45.2	Male	98	O3	1.87371	0.521718	67086	Yes
	Old CD49bneg	C57BL/6, CD45.2	Male	92	O4	1.58819	0.358239	83743	Yes
	Old CD49bneg	C57BL/6, CD45.2	Male	92	O4	1.79685	0.352251	81476	Yes
	Old CD49bneg	C57BL/6, CD45.2	Male	92	O4	1.13108	0.117359	108215	Yes
	Old CD49bneg	C57BL/6, CD45.2	Male	92	O4	1.78111	0.205107	132614	Yes
	Old CD49bneg	C57BL/6, CD45.2	Male	92	O4	1.53817	0.314741	78795	Yes
	Old CD49bneg	C57BL/6, CD45.2	Male	96	O1	1.54976	0.0815661	3678	No
	Old CD49bneg	C57BL/6, CD45.2	Male	96	O2	1.10653	0.294291	8495	No
	Old CD49bneg	C57BL/6, CD45.2	Male	96	O2	1.61949	0.24594	21550	No
	Old CD49bneg	C57BL/6, CD45.2	Male	96	O2	1.51496	0.227244	7921	No
	Old CD49bneg	C57BL/6, CD45.2	Male	96	O2	1.48828	0.312437	29766	No
	Old CD49bneg	C57BL/6, CD45.2	Male	96	O2	1.20202	0.323232	9900	No
	Old CD49bneg	C57BL/6, CD45.2	Male	96	O2	2.06488	0.39816	32399	No
	Old CD49bneg	C57BL/6, CD45.2	Male	98	O3	3.11156	0.332886	21629	No
	Old CD49bneg	C57BL/6, CD45.2	Male	98	O3	2.68278	0.302781	42605	No
	Old CD49bneg	C57BL/6, CD45.2	Male	98	O3	3.48876	0.260078	26915	No
	Old CD49bneg	C57BL/6, CD45.2	Male	98	O3	2.45292	0.276869	43703	No
	Old CD49bneg	C57BL/6, CD45.2	Male	98	O3	2.73389	0.409365	41772	No
	Old CD49bneg	C57BL/6, CD45.2	Male	98	O3	2.44462	0.353744	47492	No
	Old CD49bneg	C57BL/6, CD45.2	Male	98	O3	2.63533	0.278737	31571	No
	Old CD49bneg	C57BL/6, CD45.2	Male	92	O4	2.04523	0.146244	45814	No
	Old CD49bneg	C57BL/6, CD45.2	Male	92	O4	2.07763	0.450958	43463	No
	Old CD49bneg	C57BL/6, CD45.2	Male	98	O3	1.92547	0.256241	13659	No
	Old CD49bneg	C57BL/6, CD45.2	Male	98	O3	3.32719	0.346736	27110	No
	Old CD49bneg	C57BL/6, CD45.2	Male	98	O3	3.28352	0.415702	38008	No
	Old CD49bneg	C57BL/6, CD45.2	Male	98	O3	2.62232	0.384254	34092	No
	Old CD49bneg	C57BL/6, CD45.2	Male	92	O4	2.38106	0.246942	44140	No
	Old CD49bneg	C57BL/6, CD45.2	Male	98	O3	3.7296	0.360058	33328	No
	Old CD49bneg	C57BL/6, CD45.2	Male	98	O3	3.11394	0.201256	45216	No
	Old CD49bneg	C57BL/6, CD45.2	Male	98	O3	2.42964	0.21265	22102	No
	Old CD49bneg	C57BL/6, CD45.2	Male	92	O4	1.93207	0.220808	34419	No
	Old CD49bneg	C57BL/6, CD45.2	Male	92	O4	2.41338	0.254576	39281	No
	Old CD49bneg	C57BL/6, CD45.2	Male	98	O3	3.32342	0.301927	45044	No
	Old CD49bneg	C57BL/6, CD45.2	Male	98	O3	2.70017	0.202903	12814	No
	Old CD49bneg	C57BL/6, CD45.2	Male	92	O4	2.41082	0.35942	29492	No
	Old CD49bneg	C57BL/6, CD45.2	Male	98	O3	3.16103	0.323071	31572	No
	Old CD49bneg	C57BL/6, CD45.2	Male	98	O3	2.05921	0.428063	22193	No
	Old CD49bneg	C57BL/6, CD45.2	Male	92	O4	2.52975	0.301263	46803	No
	Old CD49bneg	C57BL/6, CD45.2	Male	92	O4	2.25398	0.196556	46806	No
	Old CD49bneg	C57BL/6, CD45.2	Male	98	O3	2.57668	0.334214	18551	No
	Old CD49bneg	C57BL/6, CD45.2	Male	98	O3	3.49122	0.22237	22485	No
	Old CD49bneg	C57BL/6, CD45.2	Male	98	O3	3.48036	0.455186	24825	No
	Old CD49bneg	C57BL/6, CD45.2	Male	92	O4	2.44593	0.136344	48407	No
	Old CD49bneg	C57BL/6, CD45.2	Male	98	O3	4.19853	0.132073	28772	No
	Old CD49bneg	C57BL/6, CD45.2	Male	98	O3	2.06374	0.268653	8189	No
	Old CD49bneg	C57BL/6, CD45.2	Male	98	O3	4.08918	0.317245	45706	No
	Old CD49bneg	C57BL/6, CD45.2	Male	98	O3	3.2781	0.189642	22147	No
	Old CD49bneg	C57BL/6, CD45.2	Male	98	O3	4.24605	0.261263	47079	No
	Old CD49bneg	C57BL/6, CD45.2	Male	98	O3	3.3374	0.205378	15581	No
	Old CD49bneg	C57BL/6, CD45.2	Male	98	O3	3.07002	0.343341	39902	No
	Old CD49bneg	C57BL/6, CD45.2	Male	98	O3	2.6317	0.316354	21811	No
	Old CD49bneg	C57BL/6, CD45.2	Male	98	O3	2.42975	0.178878	13417	No
	Old CD49bneg	C57BL/6, CD45.2	Male	92	O4	1.76503	0.368848	40396	No
	Juvenile CD49bpos	C57BL/6, CD45.2	Male	3-4	J1	0.948691	0.50952	632556	Yes
	Juvenile CD49bpos	C57BL/6, CD45.2	Male	3-4	J1	1.12044	0.180258	640195	Yes
	Juvenile CD49bpos	C57BL/6, CD45.2	Male	3-4	J1	0.999432	0.264338	459261	Yes
	Juvenile CD49bpos	C57BL/6, CD45.2	Male	3-4	J2	0.769885	0.206393	617755	Yes
	Juvenile CD49bpos	C57BL/6, CD45.2	Male	3-4	J1	1.1153	0.31832	594370	Yes
	Juvenile CD49bpos	C57BL/6, CD45.2	Male	3-4	J1	1.16694	0.248134	604915	Yes
	Juvenile CD49bpos	C57BL/6, CD45.2	Male	3-4	J1	1.0036	0.230413	499103	Yes
	Juvenile CD49bpos	C57BL/6, CD45.2	Male	3-4	J2	1.0255	0.209388	419794	Yes
	Juvenile CD49bpos	C57BL/6, CD45.2	Male	3-4	J2	1.08158	0.207489	410142	Yes
	Juvenile CD49bpos	C57BL/6, CD45.2	Male	3-4	J2	1.21634	0.208113	234968	Yes
	Juvenile CD49bpos	C57BL/6, CD45.2	Male	3-4	J3	0.970591	0.236771	412635	Yes
	Juvenile CD49bpos	C57BL/6, CD45.2	Male	3-4	J1	1.09128	0.432361	626329	Yes
	Juvenile CD49bpos	C57BL/6, CD45.2	Male	3-4	J1	0.94283	0.264866	686762	Yes
	Juvenile CD49bpos	C57BL/6, CD45.2	Male	3-4	J1	0.912861	0.209729	544990	Yes
	Juvenile CD49bpos	C57BL/6, CD45.2	Male	3-4	J2	0.976015	0.194589	391080	Yes
	Juvenile CD49bpos	C57BL/6, CD45.2	Male	3-4	J2	1.01463	0.137124	423703	Yes
	Juvenile CD49bpos	C57BL/6, CD45.2	Male	3-4	J3	1.80449	0.515058	223276	Yes
	Juvenile CD49bpos	C57BL/6, CD45.2	Male	3-4	J1	1.28915	0.370257	422139	Yes
	Juvenile CD49bpos	C57BL/6, CD45.2	Male	3-4	J1	0.914549	0.253156	708655	Yes
	Juvenile CD49bpos	C57BL/6, CD45.2	Male	3-4	J1	0.90474	0.186049	744965	Yes
	Juvenile CD49bpos	C57BL/6, CD45.2	Male	3-4	J2	1.35348	0.227499	356045	Yes
	Juvenile CD49bpos	C57BL/6, CD45.2	Male	3-4	J2	0.911906	0.212262	413639	Yes
	Juvenile CD49bpos	C57BL/6, CD45.2	Male	3-4	J2	1.10426	0.156755	243692	Yes
	Juvenile CD49bpos	C57BL/6, CD45.2	Male	3-4	J1	0.885872	0.342806	663640	Yes
	Juvenile CD49bpos	C57BL/6, CD45.2	Male	3-4	J1	1.12187	0.272268	454331	Yes
	Juvenile CD49bpos	C57BL/6, CD45.2	Male	3-4	J2	0.789427	0.241443	533045	Yes
	Juvenile CD49bpos	C57BL/6, CD45.2	Male	3-4	J2	1.03072	0.143601	243035	Yes
	Juvenile CD49bpos	C57BL/6, CD45.2	Male	3-4	J3	1.88573	0.264172	153309	Yes
	Juvenile CD49bpos	C57BL/6, CD45.2	Male	3-4	J1	1.08406	0.310737	426728	Yes
	Juvenile CD49bpos	C57BL/6, CD45.2	Male	3-4	J1	1.21736	0.144558	377702	Yes
	Juvenile CD49bpos	C57BL/6, CD45.2	Male	3-4	J1	1.59767	0.317754	224702	Yes
	Juvenile CD49bpos	C57BL/6, CD45.2	Male	3-4	J2	0.877629	0.142285	484943	Yes
	Juvenile CD49bpos	C57BL/6, CD45.2	Male	3-4	J2	1.22433	0.240065	316581	Yes
	Juvenile CD49bpos	C57BL/6, CD45.2	Male	3-4	J2	0.784196	0.115742	357691	Yes
	Juvenile CD49bpos	C57BL/6, CD45.2	Male	3-4	J3	0.93258	0.130871	303352	Yes
	Juvenile CD49bpos	C57BL/6, CD45.2	Male	3-4	J3	1.21112	0.239456	238457	Yes
	Juvenile CD49bpos	C57BL/6, CD45.2	Male	3-4	J1	1.04503	0.34938	643712	Yes
	Juvenile CD49bpos	C57BL/6, CD45.2	Male	3-4	J1	0.934961	0.259722	509005	Yes
	Juvenile CD49bpos	C57BL/6, CD45.2	Male	3-4	J1	1.09284	0.209187	445535	Yes
	Juvenile CD49bpos	C57BL/6, CD45.2	Male	3-4	J2	0.989387	0.257016	400753	Yes
	Juvenile CD49bpos	C57BL/6, CD45.2	Male	3-4	J2	1.02172	0.178193	432116	Yes
	Juvenile CD49bpos	C57BL/6, CD45.2	Male	3-4	J2	0.826382	0.160275	459836	Yes
	Juvenile CD49bpos	C57BL/6, CD45.2	Male	3-4	J3	1.15019	0.212035	299950	Yes
	Juvenile CD49bpos	C57BL/6, CD45.2	Male	3-4	J1	1.09103	0.14256	535916	Yes
	Juvenile CD49bpos	C57BL/6, CD45.2	Male	3-4	J1	0.851686	0.215912	710473	Yes
	Juvenile CD49bpos	C57BL/6, CD45.2	Male	3-4	J2	1.13431	0.29202	334566	Yes
	Juvenile CD49bpos	C57BL/6, CD45.2	Male	3-4	J2	1.26719	0.191246	265627	Yes
	Juvenile CD49bpos	C57BL/6, CD45.2	Male	3-4	J2	0.9724	0.144037	334636	Yes
	Juvenile CD49bpos	C57BL/6, CD45.2	Male	3-4	J3	1.0702	0.281301	270884	Yes
	Juvenile CD49bpos	C57BL/6, CD45.2	Male	3-4	J3	1.09482	0.125076	304616	Yes
	Juvenile CD49bpos	C57BL/6, CD45.2	Male	3-4	J1	1.08417	0.287279	675999	Yes
	Juvenile CD49bpos	C57BL/6, CD45.2	Male	3-4	J1	1.05529	0.199722	562783	Yes
	Juvenile CD49bpos	C57BL/6, CD45.2	Male	3-4	J1	1.03085	0.250623	451276	Yes
	Juvenile CD49bpos	C57BL/6, CD45.2	Male	3-4	J2	1.23428	0.285705	379412	Yes
	Juvenile CD49bpos	C57BL/6, CD45.2	Male	3-4	J2	0.964866	0.198194	432910	Yes
	Juvenile CD49bpos	C57BL/6, CD45.2	Male	3-4	J2	1.04662	0.180406	307085	Yes
	Juvenile CD49bpos	C57BL/6, CD45.2	Male	3-4	J3	1.00966	0.135024	431035	Yes
	Juvenile CD49bpos	C57BL/6, CD45.2	Male	3-4	J3	0.771871	0.147089	505136	Yes
	Juvenile CD49bpos	C57BL/6, CD45.2	Male	3-4	J1	0.999263	0.194227	746550	Yes
	Juvenile CD49bpos	C57BL/6, CD45.2	Male	3-4	J1	1.01958	0.275142	475391	Yes
	Juvenile CD49bpos	C57BL/6, CD45.2	Male	3-4	J1	1.35858	0.0668255	317244	Yes
	Juvenile CD49bpos	C57BL/6, CD45.2	Male	3-4	J2	0.928231	0.36308	589401	Yes
	Juvenile CD49bpos	C57BL/6, CD45.2	Male	3-4	J2	0.965343	0.288171	482005	Yes
	Juvenile CD49bpos	C57BL/6, CD45.2	Male	3-4	J2	0.941222	0.199728	404049	Yes
	Juvenile CD49bpos	C57BL/6, CD45.2	Male	3-4	J3	1.37373	0.295409	241022	Yes
	Juvenile CD49bpos	C57BL/6, CD45.2	Male	3-4	J3	1.04359	0.147137	322828	Yes
	Juvenile CD49bpos	C57BL/6, CD45.2	Male	3-4	J3	1.31377	0.198704	146449	Yes
	Juvenile CD49bpos	C57BL/6, CD45.2	Male	3-4	J1	1.43279	0.707565	464268	Yes
	Juvenile CD49bpos	C57BL/6, CD45.2	Male	3-4	J1	0.993615	0.198113	524952	Yes
	Juvenile CD49bpos	C57BL/6, CD45.2	Male	3-4	J1	1.12811	0.0227183	435772	Yes
	Juvenile CD49bpos	C57BL/6, CD45.2	Male	3-4	J2	1.48393	0.200274	295095	Yes
	Juvenile CD49bpos	C57BL/6, CD45.2	Male	3-4	J2	1.05423	0.278783	357985	Yes
	Juvenile CD49bpos	C57BL/6, CD45.2	Male	3-4	J3	1.21097	0.0284912	501910	Yes
	Juvenile CD49bpos	C57BL/6, CD45.2	Male	3-4	J3	1.88904	1.31555	66436	Yes
	Juvenile CD49bpos	C57BL/6, CD45.2	Male	3-4	J1	1.10668	0.282727	685112	Yes
	Juvenile CD49bpos	C57BL/6, CD45.2	Male	3-4	J1	1.23524	0.224784	326981	Yes
	Juvenile CD49bpos	C57BL/6, CD45.2	Male	3-4	J1	1.00665	0.150988	529182	Yes
	Juvenile CD49bpos	C57BL/6, CD45.2	Male	3-4	J2	1.1492	0.319583	523495	Yes
	Juvenile CD49bpos	C57BL/6, CD45.2	Male	3-4	J2	1.1412	0.239301	491849	Yes
	Juvenile CD49bpos	C57BL/6, CD45.2	Male	3-4	J2	0.95192	0.29378	541222	Yes
	Juvenile CD49bpos	C57BL/6, CD45.2	Male	3-4	J3	1.0514	0.138895	304546	Yes
	Juvenile CD49bpos	C57BL/6, CD45.2	Male	3-4	J3	1.09317	0.140537	443299	Yes
	Juvenile CD49bpos	C57BL/6, CD45.2	Male	3-4	J3	1.15664	0.189567	317039	Yes
	Juvenile CD49bpos	C57BL/6, CD45.2	Male	3-4	J1	1.1115	0.41744	577328	Yes
	Juvenile CD49bpos	C57BL/6, CD45.2	Male	3-4	J1	1.24105	0.396611	320213	Yes
	Juvenile CD49bpos	C57BL/6, CD45.2	Male	3-4	J1	1.32781	0.401659	277599	Yes
	Juvenile CD49bpos	C57BL/6, CD45.2	Male	3-4	J2	1.03718	0.244116	630848	Yes
	Juvenile CD49bpos	C57BL/6, CD45.2	Male	3-4	J2	1.14261	0.300272	393310	Yes
	Juvenile CD49bpos	C57BL/6, CD45.2	Male	3-4	J2	1.04354	0.220767	519100	Yes
	Juvenile CD49bpos	C57BL/6, CD45.2	Male	3-4	J3	1.2546	0.222954	261040	Yes
	Juvenile CD49bpos	C57BL/6, CD45.2	Male	3-4	J3	0.970904	0.157707	348747	Yes
	Juvenile CD49bpos	C57BL/6, CD45.2	Male	3-4	J3	1.28275	0.0372078	435393	Yes
	Juvenile CD49bpos	C57BL/6, CD45.2	Male	3-4	J1	0.981753	0.400487	526609	Yes
	Juvenile CD49bpos	C57BL/6, CD45.2	Male	3-4	J1	1.12784	0.182197	458843	Yes
	Juvenile CD49bpos	C57BL/6, CD45.2	Male	3-4	J1	1.02567	0.217783	573966	Yes
	Juvenile CD49bpos	C57BL/6, CD45.2	Male	3-4	J2	1.01699	0.357809	568739	Yes
	Juvenile CD49bpos	C57BL/6, CD45.2	Male	3-4	J2	1.05288	0.300584	479732	Yes
	Juvenile CD49bpos	C57BL/6, CD45.2	Male	3-4	J2	0.927374	0.220833	635774	Yes
	Juvenile CD49bpos	C57BL/6, CD45.2	Male	3-4	J3	1.63862	0.498894	164163	Yes
	Juvenile CD49bpos	C57BL/6, CD45.2	Male	3-4	J3	1.29134	0.352435	326018	Yes
	Juvenile CD49bpos	C57BL/6, CD45.2	Male	3-4	J3	1.25545	0.358821	234100	Yes
	Juvenile CD49bpos	C57BL/6, CD45.2	Male	3-4	J1	1.27909	0.14056	476666	Yes
	Juvenile CD49bpos	C57BL/6, CD45.2	Male	3-4	J1	1.00332	0.163871	512598	Yes
	Juvenile CD49bpos	C57BL/6, CD45.2	Male	3-4	J1	1.00392	0.20786	497450	Yes
	Juvenile CD49bpos	C57BL/6, CD45.2	Male	3-4	J2	0.974208	0.229996	649143	Yes
	Juvenile CD49bpos	C57BL/6, CD45.2	Male	3-4	J2	0.997545	0.260421	521079	Yes
	Juvenile CD49bpos	C57BL/6, CD45.2	Male	3-4	J2	1.92445	0.662887	274104	Yes
	Juvenile CD49bpos	C57BL/6, CD45.2	Male	3-4	J3	0.867987	0.228842	508648	Yes
	Juvenile CD49bpos	C57BL/6, CD45.2	Male	3-4	J3	0.942086	0.249329	499742	Yes
	Juvenile CD49bpos	C57BL/6, CD45.2	Male	3-4	J3	1.04675	0.0622072	454931	Yes
	Juvenile CD49bpos	C57BL/6, CD45.2	Male	3-4	J1	1.02451	0.277936	560560	Yes
	Juvenile CD49bpos	C57BL/6, CD45.2	Male	3-4	J1	0.934941	0.250712	444734	Yes
	Juvenile CD49bpos	C57BL/6, CD45.2	Male	3-4	J1	1.24116	0.2269	412517	Yes
	Juvenile CD49bpos	C57BL/6, CD45.2	Male	3-4	J2	1.30763	0.501936	377937	Yes
	Juvenile CD49bpos	C57BL/6, CD45.2	Male	3-4	J2	1.80598	0.881484	174365	Yes
	Juvenile CD49bpos	C57BL/6, CD45.2	Male	3-4	J2	1.21809	0.248156	414255	Yes
	Juvenile CD49bpos	C57BL/6, CD45.2	Male	3-4	J3	0.91267	0.339138	293096	Yes
	Juvenile CD49bpos	C57BL/6, CD45.2	Male	3-4	J3	2.16143	0.0327338	299385	Yes
	Juvenile CD49bpos	C57BL/6, CD45.2	Male	3-4	J2	1.15942	52.2826	2760	No
	Juvenile CD49bpos	C57BL/6, CD45.2	Male	3-4	J2	0.718778	71.5633	2226	No
	Juvenile CD49bpos	C57BL/6, CD45.2	Male	3-4	J3	0.672202	71.4116	2529	No
	Juvenile CD49bpos	C57BL/6, CD45.2	Male	3-4	J3	2.94494	6.40205	781	No
	Juvenile CD49bpos	C57BL/6, CD45.2	Male	3-4	J1	1.0152	0.228482	759361	No
	Juvenile CD49bpos	C57BL/6, CD45.2	Male	3-4	J2	3.24711	18.6414	12719	No
	Juvenile CD49bpos	C57BL/6, CD45.2	Male	3-4	J3	1.46104	55.6006	2464	No
	Juvenile CD49bpos	C57BL/6, CD45.2	Male	3-4	J3	0.804744	65.9466	2361	No
	Juvenile CD49bpos	C57BL/6, CD45.2	Male	3-4	J3	1.55096	33.5303	1354	No
	Juvenile CD49bpos	C57BL/6, CD45.2	Male	3-4	J1	0.914185	0.364091	758052	No
	Juvenile CD49bpos	C57BL/6, CD45.2	Male	3-4	J3	1.58184	0.275103	1454	No
	Juvenile CD49bpos	C57BL/6, CD45.2	Male	3-4	J2	1.1196	68.9177	5627	No
	Juvenile CD49bpos	C57BL/6, CD45.2	Male	3-4	J3	4.01599	24.212	15513	No
	Old CD49bpos	C57BL/6, CD45.2	Male	96	O1	1.24633	0.344336	205323	Yes
	Old CD49bpos	C57BL/6, CD45.2	Male	96	O1	1.43163	0.343625	246781	Yes
	Old CD49bpos	C57BL/6, CD45.2	Male	96	O1	0.928238	0.333889	288719	Yes
	Old CD49bpos	C57BL/6, CD45.2	Male	96	O2	1.63403	0.342993	202628	Yes
	Old CD49bpos	C57BL/6, CD45.2	Male	96	O2	1.67183	0.248283	122441	Yes
	Old CD49bpos	C57BL/6, CD45.2	Male	96	O2	1.18363	0.343207	173365	Yes
	Old CD49bpos	C57BL/6, CD45.2	Male	96	O1	1.18966	0.229308	153069	Yes
	Old CD49bpos	C57BL/6, CD45.2	Male	96	O1	1.46012	0.195549	300181	Yes
	Old CD49bpos	C57BL/6, CD45.2	Male	96	O1	1.372	0.204486	175073	Yes
	Old CD49bpos	C57BL/6, CD45.2	Male	96	O2	1.6914	0.369941	118127	Yes
	Old CD49bpos	C57BL/6, CD45.2	Male	96	O2	2.17965	0.164587	109972	Yes
	Old CD49bpos	C57BL/6, CD45.2	Male	96	O2	1.947	0.167445	137956	Yes
	Old CD49bpos	C57BL/6, CD45.2	Male	96	O1	1.28886	0.263796	205841	Yes
	Old CD49bpos	C57BL/6, CD45.2	Male	96	O1	1.90488	0.188057	139851	Yes
	Old CD49bpos	C57BL/6, CD45.2	Male	96	O1	0.997596	0.160132	255414	Yes
	Old CD49bpos	C57BL/6, CD45.2	Male	96	O2	1.32042	0.32122	216674	Yes
	Old CD49bpos	C57BL/6, CD45.2	Male	96	O2	1.36314	0.185583	106152	Yes
	Old CD49bpos	C57BL/6, CD45.2	Male	96	O2	1.61228	0.241418	235691	Yes
	Old CD49bpos	C57BL/6, CD45.2	Male	96	O1	2.06913	0.224888	124062	Yes
	Old CD49bpos	C57BL/6, CD45.2	Male	96	O1	1.06192	0.204077	250396	Yes
	Old CD49bpos	C57BL/6, CD45.2	Male	96	O1	1.55058	0.149574	100285	Yes
	Old CD49bpos	C57BL/6, CD45.2	Male	96	O2	1.33049	0.289152	206466	Yes
	Old CD49bpos	C57BL/6, CD45.2	Male	96	O2	1.59702	0.266849	122541	Yes
	Old CD49bpos	C57BL/6, CD45.2	Male	96	O2	1.86418	0.406652	115332	Yes
	Old CD49bpos	C57BL/6, CD45.2	Male	96	O1	1.71949	0.168563	132888	Yes
	Old CD49bpos	C57BL/6, CD45.2	Male	96	O1	1.51211	0.129956	173136	Yes
	Old CD49bpos	C57BL/6, CD45.2	Male	96	O1	1.53362	0.0327098	214003	Yes
	Old CD49bpos	C57BL/6, CD45.2	Male	96	O2	1.36532	0.22698	232620	Yes
	Old CD49bpos	C57BL/6, CD45.2	Male	96	O2	2.24632	0.290866	57071	Yes
	Old CD49bpos	C57BL/6, CD45.2	Male	96	O2	1.55267	0.420515	89652	Yes
	Old CD49bpos	C57BL/6, CD45.2	Male	96	O1	1.55461	0.215477	75646	Yes
	Old CD49bpos	C57BL/6, CD45.2	Male	96	O1	1.06747	0.273848	222021	Yes
	Old CD49bpos	C57BL/6, CD45.2	Male	96	O1	1.49533	0.240653	91418	Yes
	Old CD49bpos	C57BL/6, CD45.2	Male	96	O2	1.4787	0.401746	100561	Yes
	Old CD49bpos	C57BL/6, CD45.2	Male	96	O2	2.04475	0.268552	122509	Yes
	Old CD49bpos	C57BL/6, CD45.2	Male	96	O2	2.54942	0.314672	68643	Yes
	Old CD49bpos	C57BL/6, CD45.2	Male	96	O1	1.27728	0.179898	200113	Yes
	Old CD49bpos	C57BL/6, CD45.2	Male	96	O1	1.24944	0.179413	186163	Yes
	Old CD49bpos	C57BL/6, CD45.2	Male	96	O1	1.37453	0.318757	227132	Yes
	Old CD49bpos	C57BL/6, CD45.2	Male	96	O2	1.37361	0.203967	260336	Yes
	Old CD49bpos	C57BL/6, CD45.2	Male	96	O2	1.66252	0.192151	107728	Yes
	Old CD49bpos	C57BL/6, CD45.2	Male	96	O2	1.63575	0.415483	171848	Yes
	Old CD49bpos	C57BL/6, CD45.2	Male	96	O1	1.33391	0.283586	104730	Yes
	Old CD49bpos	C57BL/6, CD45.2	Male	96	O1	1.11312	0.304189	222888	Yes
	Old CD49bpos	C57BL/6, CD45.2	Male	96	O1	1.18505	0.290455	129108	Yes
	Old CD49bpos	C57BL/6, CD45.2	Male	96	O2	2.40579	0.276615	118215	Yes
	Old CD49bpos	C57BL/6, CD45.2	Male	96	O2	1.59941	0.253199	263034	Yes
	Old CD49bpos	C57BL/6, CD45.2	Male	96	O2	1.85976	0.360577	93184	Yes
	Old CD49bpos	C57BL/6, CD45.2	Male	96	O1	1.62149	0.174844	131546	Yes
	Old CD49bpos	C57BL/6, CD45.2	Male	96	O1	1.20937	0.257023	161075	Yes
	Old CD49bpos	C57BL/6, CD45.2	Male	96	O1	1.73913	0.176825	144210	Yes
	Old CD49bpos	C57BL/6, CD45.2	Male	96	O2	1.40325	0.366674	285267	Yes
	Old CD49bpos	C57BL/6, CD45.2	Male	96	O2	2.184	0.315915	62042	Yes
	Old CD49bpos	C57BL/6, CD45.2	Male	96	O2	1.51932	0.163418	129729	Yes
	Old CD49bpos	C57BL/6, CD45.2	Male	96	O1	1.74075	0.134162	89444	Yes
	Old CD49bpos	C57BL/6, CD45.2	Male	96	O1	0.93956	0.233274	170186	Yes
	Old CD49bpos	C57BL/6, CD45.2	Male	96	O1	1.25883	0.276134	200265	Yes
	Old CD49bpos	C57BL/6, CD45.2	Male	96	O2	1.4191	0.319428	152773	Yes
	Old CD49bpos	C57BL/6, CD45.2	Male	96	O2	1.76813	0.342043	91509	Yes
	Old CD49bpos	C57BL/6, CD45.2	Male	96	O2	1.69335	0.290092	86869	Yes
	Old CD49bpos	C57BL/6, CD45.2	Male	96	O1	1.11281	0.204177	226274	Yes
	Old CD49bpos	C57BL/6, CD45.2	Male	96	O1	0.881624	0.0943038	297973	Yes
	Old CD49bpos	C57BL/6, CD45.2	Male	96	O1	1.066	0.18593	112946	Yes
	Old CD49bpos	C57BL/6, CD45.2	Male	96	O2	1.16694	0.347106	167960	Yes
	Old CD49bpos	C57BL/6, CD45.2	Male	96	O2	1.65384	0.519876	88098	Yes
	Old CD49bpos	C57BL/6, CD45.2	Male	96	O2	1.32425	0.358751	124599	Yes
	Old CD49bpos	C57BL/6, CD45.2	Male	96	O1	1.24363	0.145559	156638	Yes
	Old CD49bpos	C57BL/6, CD45.2	Male	96	O1	1.0954	0.060286	165876	Yes
	Old CD49bpos	C57BL/6, CD45.2	Male	96	O1	1.60111	0.30544	112297	Yes
	Old CD49bpos	C57BL/6, CD45.2	Male	96	O2	1.55619	0.312576	209229	Yes
	Old CD49bpos	C57BL/6, CD45.2	Male	96	O2	1.24764	0.41768	129525	Yes
	Old CD49bpos	C57BL/6, CD45.2	Male	96	O2	1.69651	0.318317	113409	Yes
	Old CD49bpos	C57BL/6, CD45.2	Male	96	O1	1.9696	0.166795	112713	Yes
	Old CD49bpos	C57BL/6, CD45.2	Male	96	O1	1.37601	0.272239	141787	Yes
	Old CD49bpos	C57BL/6, CD45.2	Male	96	O1	1.50461	0.141874	133922	Yes
	Old CD49bpos	C57BL/6, CD45.2	Male	96	O2	1.98336	0.412919	118183	Yes
	Old CD49bpos	C57BL/6, CD45.2	Male	96	O2	3.18138	0.0901391	75439	Yes
	Old CD49bpos	C57BL/6, CD45.2	Male	96	O2	2.51465	0.413682	52214	Yes
	Old CD49bpos	C57BL/6, CD45.2	Male	96	O1	1.85903	0.143106	74770	Yes
	Old CD49bpos	C57BL/6, CD45.2	Male	96	O1	1.48518	0.195597	162068	Yes
	Old CD49bpos	C57BL/6, CD45.2	Male	96	O2	2.85171	0.21054	63646	Yes
	Old CD49bpos	C57BL/6, CD45.2	Male	96	O1	0.677789	0.187597	344355	Yes
	Old CD49bpos	C57BL/6, CD45.2	Male	96	O1	1.3043	0.20089	269800	Yes
	Old CD49bpos	C57BL/6, CD45.2	Male	96	O1	1.37732	0.282643	286934	Yes
	Old CD49bpos	C57BL/6, CD45.2	Male	96	O1	2.02126	0.223514	114087	Yes
	Old CD49bpos	C57BL/6, CD45.2	Male	96	O1	0.972866	0.0875065	582814	Yes
	Old CD49bpos	C57BL/6, CD45.2	Male	96	O1	0.704221	0.186633	172531	Yes
	Old CD49bpos	C57BL/6, CD45.2	Male	98	O3	2.67369	0.379428	50866	Yes
	Old CD49bpos	C57BL/6, CD45.2	Male	98	O3	3.9631	0.3215	80871	Yes
	Old CD49bpos	C57BL/6, CD45.2	Male	98	O3	2.3372	0.192204	65035	Yes
	Old CD49bpos	C57BL/6, CD45.2	Male	92	O4	2.2395	0.215373	52467	Yes
	Old CD49bpos	C57BL/6, CD45.2	Male	92	O4	2.26672	0.120534	59734	Yes
	Old CD49bpos	C57BL/6, CD45.2	Male	92	O4	1.43636	0.297782	85633	Yes
	Old CD49bpos	C57BL/6, CD45.2	Male	98	O3	1.84126	0.22069	76578	Yes
	Old CD49bpos	C57BL/6, CD45.2	Male	98	O3	2.38401	0.347429	52097	Yes
	Old CD49bpos	C57BL/6, CD45.2	Male	98	O3	2.99392	0.227346	62460	Yes
	Old CD49bpos	C57BL/6, CD45.2	Male	92	O4	1.44669	0.221777	136173	Yes
	Old CD49bpos	C57BL/6, CD45.2	Male	92	O4	1.73758	0.173597	62213	Yes
	Old CD49bpos	C57BL/6, CD45.2	Male	92	O4	1.12445	0.155305	99160	Yes
	Old CD49bpos	C57BL/6, CD45.2	Male	98	O3	2.65376	0.213609	51964	Yes
	Old CD49bpos	C57BL/6, CD45.2	Male	98	O3	2.49294	0.244783	104174	Yes
	Old CD49bpos	C57BL/6, CD45.2	Male	98	O3	1.97136	0.117357	84358	Yes
	Old CD49bpos	C57BL/6, CD45.2	Male	92	O4	2.03636	0.209797	68161	Yes
	Old CD49bpos	C57BL/6, CD45.2	Male	92	O4	1.17926	0.145323	83951	Yes
	Old CD49bpos	C57BL/6, CD45.2	Male	98	O3	2.74728	0.253479	92710	Yes
	Old CD49bpos	C57BL/6, CD45.2	Male	98	O3	1.96617	0.278983	67746	Yes
	Old CD49bpos	C57BL/6, CD45.2	Male	92	O4	1.69808	0.154646	65957	Yes
	Old CD49bpos	C57BL/6, CD45.2	Male	92	O4	3.31933	1.01556	205403	Yes
	Old CD49bpos	C57BL/6, CD45.2	Male	92	O4	2.32246	0.370026	183771	Yes
	Old CD49bpos	C57BL/6, CD45.2	Male	92	O4	3.11875	0.139449	60954	Yes
	Old CD49bpos	C57BL/6, CD45.2	Male	98	O3	2.47943	0.186326	54206	Yes
	Old CD49bpos	C57BL/6, CD45.2	Male	92	O4	1.53815	0.129882	68524	Yes
	Old CD49bpos	C57BL/6, CD45.2	Male	92	O4	1.61454	0.128813	79961	Yes
	Old CD49bpos	C57BL/6, CD45.2	Male	92	O4	1.79252	0.173295	55397	Yes
	Old CD49bpos	C57BL/6, CD45.2	Male	92	O4	2.27841	0.210229	108453	Yes
	Old CD49bpos	C57BL/6, CD45.2	Male	92	O4	2.16472	0.183266	55111	Yes
	Old CD49bpos	C57BL/6, CD45.2	Male	92	O4	2.99237	0.274468	59752	Yes
	Old CD49bpos	C57BL/6, CD45.2	Male	92	O4	1.39828	0.143495	62720	Yes
	Old CD49bpos	C57BL/6, CD45.2	Male	92	O4	2.11143	0.171547	85108	Yes
	Old CD49bpos	C57BL/6, CD45.2	Male	92	O4	2.1548	0.156742	60609	Yes
	Old CD49bpos	C57BL/6, CD45.2	Male	92	O4	2.05317	0.179065	65898	Yes
	Old CD49bpos	C57BL/6, CD45.2	Male	92	O4	1.78434	0.281361	125817	Yes
	Old CD49bpos	C57BL/6, CD45.2	Male	92	O4	1.99161	0.174537	73910	Yes
	Old CD49bpos	C57BL/6, CD45.2	Male	98	O3	2.39266	0.442722	50822	Yes
	Old CD49bpos	C57BL/6, CD45.2	Male	92	O4	1.2546	0.129256	110633	Yes
	Old CD49bpos	C57BL/6, CD45.2	Male	92	O4	1.77836	0.194314	64329	Yes
	Old CD49bpos	C57BL/6, CD45.2	Male	98	O3	1.29818	0.314417	103684	Yes
	Old CD49bpos	C57BL/6, CD45.2	Male	92	O4	1.60236	0.0973203	72955	Yes
	Old CD49bpos	C57BL/6, CD45.2	Male	92	O4	1.54515	0.237841	60965	Yes
	Old CD49bpos	C57BL/6, CD45.2	Male	98	O3	2.76137	0.229127	50627	Yes
	Old CD49bpos	C57BL/6, CD45.2	Male	92	O4	1.97562	0.297522	55122	Yes
	Old CD49bpos	C57BL/6, CD45.2	Male	92	O4	1.54459	0.239463	96466	Yes
	Old CD49bpos	C57BL/6, CD45.2	Male	98	O3	4.61224	0.446902	75408	Yes
	Old CD49bpos	C57BL/6, CD45.2	Male	92	O4	2.1226	0.318306	59691	Yes
	Old CD49bpos	C57BL/6, CD45.2	Male	92	O4	2.51767	0.144694	72567	Yes
	Old CD49bpos	C57BL/6, CD45.2	Male	96	O1	1.72212	0.145943	3426	No
	Old CD49bpos	C57BL/6, CD45.2	Male	96	O2	2.41304	0.290575	23746	No
	Old CD49bpos	C57BL/6, CD45.2	Male	96	O2	1.75104	0.332235	36721	No
	Old CD49bpos	C57BL/6, CD45.2	Male	96	O2	2.09794	0.177708	20258	No
	Old CD49bpos	C57BL/6, CD45.2	Male	96	O2	1.47079	0.210113	7139	No
	Old CD49bpos	C57BL/6, CD45.2	Male	96	O2	1.40903	0.169551	17104	No
	Old CD49bpos	C57BL/6, CD45.2	Male	96	O2	1.36758	0.183456	17988	No
	Old CD49bpos	C57BL/6, CD45.2	Male	96	O2	2.95049	0.391732	11998	No
	Old CD49bpos	C57BL/6, CD45.2	Male	96	O2	2.15681	0.152246	3941	No
	Old CD49bpos	C57BL/6, CD45.2	Male	92	O4	2.80092	0.16489	45485	No
	Old CD49bpos	C57BL/6, CD45.2	Male	92	O4	2.2785	0.113702	44854	No
	Old CD49bpos	C57BL/6, CD45.2	Male	92	O4	1.82565	0.163784	45792	No
	Old CD49bpos	C57BL/6, CD45.2	Male	98	O3	2.34584	0.211545	47744	No
	Old CD49bpos	C57BL/6, CD45.2	Male	98	O3	1.57221	0.157922	28495	No
	Old CD49bpos	C57BL/6, CD45.2	Male	98	O3	1.93431	0.315311	49475	No
	Old CD49bpos	C57BL/6, CD45.2	Male	92	O4	1.57435	0.0502452	41795	No
	Old CD49bpos	C57BL/6, CD45.2	Male	98	O3	2.55627	0.207499	34699	No
	Old CD49bpos	C57BL/6, CD45.2	Male	92	O4	1.68989	0.219298	15504	No
	Old CD49bpos	C57BL/6, CD45.2	Male	92	O4	1.80796	0.149969	48010	No
	Old CD49bpos	C57BL/6, CD45.2	Male	98	O3	2.35633	0.208895	47871	No
	Old CD49bpos	C57BL/6, CD45.2	Male	98	O3	4.19923	0.296416	44532	No
	Old CD49bpos	C57BL/6, CD45.2	Male	98	O3	3.42913	0.263224	27733	No
	Old CD49bpos	C57BL/6, CD45.2	Male	98	O3	2.62947	0.154674	33619	No
	Old CD49bpos	C57BL/6, CD45.2	Male	98	O3	2.29449	0.334871	40314	No
	Old CD49bpos	C57BL/6, CD45.2	Male	92	O4	1.94971	0.128957	32569	No
	Old CD49bpos	C57BL/6, CD45.2	Male	98	O3	2.302	0.205536	7298	No
	Old CD49bpos	C57BL/6, CD45.2	Male	98	O3	1.61743	0.284472	24607	No
	Old CD49bpos	C57BL/6, CD45.2	Male	98	O3	3.36695	0.242848	24295	No
	Old CD49bpos	C57BL/6, CD45.2	Male	92	O4	3.20065	0.256229	45272	No
	Old CD49bpos	C57BL/6, CD45.2	Male	92	O4	2.32687	0.193906	32490	No
	Old CD49bpos	C57BL/6, CD45.2	Male	98	O3	4.43867	0.294619	25796	No
	Old CD49bpos	C57BL/6, CD45.2	Male	98	O3	2.33148	0.294985	45765	No
	Old CD49bpos	C57BL/6, CD45.2	Male	98	O3	2.17074	0.267016	40447	No
	Old CD49bpos	C57BL/6, CD45.2	Male	92	O4	1.86115	0.181322	47981	No
	Old CD49bpos	C57BL/6, CD45.2	Male	98	O3	4.19171	0.44884	13145	No
	Old CD49bpos	C57BL/6, CD45.2	Male	98	O3	3.27955	0.215386	24607	No
	Old CD49bpos	C57BL/6, CD45.2	Male	98	O3	2.53351	0.21691	46102	No
	Old CD49bpos	C57BL/6, CD45.2	Male	92	O4	1.9656	0.285979	24827	No
	Old CD49bpos	C57BL/6, CD45.2	Male	98	O3	2.8866	0.235052	24250	No
	Old CD49bpos	C57BL/6, CD45.2	Male	98	O3	3.64692	0.374746	43763	No
	Old CD49bpos	C57BL/6, CD45.2	Male	98	O3	2.64759	0.272163	49970	No
	Old CD49bpos	C57BL/6, CD45.2	Male	98	O3	3.12477	0.254556	27106	No
	Old CD49bpos	C57BL/6, CD45.2	Male	98	O3	3.22109	0.131038	32815	No
	Old CD49bpos	C57BL/6, CD45.2	Male	98	O3	2.50871	0.20701	48790	No
	Old CD49bpos	C57BL/6, CD45.2	Male	92	O4	1.7971	0.154207	33721	No
	Old CD49bpos	C57BL/6, CD45.2	Male	98	O3	2.38922	0.323146	29089	No
	Old CD49bpos	C57BL/6, CD45.2	Male	98	O3	3.30207	0.273031	31132	No
	Old CD49bpos	C57BL/6, CD45.2	Male	92	O4	1.7418	0.444649	32610	No
	Old CD49bpos	C57BL/6, CD45.2	Male	98	O3	2.95014	0.397253	32473	No
	Old CD49bpos	C57BL/6, CD45.2	Male	98	O3	3.15525	0.329439	48871	No
	Old CD49bpos	C57BL/6, CD45.2	Male	92	O4	2.98705	0.221085	41613	No
	Old CD49bpos	C57BL/6, CD45.2	Male	98	O3	2.24508	0.335086	38796	No
	Old CD49bpos	C57BL/6, CD45.2	Male	98	O3	2.95921	0.290985	38490	No
	Old CD49bpos	C57BL/6, CD45.2	Male	92	O4	2.92033	0.302613	47255	No
	Old CD49bpos	C57BL/6, CD45.2	Male	98	O3	2.81504	0.166731	25790	No
	Old CD49bpos	C57BL/6, CD45.2	Male	98	O3	3.49104	0.135473	19192	No
	Old CD49bpos	C57BL/6, CD45.2	Male	92	O4	1.95886	0.17927	45741	No
	Juvenile LMPP	C57BL/6, CD45.2	Male	3-4	J1	0.976343	0.242813	530449	Yes
	Juvenile LMPP	C57BL/6, CD45.2	Male	3-4	J1	0.879614	0.197684	546831	Yes
	Juvenile LMPP	C57BL/6, CD45.2	Male	3-4	J2	0.966819	0.217986	393145	Yes
	Juvenile LMPP	C57BL/6, CD45.2	Male	3-4	J1	0.967371	0.132913	586848	Yes
	Juvenile LMPP	C57BL/6, CD45.2	Male	3-4	J2	0.766195	0.221641	413733	Yes
	Juvenile LMPP	C57BL/6, CD45.2	Male	3-4	J1	0.822371	0.190875	546955	Yes
	Juvenile LMPP	C57BL/6, CD45.2	Male	3-4	J2	1.02603	0.0841811	182939	Yes
	Juvenile LMPP	C57BL/6, CD45.2	Male	3-4	J1	0.9885	0.296591	486191	Yes
	Juvenile LMPP	C57BL/6, CD45.2	Male	3-4	J2	0.864454	0.0716532	411705	Yes
	Juvenile LMPP	C57BL/6, CD45.2	Male	3-4	J1	0.845303	0.268674	636458	Yes
	Juvenile LMPP	C57BL/6, CD45.2	Male	3-4	J2	1.06579	0.154349	218336	Yes
	Juvenile LMPP	C57BL/6, CD45.2	Male	3-4	J1	0.845728	0.10749	725647	Yes
	Juvenile LMPP	C57BL/6, CD45.2	Male	3-4	J2	0.863865	0.149383	218900	Yes
	Juvenile LMPP	C57BL/6, CD45.2	Male	3-4	J2	1.03193	0.197223	250985	Yes
	Juvenile LMPP	C57BL/6, CD45.2	Male	3-4	J1	0.821303	0.13641	703029	Yes
	Juvenile LMPP	C57BL/6, CD45.2	Male	3-4	J2	1.06874	0.179396	235791	Yes
	Juvenile LMPP	C57BL/6, CD45.2	Male	3-4	J3	0.825502	0.0523726	433433	Yes
	Juvenile LMPP	C57BL/6, CD45.2	Male	3-4	J1	0.839255	0.275624	436101	Yes
	Juvenile LMPP	C57BL/6, CD45.2	Male	3-4	J2	0.942535	0.181092	256224	Yes
	Juvenile LMPP	C57BL/6, CD45.2	Male	3-4	J3	0.901073	0.171539	355021	Yes
	Juvenile LMPP	C57BL/6, CD45.2	Male	3-4	J1	0.754381	0.0798532	733847	Yes
	Juvenile LMPP	C57BL/6, CD45.2	Male	3-4	J2	0.760239	0.134993	374093	Yes
	Juvenile LMPP	C57BL/6, CD45.2	Male	3-4	J3	0.680565	0.732753	141794	Yes
	Juvenile LMPP	C57BL/6, CD45.2	Male	3-4	J1	0.924581	0.350201	570529	Yes
	Juvenile LMPP	C57BL/6, CD45.2	Male	3-4	J2	0.753976	0.0831386	576146	Yes
	Juvenile LMPP	C57BL/6, CD45.2	Male	3-4	J3	0.835379	0.151515	415141	Yes
	Juvenile LMPP	C57BL/6, CD45.2	Male	3-4	J1	0.880683	0.140006	642115	Yes
	Juvenile LMPP	C57BL/6, CD45.2	Male	3-4	J2	0.875831	0.229464	356918	Yes
	Juvenile LMPP	C57BL/6, CD45.2	Male	3-4	J1	0.854315	0.145976	663807	Yes
	Juvenile LMPP	C57BL/6, CD45.2	Male	3-4	J3	0.857404	0.0634592	567294	Yes
	Juvenile LMPP	C57BL/6, CD45.2	Male	3-4	J1	1.01655	0.289887	486742	Yes
	Juvenile LMPP	C57BL/6, CD45.2	Male	3-4	J3	1.20995	0.27625	331584	Yes
	Juvenile LMPP	C57BL/6, CD45.2	Male	3-4	J1	0.875064	0.349303	387629	Yes
	Juvenile LMPP	C57BL/6, CD45.2	Male	3-4	J2	0.910031	0.128321	526026	Yes
	Juvenile LMPP	C57BL/6, CD45.2	Male	3-4	J2	0.95941	73.5793	2710	No
	Juvenile LMPP	C57BL/6, CD45.2	Male	3-4	J3	0.996678	46.0963	1204	No
	Juvenile LMPP	C57BL/6, CD45.2	Male	3-4	J3	0.893582	70.8773	2462	No
	Juvenile LMPP	C57BL/6, CD45.2	Male	3-4	J1	0.79128	0.101269	826509	No
	Juvenile LMPP	C57BL/6, CD45.2	Male	3-4	J3	1.35524	69.8563	2435	No
	Juvenile LMPP	C57BL/6, CD45.2	Male	3-4	J2	0.776636	0.106329	835140	No
	Juvenile LMPP	C57BL/6, CD45.2	Male	3-4	J2	0.808843	0.10419	802381	No
	Old LMPP	C57BL/6, CD45.2	Male	96	O1	1.15361	0.319064	313103	Yes
	Old LMPP	C57BL/6, CD45.2	Male	96	O2	0.836559	0.0818879	537320	Yes
	Old LMPP	C57BL/6, CD45.2	Male	96	O1	1.07085	0.132424	340572	Yes
	Old LMPP	C57BL/6, CD45.2	Male	96	O2	0.92741	0.0356295	575366	Yes
	Old LMPP	C57BL/6, CD45.2	Male	96	O1	1.01986	0.160344	306217	Yes
	Old LMPP	C57BL/6, CD45.2	Male	96	O2	1.10974	0.243127	354136	Yes
	Old LMPP	C57BL/6, CD45.2	Male	96	O1	1.08269	0.190612	391895	Yes
	Old LMPP	C57BL/6, CD45.2	Male	96	O2	0.855182	0.24492	367875	Yes
	Old LMPP	C57BL/6, CD45.2	Male	96	O1	1.08515	0.099479	241257	Yes
	Old LMPP	C57BL/6, CD45.2	Male	96	O2	1.06393	0.156577	401718	Yes
	Old LMPP	C57BL/6, CD45.2	Male	96	O1	1.44572	0.275301	195059	Yes
	Old LMPP	C57BL/6, CD45.2	Male	96	O2	0.818393	0.185642	382457	Yes
	Old LMPP	C57BL/6, CD45.2	Male	96	O1	1.02611	0.141425	290613	Yes
	Old LMPP	C57BL/6, CD45.2	Male	96	O2	1.00934	0.127036	388867	Yes
	Old LMPP	C57BL/6, CD45.2	Male	96	O1	1.02362	0.100519	298450	Yes
	Old LMPP	C57BL/6, CD45.2	Male	96	O2	1.23394	0.267452	235182	Yes
	Old LMPP	C57BL/6, CD45.2	Male	98	O3	1.58036	0.228029	63150	Yes
	Old LMPP	C57BL/6, CD45.2	Male	92	O4	1.38125	0.180061	128290	Yes
	Old LMPP	C57BL/6, CD45.2	Male	98	O3	1.23925	0.0435885	165181	Yes
	Old LMPP	C57BL/6, CD45.2	Male	92	O4	1.19566	0.101378	134152	Yes
	Old LMPP	C57BL/6, CD45.2	Male	98	O3	1.55016	0.327348	84314	Yes
	Old LMPP	C57BL/6, CD45.2	Male	92	O4	1.11254	0.035908	164309	Yes
	Old LMPP	C57BL/6, CD45.2	Male	98	O3	0.892945	0.0978015	172799	Yes
	Old LMPP	C57BL/6, CD45.2	Male	92	O4	2.03002	0.18471	111526	Yes
	Old LMPP	C57BL/6, CD45.2	Male	98	O3	1.20861	0.118398	125847	Yes
	Old LMPP	C57BL/6, CD45.2	Male	92	O4	1.80077	0.197656	114340	Yes
	Old LMPP	C57BL/6, CD45.2	Male	98	O3	1.25181	0.187255	135644	Yes
	Old LMPP	C57BL/6, CD45.2	Male	92	O4	1.34647	0.381797	122840	Yes
	Old LMPP	C57BL/6, CD45.2	Male	98	O3	1.23098	0.240338	133146	Yes
	Old LMPP	C57BL/6, CD45.2	Male	92	O4	1.17248	0.165722	144821	Yes
	Old LMPP	C57BL/6, CD45.2	Male	98	O3	1.33766	0.0871073	115949	Yes
	Old LMPP	C57BL/6, CD45.2	Male	92	O4	1.4947	0.0154162	149194	Yes
	Juvenile GMP	C57BL/6, CD45.2	Male	3-4	J1	1.13337	0.0885923	621950	Yes
	Juvenile GMP	C57BL/6, CD45.2	Male	3-4	J1	0.837407	0.130231	697988	Yes
	Juvenile GMP	C57BL/6, CD45.2	Male	3-4	J2	1.06112	0.133821	328051	Yes
	Juvenile GMP	C57BL/6, CD45.2	Male	3-4	J1	1.15193	0.0823208	711849	Yes
	Juvenile GMP	C57BL/6, CD45.2	Male	3-4	J1	1.06892	0.358326	511266	Yes
	Juvenile GMP	C57BL/6, CD45.2	Male	3-4	J1	1.03529	0.0929141	672664	Yes
	Juvenile GMP	C57BL/6, CD45.2	Male	3-4	J1	1.04615	0.110202	644269	Yes
	Juvenile GMP	C57BL/6, CD45.2	Male	3-4	J1	1.42795	0.139231	269337	Yes
	Juvenile GMP	C57BL/6, CD45.2	Male	3-4	J1	1.10665	0.0808189	705281	Yes
	Juvenile GMP	C57BL/6, CD45.2	Male	3-4	J1	1.20621	0.0688286	556455	Yes
	Juvenile GMP	C57BL/6, CD45.2	Male	3-4	J2	1.07063	0.0593302	670822	Yes
	Juvenile GMP	C57BL/6, CD45.2	Male	3-4	J1	0.487211	78.3435	4105	No
	Juvenile GMP	C57BL/6, CD45.2	Male	3-4	J2	1.85357	55.4835	3237	No
	Juvenile GMP	C57BL/6, CD45.2	Male	3-4	J1	0.390177	83.5896	4357	No
	Juvenile GMP	C57BL/6, CD45.2	Male	3-4	J3	2.19304	24.7275	7615	No
	Juvenile GMP	C57BL/6, CD45.2	Male	3-4	J1	1.5687	68.1262	5801	No
	Juvenile GMP	C57BL/6, CD45.2	Male	3-4	J2	0.876766	69.9951	2053	No
	Juvenile GMP	C57BL/6, CD45.2	Male	3-4	J3	0.705329	74.6473	2552	No
	Juvenile GMP	C57BL/6, CD45.2	Male	3-4	J2	0.79646	68.4513	2260	No
	Juvenile GMP	C57BL/6, CD45.2	Male	3-4	J1	0.620476	73.6298	2901	No
	Juvenile GMP	C57BL/6, CD45.2	Male	3-4	J1	0.505935	71.8622	5139	No
	Juvenile GMP	C57BL/6, CD45.2	Male	3-4	J1	0.474649	73.5922	4635	No
	Juvenile GMP	C57BL/6, CD45.2	Male	3-4	J3	0.553926	76.4744	3069	No
	Juvenile GMP	C57BL/6, CD45.2	Male	3-4	J2	0.544112	67.5476	2573	No
	Juvenile GMP	C57BL/6, CD45.2	Male	3-4	J2	0.907372	68.9225	2645	No
	Juvenile GMP	C57BL/6, CD45.2	Male	3-4	J3	1.18476	73.1988	3123	No
	Juvenile GMP	C57BL/6, CD45.2	Male	3-4	J1	1.21567	76.4971	4442	No
	Juvenile GMP	C57BL/6, CD45.2	Male	3-4	J2	1.26316	51.6211	2375	No
	Juvenile GMP	C57BL/6, CD45.2	Male	3-4	J2	0.947226	72.0568	2956	No
	Juvenile GMP	C57BL/6, CD45.2	Male	3-4	J2	1.61929	72.5261	5558	No
	Juvenile GMP	C57BL/6, CD45.2	Male	3-4	J3	0.942237	48.6276	4882	No
	Old GMP	C57BL/6, CD45.2	Male	96	O1	1.047	0.0964342	442789	Yes
	Old GMP	C57BL/6, CD45.2	Male	96	O2	0.910383	0.0850196	712777	Yes
	Old GMP	C57BL/6, CD45.2	Male	96	O2	1.26384	0.070369	498799	Yes
	Old GMP	C57BL/6, CD45.2	Male	96	O1	0.834044	0.0722993	345785	Yes
	Old GMP	C57BL/6, CD45.2	Male	96	O2	0.825502	0.0452713	536764	Yes
	Old GMP	C57BL/6, CD45.2	Male	96	O1	0.820306	0.0585108	259781	Yes
	Old GMP	C57BL/6, CD45.2	Male	96	O2	0.908049	0.0423323	477177	Yes
	Old GMP	C57BL/6, CD45.2	Male	96	O1	1.28577	0.0683027	308919	Yes
	Old GMP	C57BL/6, CD45.2	Male	96	O2	0.928111	0.0519166	735796	Yes
	Old GMP	C57BL/6, CD45.2	Male	96	O1	1.37418	0.0659954	230319	Yes
	Old GMP	C57BL/6, CD45.2	Male	96	O2	0.900701	0.0312327	633951	Yes
	Old GMP	C57BL/6, CD45.2	Male	98	O3	1.22288	0.0391322	132883	Yes
	Old GMP	C57BL/6, CD45.2	Male	92	O4	1.04108	0.113739	436086	Yes
	Old GMP	C57BL/6, CD45.2	Male	98	O3	1.1348	0.0244152	196599	Yes
	Old GMP	C57BL/6, CD45.2	Male	92	O4	1.09013	0.0840379	253457	Yes
	Old GMP	C57BL/6, CD45.2	Male	98	O3	1.13039	0.0936496	303258	Yes
	Old GMP	C57BL/6, CD45.2	Male	92	O4	1.28584	0.0670503	210290	Yes
	Old GMP	C57BL/6, CD45.2	Male	98	O3	1.31327	0.0959527	156327	Yes
	Old GMP	C57BL/6, CD45.2	Male	92	O4	1.24183	0.0461409	251404	Yes
	Old GMP	C57BL/6, CD45.2	Male	98	O3	1.50544	0.0547712	195358	Yes
	Old GMP	C57BL/6, CD45.2	Male	92	O4	1.31657	0.0579952	265539	Yes
	Old GMP	C57BL/6, CD45.2	Male	98	O3	2.45424	0.0582669	99542	Yes
	Old GMP	C57BL/6, CD45.2	Male	92	O4	1.73925	0.0679998	180883	Yes
	Old GMP	C57BL/6, CD45.2	Male	98	O3	1.32915	0.0582845	228191	Yes
	Old GMP	C57BL/6, CD45.2	Male	92	O4	1.15076	0.0435466	388090	Yes
	Old GMP	C57BL/6, CD45.2	Male	98	O3	2.22587	0.132847	73769	Yes
	Old GMP	C57BL/6, CD45.2	Male	96	O1	0.859292	0.058722	882122	No
	Old GMP	C57BL/6, CD45.2	Male	96	O1	1.22765	0.19384	9286	No
	Old GMP	C57BL/6, CD45.2	Male	96	O2	1.23122	0.0602695	23229	No
	Old GMP	C57BL/6, CD45.2	Male	96	O1	1.45593	0.0143441	13943	No

## Sheet: Figure 4b
	Gene	Comparison	log2(Fold change)	Adjusted p-value
	Gm15965	Up Juvenile vs. Old	1.31369	4.91367e-63
	Gm27010	Up Juvenile vs. Old	1.44796	6.23811e-51
	Arglu1	Up Juvenile vs. Old	2.51958	1.69026e-45
	Ptp4a2	Up Juvenile vs. Old	2.51141	3.25383e-43
	Set	Up Juvenile vs. Old	1.91243	2.88507e-37
	Gnb1	Up Juvenile vs. Old	2.77124	1.52314e-36
	Kdm6b	Up Juvenile vs. Old	2.73583	1.72982e-36
	Gm28875	Up Juvenile vs. Old	3.71523	2.47705e-30
	Lst1	Up Juvenile vs. Old	2.32619	7.65889e-30
	Srsf2	Up Juvenile vs. Old	2.02345	7.24852e-29
	Sod1	Up Juvenile vs. Old	1.40236	7.68663e-29
	Socs2	Up Juvenile vs. Old	3.2503	2.39454e-28
	Cbx3	Up Juvenile vs. Old	1.40514	2.5533e-27
	Luc7l3	Up Juvenile vs. Old	1.92402	7.13764e-27
	Erdr1	Up Juvenile vs. Old	2.1356	8.60781e-27
	Mettl23	Up Juvenile vs. Old	1.53589	2.17296e-26
	Gm26785	Up Juvenile vs. Old	1.00846	7.12225e-26
	Csnk2a1	Up Juvenile vs. Old	2.55407	3.45052e-25
	Klf13	Up Juvenile vs. Old	3.15547	1.27351e-23
	Actr2	Up Juvenile vs. Old	1.8105	1.63193e-23
	Mbtd1	Up Juvenile vs. Old	1.27786	3.42087e-23
	Tmsb10	Up Juvenile vs. Old	1.17558	3.66745e-23
	Sept2	Up Juvenile vs. Old	1.59351	3.8588e-23
	Rbm39	Up Juvenile vs. Old	1.08856	8.98825e-23
	Mbnl1	Up Juvenile vs. Old	1.76528	1.09894e-22
	Ndufa3	Up Juvenile vs. Old	1.76084	2.86011e-22
	Hist1h2ap	Up Juvenile vs. Old	1.79999	3.20751e-21
	2410006H16Rik	Up Juvenile vs. Old	1.30351	2.10159e-20
	Pan3	Up Juvenile vs. Old	1.49249	7.42419e-20
	Zscan26	Up Juvenile vs. Old	1.60445	9.28166e-20
	Cox17	Up Juvenile vs. Old	1.66744	1.4937e-19
	Gm21987	Up Juvenile vs. Old	1.49045	1.60773e-19
	Gsk3b	Up Juvenile vs. Old	2.01814	1.90842e-19
	Nras	Up Juvenile vs. Old	2.24207	7.87557e-19
	Rpgrip1	Up Juvenile vs. Old	1.74763	3.16545e-18
	Crebbp	Up Juvenile vs. Old	1.83478	3.54855e-18
	Ndufa4	Up Juvenile vs. Old	1.10433	4.83879e-18
	Enah	Up Juvenile vs. Old	2.17928	5.88785e-18
	Aim1l	Up Juvenile vs. Old	1.114	7.63686e-18
	Slc25a36	Up Juvenile vs. Old	1.74651	7.99064e-18
	Ifi203	Up Juvenile vs. Old	1.20758	1.4462e-17
	Zfp488	Up Juvenile vs. Old	1.42057	1.51526e-17
	Pim1	Up Juvenile vs. Old	1.44812	1.67929e-17
	C330006A16Rik	Up Juvenile vs. Old	2.41636	1.82362e-17
	Gm16712	Up Juvenile vs. Old	1.9693	1.88307e-17
	1810037I17Rik	Up Juvenile vs. Old	1.34508	2.67403e-17
	Ebi3	Up Juvenile vs. Old	2.04991	2.94776e-17
	RP24-81A5.2	Up Juvenile vs. Old	1.76295	4.53721e-17
	Gm10767	Up Juvenile vs. Old	1.08297	5.4935e-17
	Hmga2	Up Juvenile vs. Old	2.16665	1.4996e-16
	Gm4117	Up Juvenile vs. Old	1.3786	1.55992e-16
	Wapal	Up Juvenile vs. Old	1.68054	2.88977e-16
	Gatad1	Up Juvenile vs. Old	1.594	3.92226e-16
	Mier1	Up Juvenile vs. Old	1.41735	4.21344e-16
	Snrpg	Up Juvenile vs. Old	1.04818	5.08259e-16
	Rbm25	Up Juvenile vs. Old	1.46895	6.74395e-16
	Swt1	Up Juvenile vs. Old	1.58662	7.9981e-16
	Supt16	Up Juvenile vs. Old	1.36636	1.29373e-15
	Gm14735	Up Juvenile vs. Old	1.00721	1.6926e-15
	Gm28268	Up Juvenile vs. Old	1.12308	1.71432e-15
	AC107830.1-2	Up Juvenile vs. Old	1.84501	2.68291e-15
	Tial1	Up Juvenile vs. Old	1.3505	3.59653e-15
	Tug1	Up Juvenile vs. Old	2.2008	3.77943e-15
	Sat1	Up Juvenile vs. Old	1.50828	1.16688e-14
	Dynll1	Up Juvenile vs. Old	1.67298	1.20587e-14
	Taok1	Up Juvenile vs. Old	1.66706	1.48021e-14
	Nmt2	Up Juvenile vs. Old	2.11269	2.01177e-14
	Cox6b1	Up Juvenile vs. Old	1.24959	2.83951e-14
	Atp5e	Up Juvenile vs. Old	1.24833	4.39609e-14
	Dpp10	Up Juvenile vs. Old	1.19798	5.25017e-14
	Zbtb38	Up Juvenile vs. Old	2.34112	9.53446e-14
	Nsd1	Up Juvenile vs. Old	1.65028	1.01564e-13
	4933429H19Rik	Up Juvenile vs. Old	1.26592	1.60292e-13
	Canx	Up Juvenile vs. Old	1.14273	2.27617e-13
	Gm43498	Up Juvenile vs. Old	1.11859	2.50715e-13
	Gm43126	Up Juvenile vs. Old	1.86598	3.49172e-13
	Gm10025	Up Juvenile vs. Old	1.06533	3.6071e-13
	Atp5k	Up Juvenile vs. Old	1.23355	3.65545e-13
	Luc7l2	Up Juvenile vs. Old	1.41602	5.33366e-13
	Ost4	Up Juvenile vs. Old	1.15953	5.44809e-13
	Kcnq1ot1	Up Juvenile vs. Old	1.08951	8.51186e-13
	Ddhd2	Up Juvenile vs. Old	2.12328	9.84305e-13
	Sh3bgrl3	Up Juvenile vs. Old	1.05323	1.00565e-12
	Mllt3	Up Juvenile vs. Old	1.03458	1.12006e-12
	RP23-390I1.6	Up Juvenile vs. Old	1.11562	1.14488e-12
	Paip1	Up Juvenile vs. Old	2.11222	1.14767e-12
	Gm27640	Up Juvenile vs. Old	1.20427	1.42194e-12
	Kdm5a	Up Juvenile vs. Old	1.11022	1.78936e-12
	Eif5	Up Juvenile vs. Old	1.21577	2.10896e-12
	Ikzf2	Up Juvenile vs. Old	1.90971	2.55268e-12
	Gatad2b	Up Juvenile vs. Old	1.82143	3.0478e-12
	Gm15541	Up Juvenile vs. Old	1.22844	3.18773e-12
	Ahnak	Up Juvenile vs. Old	2.21458	3.48413e-12
	Gm26538	Up Juvenile vs. Old	1.1418	3.70881e-12
	Tcf7l2	Up Juvenile vs. Old	2.14673	4.99876e-12
	Phactr2	Up Juvenile vs. Old	2.40122	5.14654e-12
	Calcrl	Up Juvenile vs. Old	1.31521	6.91813e-12
	Gm12940	Up Juvenile vs. Old	1.16355	7.6542e-12
	Prrc2c	Up Juvenile vs. Old	1.08404	1.26077e-11
	Chchd7	Up Juvenile vs. Old	1.34541	1.63666e-11
	Rc3h2	Up Juvenile vs. Old	1.21254	1.92113e-11
	Tceb2	Up Juvenile vs. Old	1.1253	2.65043e-11
	RP23-26I10.2	Up Juvenile vs. Old	2.27613	2.83408e-11
	Col4a2	Up Juvenile vs. Old	1.83584	3.20407e-11
	Sulf2	Up Juvenile vs. Old	1.4919	3.37606e-11
	Lgals1	Up Juvenile vs. Old	2.39295	3.44525e-11
	Gm40309	Up Juvenile vs. Old	2.84528	3.83421e-11
	Ccnd2	Up Juvenile vs. Old	1.33726	3.95762e-11
	Lrrc8a	Up Juvenile vs. Old	2.25006	4.32633e-11
	Gm27517	Up Juvenile vs. Old	2.01984	4.45851e-11
	Tnrc6b	Up Juvenile vs. Old	1.43233	5.21739e-11
	Tma7	Up Juvenile vs. Old	1.25038	6.72172e-11
	Mrps21	Up Juvenile vs. Old	1.27821	7.70739e-11
	Dhtkd1	Up Juvenile vs. Old	1.08607	7.82706e-11
	Atp5j2	Up Juvenile vs. Old	1.26923	8.81912e-11
	BC051077	Up Juvenile vs. Old	1.13704	9.30176e-11
	Gm20716	Up Juvenile vs. Old	1.09935	9.55473e-11
	Mysm1	Up Juvenile vs. Old	1.48463	9.66873e-11
	Uqcr11	Up Juvenile vs. Old	1.23492	1.01427e-10
	Inpp4a	Up Juvenile vs. Old	2.50586	1.03098e-10
	Gm26905	Up Juvenile vs. Old	1.38875	1.03597e-10
	Sec62	Up Juvenile vs. Old	1.12318	1.09038e-10
	Pbrm1	Up Juvenile vs. Old	1.60967	1.16063e-10
	Med21	Up Juvenile vs. Old	1.13928	1.17696e-10
	RP23-431L24.2	Up Juvenile vs. Old	1.35042	1.36712e-10
	Yod1	Up Juvenile vs. Old	1.89627	1.46968e-10
	Rbm26	Up Juvenile vs. Old	1.21904	1.79011e-10
	Gm17615	Up Juvenile vs. Old	1.10475	1.81162e-10
	Pdcd5	Up Juvenile vs. Old	1.36105	1.87112e-10
	1810022K09Rik	Up Juvenile vs. Old	1.01674	2.10196e-10
	Mgea5	Up Juvenile vs. Old	1.37067	2.32109e-10
	RP24-355N14.3	Up Juvenile vs. Old	1.24238	2.48207e-10
	Uqcr10	Up Juvenile vs. Old	1.57006	2.68485e-10
	Ppp3ca	Up Juvenile vs. Old	1.3486	4.42333e-10
	Yme1l1	Up Juvenile vs. Old	1.47266	5.12314e-10
	Usmg5	Up Juvenile vs. Old	1.17076	5.54751e-10
	RP23-395H6.2	Up Juvenile vs. Old	1.20256	6.78889e-10
	Ppm1h	Up Juvenile vs. Old	1.5422	8.09587e-10
	4933434E20Rik	Up Juvenile vs. Old	1.5132	8.267e-10
	Msi2	Up Juvenile vs. Old	1.24977	9.3179e-10
	Gm27022	Up Juvenile vs. Old	2.17614	1.07441e-09
	Hypk	Up Juvenile vs. Old	1.30476	1.36318e-09
	Hnrnpa0	Up Juvenile vs. Old	1.92409	1.40221e-09
	Gm21981	Up Juvenile vs. Old	1.06193	2.00459e-09
	Dhx9	Up Juvenile vs. Old	1.6767	2.09121e-09
	Gm43378	Up Juvenile vs. Old	1.00832	2.16208e-09
	Cox6a1	Up Juvenile vs. Old	1.08235	2.58684e-09
	Mrgprc2-ps	Up Juvenile vs. Old	1.05314	2.77917e-09
	Larp4b	Up Juvenile vs. Old	1.758	2.87762e-09
	Vmn1r58	Up Juvenile vs. Old	1.07721	2.9414e-09
	Rock1	Up Juvenile vs. Old	1.33468	3.19611e-09
	9930111J21Rik2	Up Juvenile vs. Old	1.11309	3.25337e-09
	Anapc11	Up Juvenile vs. Old	1.26985	3.85423e-09
	Zfp874b	Up Juvenile vs. Old	1.79878	3.87337e-09
	Gm43668	Up Juvenile vs. Old	1.19836	4.46133e-09
	Dfna5	Up Juvenile vs. Old	2.03288	4.64363e-09
	Slfn2	Up Juvenile vs. Old	1.66903	4.74494e-09
	2500004C02Rik	Up Juvenile vs. Old	1.93659	5.11884e-09
	Ssbp3	Up Juvenile vs. Old	2.11871	5.31082e-09
	Nemf	Up Juvenile vs. Old	1.85006	5.86619e-09
	Tomm6	Up Juvenile vs. Old	1.05669	6.88408e-09
	Srek1	Up Juvenile vs. Old	1.1474	7.42932e-09
	Gm42445	Up Juvenile vs. Old	1.34591	8.04644e-09
	Rock2	Up Juvenile vs. Old	1.43689	9.56431e-09
	RP23-431L24.1	Up Juvenile vs. Old	1.0978	1.00699e-08
	Kmt2a	Up Juvenile vs. Old	1.37148	1.02245e-08
	Nrip2	Up Juvenile vs. Old	1.06387	1.05121e-08
	Eif5b	Up Juvenile vs. Old	1.19459	1.16081e-08
	Veph1	Up Juvenile vs. Old	1.3726	1.38035e-08
	Nop10	Up Juvenile vs. Old	1.1186	1.41557e-08
	Ddx58	Up Juvenile vs. Old	1.12243	1.63347e-08
	Ndufab1	Up Juvenile vs. Old	1.0709	1.74247e-08
	Clk4	Up Juvenile vs. Old	1.34252	2.18001e-08
	Gm17132	Up Juvenile vs. Old	1.20208	2.23957e-08
	Upf3b	Up Juvenile vs. Old	1.69607	2.34672e-08
	Nrk	Up Juvenile vs. Old	2.83953	2.4164e-08
	Gm17066	Up Juvenile vs. Old	1.13194	3.16908e-08
	Gtf2a1	Up Juvenile vs. Old	2.24279	3.27634e-08
	Zfp608	Up Juvenile vs. Old	1.664	3.28621e-08
	Gm28370	Up Juvenile vs. Old	1.54052	3.3452e-08
	Ccdc6	Up Juvenile vs. Old	2.19375	3.4531e-08
	Gnaq	Up Juvenile vs. Old	2.67298	3.52308e-08
	Nudt5	Up Juvenile vs. Old	1.12964	4.11638e-08
	RP23-349K15.2	Up Juvenile vs. Old	1.71209	4.21792e-08
	Ptrf	Up Juvenile vs. Old	1.57476	4.95706e-08
	Bclaf1	Up Juvenile vs. Old	1.14092	5.04195e-08
	Arpc3	Up Juvenile vs. Old	1.16659	5.3859e-08
	Hist1h2ac	Up Juvenile vs. Old	1.29752	5.87263e-08
	Tmem258	Up Juvenile vs. Old	1.05268	6.56283e-08
	Qk	Up Juvenile vs. Old	1.196	6.93486e-08
	Anxa6	Up Juvenile vs. Old	1.77806	7.79188e-08
	Map3k1	Up Juvenile vs. Old	2.18588	7.83565e-08
	4933436I20Rik	Up Juvenile vs. Old	1.11532	8.15227e-08
	Ndufa5	Up Juvenile vs. Old	1.2048	8.45446e-08
	Ttc3	Up Juvenile vs. Old	1.11199	9.20628e-08
	Zfp691	Up Juvenile vs. Old	1.58269	1.04657e-07
	Nipbl	Up Juvenile vs. Old	1.16079	1.06029e-07
	Gigyf1	Up Juvenile vs. Old	1.40819	1.06145e-07
	Hist1h2bg	Up Juvenile vs. Old	1.10448	1.0839e-07
	Ndnf	Up Juvenile vs. Old	2.46077	1.09163e-07
	Gm16523	Up Juvenile vs. Old	1.23859	1.12041e-07
	Tmem256	Up Juvenile vs. Old	1.15051	1.22344e-07
	Gm43830	Up Juvenile vs. Old	1.00363	1.2468e-07
	Anp32a	Up Juvenile vs. Old	1.73058	1.3203e-07
	Ric1	Up Juvenile vs. Old	1.09903	1.32189e-07
	Tmem126a	Up Juvenile vs. Old	1.15818	1.39499e-07
	Fkbp3	Up Juvenile vs. Old	1.01797	1.4055e-07
	Esf1	Up Juvenile vs. Old	1.60682	1.54291e-07
	Gm27624	Up Juvenile vs. Old	1.05729	1.58971e-07
	Ddi2	Up Juvenile vs. Old	1.67857	1.61466e-07
	1190002F15Rik	Up Juvenile vs. Old	1.85114	1.62339e-07
	Dnmt3a	Up Juvenile vs. Old	1.37047	1.64929e-07
	Bmpr2	Up Juvenile vs. Old	1.70056	1.82271e-07
	Twf1	Up Juvenile vs. Old	1.42873	1.94443e-07
	Tmed5	Up Juvenile vs. Old	1.14344	2.00964e-07
	Swi5	Up Juvenile vs. Old	1.02461	2.19233e-07
	Hist1h2ae	Up Juvenile vs. Old	1.73958	2.82895e-07
	Tmem263	Up Juvenile vs. Old	2.00436	2.91769e-07
	Ms4a6b	Up Juvenile vs. Old	1.51765	2.94276e-07
	Atxn7l3b	Up Juvenile vs. Old	1.01765	3.40717e-07
	Snora31	Up Juvenile vs. Old	1.12734	3.608e-07
	Gm42513	Up Juvenile vs. Old	1.14818	3.61761e-07
	Srrm2	Up Juvenile vs. Old	1.27259	3.86044e-07
	Nudt3	Up Juvenile vs. Old	1.8112	4.16447e-07
	Pafah1b1	Up Juvenile vs. Old	1.48861	5.36704e-07
	Top1	Up Juvenile vs. Old	1.28273	5.63737e-07
	Msl1	Up Juvenile vs. Old	1.54408	5.66642e-07
	Gria3	Up Juvenile vs. Old	2.03701	5.79565e-07
	Plxdc2	Up Juvenile vs. Old	1.03239	5.90022e-07
	4930447C04Rik	Up Juvenile vs. Old	1.74133	6.28743e-07
	2310001H17Rik	Up Juvenile vs. Old	1.21008	6.56221e-07
	U2surp	Up Juvenile vs. Old	1.07372	7.29943e-07
	Pfas	Up Juvenile vs. Old	1.4133	7.36884e-07
	Mir142hg	Up Juvenile vs. Old	1.17157	7.7079e-07
	Rbm8a	Up Juvenile vs. Old	1.03491	8.3319e-07
	Cyba	Up Juvenile vs. Old	1.09042	8.47419e-07
	Srpk1	Up Juvenile vs. Old	1.26985	8.92174e-07
	Prorsd1	Up Juvenile vs. Old	1.15856	8.9344e-07
	Ube3a	Up Juvenile vs. Old	1.36101	9.1806e-07
	Gm42722	Up Juvenile vs. Old	1.48938	9.75947e-07
	Lhcgr	Up Juvenile vs. Old	1.16964	1.03847e-06
	Sltm	Up Juvenile vs. Old	1.10271	1.08551e-06
	Gm10801	Up Juvenile vs. Old	1.94881	1.13171e-06
	RP23-428H16.1	Up Juvenile vs. Old	1.24914	1.18329e-06
	Gm42519	Up Juvenile vs. Old	1.33381	1.18836e-06
	Gm11346	Up Juvenile vs. Old	1.75076	1.26716e-06
	Smc6	Up Juvenile vs. Old	1.20386	1.28118e-06
	Maml2	Up Juvenile vs. Old	2.31757	1.311e-06
	Arid4a	Up Juvenile vs. Old	1.16403	1.33762e-06
	Zdhhc20	Up Juvenile vs. Old	1.51437	1.34455e-06
	Znf512b	Up Juvenile vs. Old	1.72219	1.39494e-06
	Tacc1	Up Juvenile vs. Old	1.72935	1.41196e-06
	Tm6sf1	Up Juvenile vs. Old	1.8803	1.57091e-06
	Rab27a	Up Juvenile vs. Old	1.19849	1.63372e-06
	Abcg1	Up Juvenile vs. Old	1.26687	1.90499e-06
	Pias4	Up Juvenile vs. Old	1.18442	2.08093e-06
	Lamtor2	Up Juvenile vs. Old	1.49137	2.34748e-06
	Esrra	Up Juvenile vs. Old	1.10943	2.63704e-06
	Lsm5	Up Juvenile vs. Old	1.07088	2.80132e-06
	Gm10800	Up Juvenile vs. Old	2.44796	3.09527e-06
	Gm10717	Up Juvenile vs. Old	1.97864	3.20815e-06
	Cir1	Up Juvenile vs. Old	1.22854	3.36173e-06
	Tspan7	Up Juvenile vs. Old	1.95706	3.75511e-06
	Top2b	Up Juvenile vs. Old	1.02788	4.18986e-06
	Gm42927	Up Juvenile vs. Old	1.13922	4.22399e-06
	Gm43305	Up Juvenile vs. Old	1.55112	4.37323e-06
	Strbp	Up Juvenile vs. Old	1.67055	4.97882e-06
	Hnrnpd	Up Juvenile vs. Old	1.22852	5.14111e-06
	Rep15	Up Juvenile vs. Old	1.42631	6.13526e-06
	Gm29055	Up Juvenile vs. Old	1.13091	6.37892e-06
	Itpripl1	Up Juvenile vs. Old	2.28039	6.7809e-06
	Usp37	Up Juvenile vs. Old	1.82017	7.40419e-06
	Guf1	Up Juvenile vs. Old	1.10849	7.70833e-06
	Psip1	Up Juvenile vs. Old	1.23186	8.81149e-06
	Cntln	Up Juvenile vs. Old	2.00286	8.92088e-06
	Purb	Up Juvenile vs. Old	1.67081	8.98875e-06
	Arhgef15	Up Juvenile vs. Old	1.70364	9.00034e-06
	Strn3	Up Juvenile vs. Old	1.29823	1.03322e-05
	Carf	Up Juvenile vs. Old	1.31505	1.03421e-05
	Epb4.1l4b	Up Juvenile vs. Old	1.57557	1.12806e-05
	Gm43984	Up Juvenile vs. Old	2.52092	1.15449e-05
	Paxbp1	Up Juvenile vs. Old	1.70963	1.22134e-05
	Zfhx3	Up Juvenile vs. Old	1.8425	1.24796e-05
	Fxyd1	Up Juvenile vs. Old	2.25007	1.62993e-05
	Amt	Up Juvenile vs. Old	1.46973	1.63018e-05
	Gm26870	Up Juvenile vs. Old	2.088	1.66264e-05
	Gm43294	Up Juvenile vs. Old	1.32057	1.66768e-05
	Gm26735	Up Juvenile vs. Old	1.82624	1.84621e-05
	Taf1d	Up Juvenile vs. Old	1.03219	1.88933e-05
	Spire1	Up Juvenile vs. Old	2.0374	1.89865e-05
	Nucks1	Up Juvenile vs. Old	1.40267	2.2075e-05
	D7Ertd715e	Up Juvenile vs. Old	1.16036	2.25255e-05
	Fgfr1op2	Up Juvenile vs. Old	1.1328	2.453e-05
	Hist1h1e	Up Juvenile vs. Old	2.1542	2.56902e-05
	Myh10	Up Juvenile vs. Old	2.4985	2.98777e-05
	Dyrk1a	Up Juvenile vs. Old	1.27136	3.39648e-05
	RP23-169H13.6	Up Juvenile vs. Old	1.08121	3.48691e-05
	Lyrm4	Up Juvenile vs. Old	1.46345	3.51624e-05
	Trim12c	Up Juvenile vs. Old	1.01838	3.60669e-05
	Hipk1	Up Juvenile vs. Old	1.25456	3.68963e-05
	Irf2bp2	Up Juvenile vs. Old	1.44404	3.8832e-05
	Gimap4	Up Juvenile vs. Old	1.85963	3.97946e-05
	Zfp266	Up Juvenile vs. Old	1.3221	4.49278e-05
	Atox1	Up Juvenile vs. Old	1.10221	4.49334e-05
	Eea1	Up Juvenile vs. Old	1.4171	4.65888e-05
	Mrpl42	Up Juvenile vs. Old	1.13222	4.74133e-05
	1810058I24Rik	Up Juvenile vs. Old	1.19766	4.78584e-05
	Marf1	Up Juvenile vs. Old	1.60188	5.58286e-05
	D8Ertd738e	Up Juvenile vs. Old	1.25007	5.6036e-05
	RP24-398O5.2	Up Juvenile vs. Old	1.06679	6.10722e-05
	Ccdc34	Up Juvenile vs. Old	1.41927	6.23351e-05
	Bloc1s2	Up Juvenile vs. Old	1.04206	6.62788e-05
	Fmnl2	Up Juvenile vs. Old	1.64233	7.26925e-05
	Mzf1	Up Juvenile vs. Old	1.02631	7.5574e-05
	Dnajc19	Up Juvenile vs. Old	1.09797	7.61822e-05
	Hmgn5	Up Juvenile vs. Old	1.4064	8.03831e-05
	Prmt10	Up Juvenile vs. Old	1.08724	8.20001e-05
	Mcee	Up Juvenile vs. Old	1.47858	8.32421e-05
	Mcmbp	Up Juvenile vs. Old	1.59184	8.34414e-05
	St8sia4	Up Juvenile vs. Old	1.13957	8.6068e-05
	Tardbp	Up Juvenile vs. Old	1.0884	8.97176e-05
	Gm4285	Up Juvenile vs. Old	1.26004	9.01451e-05
	Gimap1os	Up Juvenile vs. Old	1.00424	9.09388e-05
	Gm42583	Up Juvenile vs. Old	1.42642	9.3203e-05
	Eif2ak2	Up Juvenile vs. Old	1.32792	9.33971e-05
	Hist1h1c	Up Juvenile vs. Old	1.51321	9.39886e-05
	Rgs7bp	Up Juvenile vs. Old	2.59804	9.78028e-05
	Gm43190	Up Juvenile vs. Old	1.15157	0.000104559
	Xaf1	Up Juvenile vs. Old	1.39071	0.000105501
	Myeov2	Up Juvenile vs. Old	1.23054	0.00010656
	Cks2	Up Juvenile vs. Old	1.41641	0.000107268
	Il4	Up Juvenile vs. Old	1.84817	0.000112453
	Skil	Up Juvenile vs. Old	1.29314	0.00011858
	BE692007	Up Juvenile vs. Old	1.5524	0.000119203
	Bcas2	Up Juvenile vs. Old	1.13085	0.00012041
	Gm29361	Up Juvenile vs. Old	1.26384	0.000128046
	Pcf11	Up Juvenile vs. Old	1.27227	0.000140849
	Snrnp70	Up Juvenile vs. Old	1.07362	0.0001409
	Ado	Up Juvenile vs. Old	2.65706	0.00014606
	Gm27201	Up Juvenile vs. Old	1.58567	0.000149796
	Gm26699	Up Juvenile vs. Old	1.93614	0.000156467
	Romo1	Up Juvenile vs. Old	1.10575	0.000164903
	Pbx1	Up Juvenile vs. Old	1.144	0.000174012
	Gm10719	Up Juvenile vs. Old	1.56918	0.000174758
	Mob4	Up Juvenile vs. Old	1.07288	0.000177904
	Smarca5	Up Juvenile vs. Old	1.03557	0.000178218
	Ltb	Up Juvenile vs. Old	1.09151	0.000181495
	Xpo1	Up Juvenile vs. Old	1.19078	0.000183577
	Gm43362	Up Juvenile vs. Old	1.80306	0.000186759
	Gm16794	Up Juvenile vs. Old	1.04142	0.000222789
	Ndufb5	Up Juvenile vs. Old	1.0034	0.000225934
	Bod1l	Up Juvenile vs. Old	1.26384	0.000230812
	Tulp2	Up Juvenile vs. Old	1.52155	0.000235177
	Csf2rb	Up Juvenile vs. Old	2.20194	0.000240891
	Hnrnph3	Up Juvenile vs. Old	1.1694	0.000255362
	Mmp16	Up Juvenile vs. Old	2.07165	0.000278067
	Gm17535	Up Juvenile vs. Old	1.03339	0.000287567
	Cep290	Up Juvenile vs. Old	1.19997	0.000308724
	Rbbp6	Up Juvenile vs. Old	1.17732	0.000313579
	Zfp710	Up Juvenile vs. Old	2.31366	0.000323026
	Kif2a	Up Juvenile vs. Old	1.30933	0.000324953
	Tomm70a	Up Juvenile vs. Old	1.2146	0.000338622
	Rian	Up Juvenile vs. Old	1.24571	0.000351696
	Brd3	Up Juvenile vs. Old	1.25263	0.000358216
	Zfp704	Up Juvenile vs. Old	1.287	0.000361043
	Mcc	Up Juvenile vs. Old	1.35387	0.00042196
	Ndufs6	Up Juvenile vs. Old	1.30855	0.000448606
	Gm16141	Up Juvenile vs. Old	1.67889	0.000454157
	Mthfs	Up Juvenile vs. Old	1.12515	0.000459718
	Lcorl	Up Juvenile vs. Old	1.41974	0.000466678
	Snhg6	Up Juvenile vs. Old	1.0201	0.000491754
	H2-Q10	Up Juvenile vs. Old	1.0815	0.000542606
	Gm15675	Up Juvenile vs. Old	1.2651	0.000558276
	5830487J09Rik	Up Juvenile vs. Old	1.0693	0.000559406
	Smim4	Up Juvenile vs. Old	1.53335	0.000618625
	Tnks2	Up Juvenile vs. Old	1.12199	0.00063197
	Hdgfrp3	Up Juvenile vs. Old	1.12332	0.000637781
	Ms4a6c	Up Juvenile vs. Old	2.04043	0.000729398
	Chd4	Up Juvenile vs. Old	1.00191	0.000729504
	D130007C19Rik	Up Juvenile vs. Old	1.15914	0.000762419
	Trappc2l	Up Juvenile vs. Old	1.15389	0.000795858
	Cep57l1	Up Juvenile vs. Old	1.00757	0.000855992
	Appl1	Up Juvenile vs. Old	1.03155	0.00085795
	Deb1	Up Juvenile vs. Old	1.16712	0.000921499
	Cbfa2t2	Up Juvenile vs. Old	2.01953	0.000931065
	Tmem170b	Up Juvenile vs. Old	2.16024	0.000986628
	Amd1	Up Juvenile vs. Old	1.08752	0.000996352
	Zbtb4	Up Juvenile vs. Old	1.75123	0.00101833
	Wdfy1	Up Juvenile vs. Old	1.03647	0.00104035
	Gm26742	Up Juvenile vs. Old	1.48162	0.00106305
	Ckap5	Up Juvenile vs. Old	1.57403	0.00122387
	Chsy1	Up Juvenile vs. Old	1.09267	0.00127054
	Sox4	Up Juvenile vs. Old	1.48265	0.0013309
	Gm27389	Up Juvenile vs. Old	1.06744	0.00138684
	Nedd8	Up Juvenile vs. Old	1.20052	0.00139907
	Ccdc171	Up Juvenile vs. Old	1.34556	0.00146873
	Ammecr1	Up Juvenile vs. Old	1.3541	0.00147789
	Hbb-bt	Up Juvenile vs. Old	1.65438	0.0015266
	Gm44238	Up Juvenile vs. Old	1.18319	0.00158943
	Cox4i2	Up Juvenile vs. Old	2.50363	0.00159331
	Gm47314	Up Juvenile vs. Old	1.23372	0.00159692
	Zfp329	Up Juvenile vs. Old	1.47968	0.00162671
	Per3	Up Juvenile vs. Old	1.67416	0.00163653
	Acin1	Up Juvenile vs. Old	1.12776	0.00169091
	Capns1	Up Juvenile vs. Old	1.08967	0.00185787
	Meg3	Up Juvenile vs. Old	1.35581	0.0018966
	Ptafr	Up Juvenile vs. Old	1.00715	0.00199087
	Arl14ep	Up Juvenile vs. Old	1.31103	0.00209193
	Synj2bp	Up Juvenile vs. Old	1.06799	0.0021082
	Cep57	Up Juvenile vs. Old	1.37408	0.00228707
	Xbp1	Up Juvenile vs. Old	1.20437	0.00237235
	Zfp292	Up Juvenile vs. Old	1.05005	0.00251213
	B130021K23Rik	Up Juvenile vs. Old	1.21146	0.00259058
	Tmem265	Up Juvenile vs. Old	1.8119	0.00267694
	RP23-296I6.7	Up Juvenile vs. Old	1.16572	0.00285362
	1110058L19Rik	Up Juvenile vs. Old	1.21201	0.00286877
	Ndufb6	Up Juvenile vs. Old	1.10071	0.00301961
	Rfwd2	Up Juvenile vs. Old	1.35403	0.0030386
	RP24-321N12.1	Up Juvenile vs. Old	1.73056	0.00306622
	RP23-464I9.2	Up Juvenile vs. Old	1.17109	0.00312415
	Kdm3b	Up Juvenile vs. Old	1.02359	0.0031469
	Gm44189	Up Juvenile vs. Old	1.23724	0.00324942
	Mrps36	Up Juvenile vs. Old	1.47999	0.00326879
	Ndufa1	Up Juvenile vs. Old	1.06255	0.00350273
	Gm28874	Up Juvenile vs. Old	1.76403	0.00364238
	Rgl1	Up Juvenile vs. Old	1.46058	0.00373364
	Polr2j	Up Juvenile vs. Old	1.13855	0.00374349
	Rbm34	Up Juvenile vs. Old	1.1509	0.00389776
	4930404I05Rik	Up Juvenile vs. Old	1.17687	0.00414399
	Il15	Up Juvenile vs. Old	1.14896	0.0043121
	Pnn	Up Juvenile vs. Old	1.09624	0.00432461
	Etohd2	Up Juvenile vs. Old	1.08642	0.0045066
	Ets1	Up Juvenile vs. Old	1.87614	0.00466559
	Fnip1	Up Juvenile vs. Old	1.42158	0.00479045
	Snrpd3	Up Juvenile vs. Old	1.12527	0.00499791
	Gm43549	Up Juvenile vs. Old	1.54847	0.00526981
	Scai	Up Juvenile vs. Old	1.1333	0.00534908
	Rmnd1	Up Juvenile vs. Old	1.14023	0.00542274
	Gimap3	Up Juvenile vs. Old	1.98527	0.0054517
	Whsc1l1	Up Juvenile vs. Old	1.05964	0.00566918
	Ppp2r5c	Up Juvenile vs. Old	1.23926	0.00575261
	Rhag	Up Juvenile vs. Old	2.09823	0.00613625
	RP24-120B18.6	Up Juvenile vs. Old	1.93562	0.00617208
	Gm26723	Up Juvenile vs. Old	1.285	0.00629852
	Anapc13	Up Juvenile vs. Old	1.20151	0.00644493
	Dnajc18	Up Juvenile vs. Old	1.82301	0.00673597
	Fcer1g	Up Juvenile vs. Old	1.19338	0.00696999
	Ccdc174	Up Juvenile vs. Old	1.50222	0.00707256
	Ppig	Up Juvenile vs. Old	1.12316	0.00780872
	Wdfy3	Up Juvenile vs. Old	1.7022	0.00850485
	Mtx3	Up Juvenile vs. Old	1.29385	0.00869656
	Nfkbiz	Up Juvenile vs. Old	1.2658	0.00885294
	Gm36266	Up Juvenile vs. Old	1.44692	0.00887394
	Gm26853	Up Juvenile vs. Old	1.1805	0.00902256
	Gan	Up Juvenile vs. Old	1.15742	0.00994995
	Gm26377	Up Old vs. Juvenile	1.15351	3.13584e-68
	RP23-411L6.3	Up Old vs. Juvenile	2.62629	5.28904e-67
	Aldh1a1	Up Old vs. Juvenile	4.85459	1.78339e-57
	Selp	Up Old vs. Juvenile	6.17265	4.26822e-54
	Gas7	Up Old vs. Juvenile	2.18436	1.4569e-48
	Gm29013	Up Old vs. Juvenile	2.11272	8.87618e-47
	Rpsa	Up Old vs. Juvenile	1.03626	6.36173e-46
	Gm16587	Up Old vs. Juvenile	3.72465	3.32186e-45
	RP24-370G18.1	Up Old vs. Juvenile	1.63962	1.85343e-44
	1700097M23Rik	Up Old vs. Juvenile	1.8428	3.15072e-43
	Bhlhe41	Up Old vs. Juvenile	1.91696	1.1086e-42
	Gm16548	Up Old vs. Juvenile	3.63085	2.55887e-41
	Gm26917	Up Old vs. Juvenile	1.62451	1.27325e-39
	Acta2	Up Old vs. Juvenile	1.62692	5.55258e-39
	Slc34a2	Up Old vs. Juvenile	2.0236	8.25546e-39
	Ndrg1	Up Old vs. Juvenile	4.31388	1.71948e-38
	Lars2	Up Old vs. Juvenile	2.00386	2.37089e-37
	Plau	Up Old vs. Juvenile	1.61704	2.70061e-37
	Gm7389	Up Old vs. Juvenile	1.86917	1.03582e-34
	H2-Aa	Up Old vs. Juvenile	4.48137	1.33202e-34
	Gm17035	Up Old vs. Juvenile	3.50174	2.98392e-34
	Mrpl23-ps1	Up Old vs. Juvenile	2.38208	1.48421e-33
	H2-Q7	Up Old vs. Juvenile	1.46364	8.96156e-33
	Cd74	Up Old vs. Juvenile	3.63737	2.73857e-32
	Cldn19	Up Old vs. Juvenile	1.48476	3.38648e-32
	Gm42658	Up Old vs. Juvenile	1.58013	8.9005e-31
	Gm29325	Up Old vs. Juvenile	1.88341	1.41347e-29
	RP23-278E1.4	Up Old vs. Juvenile	2.07136	1.95822e-29
	H2-Ab1	Up Old vs. Juvenile	3.75851	5.62109e-28
	H2-Eb1	Up Old vs. Juvenile	4.00897	2.79837e-27
	Gm2895	Up Old vs. Juvenile	2.37857	2.61309e-26
	A430010J10Rik	Up Old vs. Juvenile	1.90218	2.35558e-25
	Gm42974	Up Old vs. Juvenile	1.24554	3.77564e-25
	Mir5107	Up Old vs. Juvenile	2.75896	4.20149e-25
	Rpl3-ps1	Up Old vs. Juvenile	1.28116	1.26878e-24
	Sdpr	Up Old vs. Juvenile	3.39213	5.24437e-24
	Rorb	Up Old vs. Juvenile	2.21016	1.24783e-23
	Matn4	Up Old vs. Juvenile	4.87767	1.54614e-23
	Gm15441	Up Old vs. Juvenile	1.23905	7.1607e-23
	Tpt1	Up Old vs. Juvenile	1.06275	8.58534e-23
	Nlgn1	Up Old vs. Juvenile	1.67923	6.91326e-22
	F2rl3	Up Old vs. Juvenile	2.40119	2.99107e-21
	Lppr3	Up Old vs. Juvenile	1.5766	9.34634e-21
	H2-Q6	Up Old vs. Juvenile	1.32587	1.28455e-20
	AA465934	Up Old vs. Juvenile	1.43414	3.87399e-20
	Glul	Up Old vs. Juvenile	1.46825	2.04407e-19
	Gm23419	Up Old vs. Juvenile	1.1676	3.1041e-19
	Tgm2	Up Old vs. Juvenile	1.7635	6.13326e-19
	Npdc1	Up Old vs. Juvenile	2.78431	9.19908e-19
	Galnt6	Up Old vs. Juvenile	2.49993	1.19041e-18
	Klhl32	Up Old vs. Juvenile	1.36363	1.26145e-18
	Gstm2	Up Old vs. Juvenile	3.47401	1.51345e-18
	Mt1	Up Old vs. Juvenile	1.80615	4.64189e-18
	Mpo	Up Old vs. Juvenile	3.63429	4.75842e-17
	Bgn	Up Old vs. Juvenile	2.9708	5.57859e-16
	Cit	Up Old vs. Juvenile	1.16367	5.6272e-16
	RP23-44N5.3	Up Old vs. Juvenile	1.3302	5.98476e-16
	Galnt6os	Up Old vs. Juvenile	1.76679	1.13809e-15
	Muc13	Up Old vs. Juvenile	1.92282	1.18801e-15
	Kit	Up Old vs. Juvenile	1.07392	2.74255e-15
	C530043K16Rik	Up Old vs. Juvenile	1.37626	4.53698e-15
	Por	Up Old vs. Juvenile	1.29657	5.58079e-15
	Mir8114	Up Old vs. Juvenile	1.27069	1.86031e-14
	Gm11505	Up Old vs. Juvenile	2.54524	2.05788e-14
	Elane	Up Old vs. Juvenile	2.35776	2.42313e-14
	Gm42636	Up Old vs. Juvenile	1.93401	7.10259e-14
	Teddm2	Up Old vs. Juvenile	1.10618	9.8837e-14
	Nupr1	Up Old vs. Juvenile	1.63397	3.64624e-13
	Pde6a	Up Old vs. Juvenile	1.40396	4.99099e-13
	Gm15564	Up Old vs. Juvenile	1.40313	6.29662e-13
	Gm44090	Up Old vs. Juvenile	1.46796	2.55672e-12
	Mir703	Up Old vs. Juvenile	1.1073	4.23043e-12
	mt-Ts1	Up Old vs. Juvenile	1.05987	2.97627e-11
	Eltd1	Up Old vs. Juvenile	1.41059	3.35846e-11
	Col16a1	Up Old vs. Juvenile	2.16936	5.02047e-11
	Itga2b	Up Old vs. Juvenile	2.15869	6.17351e-11
	Sbspon	Up Old vs. Juvenile	4.39802	8.4734e-11
	Tacstd2	Up Old vs. Juvenile	3.04492	3.85856e-10
	H2-DMb1	Up Old vs. Juvenile	1.76757	5.8208e-10
	H2-T22	Up Old vs. Juvenile	1.29468	6.40612e-10
	Coro1c	Up Old vs. Juvenile	1.68866	8.71376e-10
	Clu	Up Old vs. Juvenile	2.42042	9.56868e-10
	Mir1966	Up Old vs. Juvenile	1.03622	1.29738e-09
	Tm4sf1	Up Old vs. Juvenile	3.5297	2.36713e-09
	Irf2bpl	Up Old vs. Juvenile	3.17378	3.65705e-09
	RP23-308M1.1	Up Old vs. Juvenile	1.23478	3.85559e-09
	Amotl2	Up Old vs. Juvenile	3.79219	4.18333e-09
	Gm15657	Up Old vs. Juvenile	1.41668	6.18119e-09
	Rbpjl	Up Old vs. Juvenile	3.23922	6.96041e-09
	Gm19087	Up Old vs. Juvenile	1.35777	1.37727e-08
	Itgb3	Up Old vs. Juvenile	3.17893	1.54755e-08
	C130026I21Rik	Up Old vs. Juvenile	2.0145	1.82161e-08
	Slc39a2	Up Old vs. Juvenile	1.41113	2.12689e-08
	RP23-325F17.4	Up Old vs. Juvenile	3.25131	2.70578e-08
	Gm10612	Up Old vs. Juvenile	1.28554	4.15127e-08
	Tmem87a	Up Old vs. Juvenile	1.08892	5.94468e-08
	5830416I19Rik	Up Old vs. Juvenile	1.85633	9.32779e-08
	Plk2	Up Old vs. Juvenile	2.86554	3.08746e-07
	Gm11646	Up Old vs. Juvenile	1.27301	3.33241e-07
	St3gal1	Up Old vs. Juvenile	1.79041	3.46367e-07
	Fyb	Up Old vs. Juvenile	1.58282	3.74482e-07
	H2-Q5	Up Old vs. Juvenile	1.06342	4.50172e-07
	A530040E14Rik	Up Old vs. Juvenile	1.66779	4.68346e-07
	Ptbp1	Up Old vs. Juvenile	1.05756	6.12473e-07
	Ffar2	Up Old vs. Juvenile	2.75516	6.18493e-07
	Sult1a1	Up Old vs. Juvenile	1.73532	6.49053e-07
	Gm10419	Up Old vs. Juvenile	2.81502	7.84649e-07
	Mab21l2	Up Old vs. Juvenile	2.81141	7.98277e-07
	Atxn2l	Up Old vs. Juvenile	1.9404	8.87014e-07
	Pnpla2	Up Old vs. Juvenile	1.13458	1.24535e-06
	Gm20412	Up Old vs. Juvenile	1.22394	1.52635e-06
	Ptk2b	Up Old vs. Juvenile	1.35755	2.70195e-06
	Myc	Up Old vs. Juvenile	1.16967	2.81163e-06
	Gm12500	Up Old vs. Juvenile	1.06003	2.94511e-06
	Mir124-2hg	Up Old vs. Juvenile	1.44154	3.09262e-06
	Tap1	Up Old vs. Juvenile	1.1608	4.25159e-06
	Gm17122	Up Old vs. Juvenile	1.4916	4.58794e-06
	Jak3	Up Old vs. Juvenile	1.32502	4.97307e-06
	Tnfrsf1a	Up Old vs. Juvenile	1.12796	7.60173e-06
	Enpp5	Up Old vs. Juvenile	1.721	8.00333e-06
	Sdsl	Up Old vs. Juvenile	1.02078	8.58762e-06
	Cpt1a	Up Old vs. Juvenile	1.39216	9.85884e-06
	Trim47	Up Old vs. Juvenile	1.06727	1.00901e-05
	Acap1	Up Old vs. Juvenile	1.00377	1.24921e-05
	Ptger3	Up Old vs. Juvenile	2.13176	1.47189e-05
	Gpr183	Up Old vs. Juvenile	3.32582	1.7906e-05
	Cd72	Up Old vs. Juvenile	1.51928	1.88926e-05
	Abca4	Up Old vs. Juvenile	2.587	2.31351e-05
	Scarf1	Up Old vs. Juvenile	1.02236	3.19849e-05
	Gm10392	Up Old vs. Juvenile	1.31451	3.44083e-05
	Pitpnm1	Up Old vs. Juvenile	1.98314	3.50898e-05
	Cysltr2	Up Old vs. Juvenile	2.1319	4.19898e-05
	Slco4a1	Up Old vs. Juvenile	2.23939	4.32701e-05
	Tuba1c	Up Old vs. Juvenile	1.31733	4.49079e-05
	Tuba8	Up Old vs. Juvenile	2.89193	5.62635e-05
	Gm29585	Up Old vs. Juvenile	1.13691	5.83354e-05
	Surf4	Up Old vs. Juvenile	1.1958	6.55067e-05
	Coasy	Up Old vs. Juvenile	1.50081	0.00011302
	Ctsg	Up Old vs. Juvenile	1.06731	0.000187872
	Leng8	Up Old vs. Juvenile	1.43913	0.00022792
	Igfbp4	Up Old vs. Juvenile	1.01283	0.000267252
	Clec1a	Up Old vs. Juvenile	1.92796	0.000325392
	Fam63a	Up Old vs. Juvenile	1.37933	0.000488037
	Vldlr	Up Old vs. Juvenile	3.22901	0.000674055
	Socs3	Up Old vs. Juvenile	3.37088	0.000752204
	Cfap43	Up Old vs. Juvenile	2.1459	0.00086265
	2410017I17Rik	Up Old vs. Juvenile	2.16375	0.00107029
	Slc35c2	Up Old vs. Juvenile	1.15846	0.00112306
	Plscr2	Up Old vs. Juvenile	3.37155	0.0011777
	Cldn5	Up Old vs. Juvenile	2.47242	0.0012824
	Sun2	Up Old vs. Juvenile	2.38129	0.00133082
	Igtp	Up Old vs. Juvenile	1.6137	0.00158595
	Prom2	Up Old vs. Juvenile	3.41983	0.00173494
	Tgfbi	Up Old vs. Juvenile	2.16716	0.00174325
	Gem	Up Old vs. Juvenile	2.07947	0.00211207
	Fhl1	Up Old vs. Juvenile	1.96369	0.00244009
	Tbxa2r	Up Old vs. Juvenile	1.63812	0.00272126
	RP23-406B13.9	Up Old vs. Juvenile	1.38884	0.00276796
	1700084C06Rik	Up Old vs. Juvenile	1.0528	0.00303963
	Klrb1c	Up Old vs. Juvenile	2.78774	0.00341353
	Oxr1	Up Old vs. Juvenile	1.71368	0.00361454
	H2-DMa	Up Old vs. Juvenile	1.19613	0.00372741
	Abhd15	Up Old vs. Juvenile	1.34601	0.00375866
	Lag3	Up Old vs. Juvenile	2.57099	0.00448039
	Wbp1	Up Old vs. Juvenile	1.12578	0.00486833
	Mt2	Up Old vs. Juvenile	1.69291	0.00487202
	Tesk1	Up Old vs. Juvenile	1.19537	0.00524048
	Pdlim1	Up Old vs. Juvenile	1.02979	0.00635505
	Apol7e	Up Old vs. Juvenile	1.65703	0.00645253
	Raver1	Up Old vs. Juvenile	1.82032	0.00726603
	Gm15856	Up Old vs. Juvenile	1.59128	0.00825881
	Slc35c1	Up Old vs. Juvenile	1.12796	0.00885432
	Slc16a12	Up Old vs. Juvenile	2.47353	0.00978129
