# Supplementary material for: Aging is associated with functional and molecular changes in distinct hematopoietic stem cell subsets
Source: Nat Commun. 2024 Sep 11;15:7966. doi: 10.1038/s41467-024-52318-1 (PMC11391069; doi:10.1038/s41467-024-52318-1)
Supplement: Supplementary file 5 — Supplementary Data 2 [file 41467_2024_52318_MOESM5_ESM.xlsx]

## Sheet: Overview
	Tables found in this excel file
	Sample information	Sample information for all ATAC-seq samples passing QC
	Figure 5c	Fig. 5c - Differentially accessible regions between HSCs from juvenile and old mice
	Figure 6a	Fig. 6a - Differentially accessible regions between CD49b HSC subsets in juvenile and old mice
	Figure 6d	Fig. 6d - Lineage bias associated differentially accessible regions (Lin DARs)

## Sheet: Sample Information
	Population	Biological Replicate	FRiP (%)	Mouse Strain and Background	Sex	Age (weeks)	Total Reads	Mapped Reads	Mapped and Filtered Read Pairs
	Juvenile CD49bneg	1	49	C57BL/6, CD45.2	Male	3-4	35829922	34176126	11629254
	Juvenile CD49bneg	2	52	C57BL/6, CD45.2	Male	3-4	51239574	48936296	15182526
	Juvenile CD49bneg	3	13	C57BL/6, CD45.2	Male	3-4	72324468	70773178	20786907
	Juvenile CD49bneg	4	32	C57BL/6, CD45.2	Male	3-4	48463438	46124716	10119445
	Juvenile CD49bneg	5	18	C57BL/6, CD45.2	Male	3-4	55629580	54009052	16853670
	Old CD49bneg	1	48	C57BL/6, CD45.2	Male	96	48105042	46039152	14010688
	Old CD49bneg	2	55	C57BL/6, CD45.2	Male	96	44508794	41529643	14021042
	Old CD49bneg	3	52	C57BL/6, CD45.2	Male	98	43783780	42402616	14126853
	Old CD49bneg	4	49	C57BL/6, CD45.2	Male	95	47422452	46087300	14004722
	Old CD49bneg	5	51	C57BL/6, CD45.2	Male	93	46160984	44762829	14173879
	Juvenile CD49bpos	1	44	C57BL/6, CD45.2	Male	3-4	53395034	50823138	16018007
	Juvenile CD49bpos	2	22	C57BL/6, CD45.2	Male	3-4	77602456	75619231	23105187
	Juvenile CD49bpos	3	10	C57BL/6, CD45.2	Male	3-4	97772102	95136425	26473415
	Juvenile CD49bpos	4	20	C57BL/6, CD45.2	Male	3-4	43156474	41886771	13879470
	Juvenile CD49bpos	5	24	C57BL/6, CD45.2	Male	3-4	64175556	62290738	19036274
	Old CD49bpos	1	24	C57BL/6, CD45.2	Male	96	58256606	56262871	19134472
	Old CD49bpos	2	45	C57BL/6, CD45.2	Male	96	45288846	43633302	14056994
	Old CD49bpos	3	46	C57BL/6, CD45.2	Male	98	50716814	49229957	15732201
	Old CD49bpos	4	41	C57BL/6, CD45.2	Male	95	43022664	41766156	13399772
	Old CD49bpos	5	35	C57BL/6, CD45.2	Male	93	45966510	44850465	14578613
	Juvenile LMPP	1	51	C57BL/6, CD45.2	Male	3-4	39224760	37702133	13413248
	Juvenile LMPP	2	47	C57BL/6, CD45.2	Male	3-4	74508978	71206503	23905969
	Juvenile LMPP	3	49	C57BL/6, CD45.2	Male	3-4	43949202	42351527	15005673
	Juvenile LMPP	4	47	C57BL/6, CD45.2	Male	3-4	50082246	48157683	15695029
	Juvenile LMPP	5	34	C57BL/6, CD45.2	Male	3-4	60763198	59253894	18302746
	Juvenile LMPP	6	32	C57BL/6, CD45.2	Male	3-4	44861352	43693394	13918839
	Old LMPP	1	50	C57BL/6, CD45.2	Male	94	29000184	28001345	9496908
	Old LMPP	2	51	C57BL/6, CD45.2	Male	98	34837432	33819149	11476584
	Old LMPP	3	48	C57BL/6, CD45.2	Male	95	47683608	46263608	15361589
	Juvenile GMP	1	28	C57BL/6, CD45.2	Male	3-4	61484594	59801165	19981076
	Juvenile GMP	2	28	C57BL/6, CD45.2	Male	3-4	37531372	36456491	11229417
	Juvenile GMP	3	27	C57BL/6, CD45.2	Male	3-4	70342962	68306862	23545983
	Juvenile GMP	4	16	C57BL/6, CD45.2	Male	3-4	72953534	71050266	23084092
	Old GMP	1	28	C57BL/6, CD45.2	Male	96	72487378	69896084	25642124
	Old GMP	2	34	C57BL/6, CD45.2	Male	94	30660280	29467856	10157766
	Old GMP	3	17	C57BL/6, CD45.2	Male	98	63744768	62015694	21909422
	Old GMP	4	28	C57BL/6, CD45.2	Male	95	73499952	71432123	24395046

## Sheet: Figure 5c
	Region	Gene annotation	Cluster
	chr5: 113776056 - 113778061	Iscu	1
	chr7: 98562807 - 98565237	Lrrc32	1
	chr8: 13036020 - 13039520	F10	1
	chr2: 69047016 - 69048000	Nostrin	1
	chr7: 99359684 - 99361133	Serpinh1	1
	chr8: 12879819 - 12880921		1
	chr4: 120913612 - 120915459	Exo5	1
	chr16: 20701458 - 20702890	Fam131a	1
	chr7: 43552904 - 43555568	Zfp658	1
	chr19: 10913933 - 10915890	Zp1	1
	chr5: 124119476 - 124120989	Arl6ip4	1
	chr11: 32194921 - 32196710	Il9r	1
	chr13: 49054892 - 49057062	Fam120aos	1
	chr8: 11430138 - 11431840	E230013L22Rik	1
	chr5: 139351165 - 139352144	Cyp2w1	1
	chr6: 135228120 - 135230817	Gsg1	1
	chr9: 106221977 - 106223709	Tlr9	1
	chr19: 45551854 - 45553115	Poll	1
	chr4: 17634818 - 17636239	Mmp16	1
	chr4: 43425253 - 43426346	Fam166b	1
	chr10: 45467919 - 45470755	Lin28b	1
	chr10: 75683740 - 75685225	Susd2	1
	chr13: 3525733 - 3526936	Gdi2	1
	chr13: 73803266 - 73804475	Slc12a7	1
	chr5: 113164414 - 113165780	2900026A02Rik	1
	chr17: 23682910 - 23684879	Cldn9	1
	chr9: 58475292 - 58476469	Insyn1	1
	chr7: 28254531 - 28255747	Eid2	1
	chr8: 124326706 - 124327688	Galnt2	1
	chr1: 91079846 - 91081077	Lrrfip1	1
	chr4: 145463393 - 145464620	Smarca5-ps	1
	chr5: 137471932 - 137473161	Zan	1
	chr15: 97949280 - 97950315	Tmem106c	1
	chr9: 56897566 - 56898181	Snx33	1
	chr15: 27875838 - 27877353	Trio	1
	chr19: 5756000 - 5758514	Scyl1	1
	chr8: 84219979 - 84220407	Mir3074-2	1
	chr2: 28796219 - 28797129	Gtf3c4	1
	chr8: 122437862 - 122438547	Mvd	1
	chr9: 108108224 - 108112373	Apeh	1
	chr2: 26512803 - 26514164	Gm35978	1
	chr11: 51643461 - 51644902	D930048N14Rik	1
	chr12: 101006981 - 101008336	Mir1190	1
	chr19: 43695297 - 43696200	Entpd7	1
	chr4: 149126235 - 149127180	Cort	1
	chr10: 128388387 - 128390667	Mir6915	1
	chr8: 70598272 - 70598957	Isyna1	1
	chr6: 49210270 - 49211338	Igf2bp3	1
	chr12: 113066165 - 113068581	Tex22	1
	chr19: 55569310 - 55571755	4930552P12Rik	1
	chr12: 102353276 - 102355076	Rin3	1
	chr8: 25708256 - 25709929	Plpp5	1
	chr3: 87958842 - 87959348	Crabp2	1
	chr9: 107333601 - 107334819	Hemk1	1
	chr8: 27120286 - 27121983	Brf2	1
	chr19: 45527786 - 45529153	Poll	1
	chr8: 124732310 - 124733689	Arv1	1
	chr6: 116663550 - 116664834	Rassf4	1
	chr9: 44435291 - 44436495	Foxr1	1
	chr1: 165603461 - 165604783	Mpzl1	1
	chr10: 7581961 - 7583290	Lrp11	1
	chr7: 81348060 - 81348776	Rps17	1
	chr4: 141173905 - 141174783	Fbxo42	1
	chr11: 54091626 - 54093556	P4ha2	1
	chr11: 117863995 - 117865363	Tmem235	1
	chr10: 78405941 - 78407053	Mir6907	1
	chr4: 19902998 - 19905197	Atp6v0d2	1
	chrX: 36869884 - 36870949	Ube2a	1
	chr16: 91864354 - 91865336	Atp5o	1
	chr7: 30298695 - 30301480	Clip3	1
	chr11: 62148022 - 62149271	Specc1	1
	chr2: 153198250 - 153199746	Tspyl3	1
	chr2: 167714981 - 167715908	A530013C23Rik	1
	chr8: 10537623 - 10539002	B930025P03Rik	1
	chr1: 135451259 - 135453006	Mir1231	1
	chr9: 53700315 - 53700965	Rab39	1
	chr1: 184477859 - 184479065	1700112H15Rik	1
	chr11: 5128917 - 5129689		1
	chr8: 16263599 - 16264697	Mir3106	1
	chr5: 30803318 - 30804545	Mapre3	1
	chr14: 50896214 - 50898624	Klhl33	1
	chr13: 13808221 - 13809519	Gng4	1
	chr3: 88365716 - 88367980	Paqr6	1
	chr7: 101503167 - 101505148	Mir139	1
	chr18: 37840733 - 37843430	Mir6979	1
	chr3: 88360141 - 88361988	Paqr6	1
	chr18: 13306475 - 13307349	Hrh4	1
	chr12: 24251645 - 24252938	9030624G23Rik	1
	chr3: 79574089 - 79574838	4930589L23Rik	1
	chr17: 34858142 - 34859377	Mir6972	1
	chr15: 82021983 - 82023164	Xrcc6	1
	chr4: 46613703 - 46616018	Coro2a	1
	chr16: 5210037 - 5211269	Mir6364	1
	chr7: 34189061 - 34190041	Pdcd2l	1
	chr5: 144282919 - 144284737	Gm15708	1
	chr17: 81679179 - 81680100	Slc8a1	1
	chr8: 105982809 - 105984479	Dpep3	1
	chr11: 55106306 - 55107280	Gm2a	1
	chr19: 18330514 - 18331358	Ostf1	1
	chr9: 114486946 - 114488865	Ccr4	1
	chr9: 73106325 - 73106886	Khdc3	1
	chr6: 83154188 - 83154689	Wdr54	1
	chr8: 87938011 - 87939696	Zfp423	1
	chr19: 45529625 - 45531173	Poll	1
	chr14: 50823496 - 50825629	Parp2	1
	chr15: 82937386 - 82938336	Mir3080	1
	chr5: 106709370 - 106710191	Zfp644	1
	chr7: 79703651 - 79704482	Kif7	1
	chr18: 68159373 - 68161188	Ldlrad4	1
	chr11: 115964098 - 115965774	Itgb4	1
	chr8: 122429870 - 122430720	Cyba	1
	chr13: 30701964 - 30703328	Dusp22	1
	chr4: 33549184 - 33550601	Mir8118	1
	chr10: 76780029 - 76781261	Pcbp3	1
	chr9: 108998643 - 108999664	Pfkfb4	1
	chr9: 21946948 - 21948315	Swsap1	1
	chr19: 45544067 - 45545567	Poll	1
	chr2: 25233197 - 25234301	Slc34a3	1
	chr11: 62620972 - 62622062	Snord65	1
	chr8: 27093234 - 27094107	Adgra2	1
	chr7: 66232499 - 66233837	Chsy1	1
	chr11: 76587002 - 76588920	Abr	1
	chr11: 96952410 - 96953457	D030028A08Rik	1
	chr5: 111518966 - 111520567	C130026L21Rik	1
	chr6: 3559803 - 3560681	Vps50	1
	chr7: 36030193 - 36030898	Zfp507	1
	chr7: 45004036 - 45005652	Irf3	1
	chr10: 79945680 - 79947730	Wdr18	1
	chr6: 49217153 - 49218861	Igf2bp3	1
	chr5: 30897521 - 30898783	Agbl5	1
	chr5: 137418468 - 137419860	Zan	1
	chr3: 157296986 - 157297996	4930592C13Rik	1
	chr3: 122300812 - 122302022	Mir760	1
	chr2: 93198648 - 93201477	Trp53i11	1
	chr2: 158744532 - 158746710	Fam83d	1
	chr13: 95014323 - 95014935	Wdr41	1
	chr19: 6291127 - 6291798	Ehd1	1
	chr19: 55577154 - 55577888	4930552P12Rik	1
	chr9: 65108882 - 65110060	Igdcc4	1
	chr3: 116536320 - 116537704	Dbt	1
	chr4: 134005122 - 134006264	Dhdds	1
	chr5: 147023629 - 147025279	Lnx2	1
	chr8: 27106185 - 27108681	Brf2	1
	chr15: 75708831 - 75709708	Rhpn1	1
	chr8: 125183192 - 125185090	Disc1	1
	chr9: 110706484 - 110707420	Pth1r	1
	chr11: 119435855 - 119437090	Mir1932	1
	chr7: 44489778 - 44490652	5430431A17Rik	1
	chr17: 25677832 - 25678479	Gng13	1
	chr8: 13239650 - 13240789	Adprhl1	1
	chr8: 13683685 - 13686807	Rasa3	1
	chr7: 80615846 - 80616931	Gm15880	1
	chr5: 137079841 - 137080312	Serpine1	1
	chr17: 83846028 - 83848438	Haao	1
	chr15: 103462163 - 103463473	Nckap1l	1
	chr16: 93033967 - 93034360	Runx1	1
	chr4: 107095956 - 107098320	Cdcp2	1
	chr19: 45549847 - 45550620	Poll	1
	chr11: 32198430 - 32200391	Il9r	1
	chr17: 25462238 - 25463724	Tekt4	1
	chr14: 25613723 - 25616065	Gm45915	1
	chr5: 136248044 - 136248676	Sh2b2	1
	chr6: 88474626 - 88476366	Ruvbl1	1
	chr4: 107590550 - 107591611	Dmrtb1	1
	chr5: 122798322 - 122800221	Camkk2	1
	chr11: 120279489 - 120282211	Bahcc1	1
	chr4: 139258533 - 139259722	Pqlc2	1
	chr10: 75693357 - 75694529	Susd2	1
	chr7: 80765815 - 80766471	Iqgap1	1
	chr2: 166801272 - 166801827	Arfgef2	1
	chr6: 94221592 - 94222579	4930511A08Rik	1
	chr4: 141713097 - 141715201	Ddi2	1
	chr9: 35542996 - 35543602	Ddx25	1
	chr2: 37756234 - 37758881	Crb2	1
	chr13: 30628649 - 30630580	4930519D14Rik	1
	chr11: 98313540 - 98314679	Neurod2	1
	chr3: 9583621 - 9584387	Zfp704	1
	chr4: 134772662 - 134774426	Ldlrap1	1
	chr7: 142633764 - 142634453	Mir483	1
	chr4: 32358205 - 32359228	Bach2	1
	chr12: 85181934 - 85183404	Pgf	1
	chr10: 80313287 - 80316215	2310011J03Rik	1
	chr5: 90413804 - 90415495	Alb	1
	chr4: 150757229 - 150759875	Mir12196	1
	chr8: 70328758 - 70332847	Gdf1	1
	chr1: 90696841 - 90697745	Cops8	1
	chr17: 29702817 - 29705775	Ccdc167	1
	chr1: 133367489 - 133368435	Etnk2	1
	chr1: 78701925 - 78703791	Utp14b	1
	chrY: 258214 - 259560	1700020D14Rik	1
	chr2: 29697872 - 29699436	Gm13420	1
	chr10: 78363809 - 78364630	Agpat3	1
	chr4: 150788865 - 150789626	Mir12196	1
	chr18: 35026766 - 35027791	Hspa9	1
	chr1: 74781673 - 74784762	Wnt10a	1
	chr11: 119143443 - 119144580	Mir6934	1
	chr6: 49213039 - 49216377	Igf2bp3	1
	chr15: 78923234 - 78923974	Lgals1	1
	chr11: 79573507 - 79574492	Rab11fip4	1
	chr5: 139448879 - 139450297	3110082I17Rik	1
	chr2: 153924308 - 153926163	Bpifb3	1
	chr17: 46048915 - 46050324	Vegfa	1
	chr6: 51177666 - 51179332	Mir148a	1
	chr5: 113800136 - 113800987	Tmem119	1
	chr16: 18218686 - 18221385	Ccdc188	1
	chr5: 121340573 - 121342276	Trafd1	1
	chr2: 126620790 - 126621735	Hdc	1
	chr2: 32991762 - 32992807	Slc2a8	1
	chr7: 29316852 - 29320219	Dpf1	1
	chr19: 42015696 - 42019750	Ankrd2	1
	chr4: 31094158 - 31094939	4930556G01Rik	1
	chr17: 87795914 - 87798987	Kcnk12	1
	chr5: 115627990 - 115628758	1110006O24Rik	1
	chr7: 142427951 - 142428803	Syt8	1
	chr16: 44496790 - 44497749	Mir3081	1
	chr4: 106749335 - 106750690	Fam151a	1
	chr4: 118143879 - 118145442	St3gal3	1
	chr7: 45097303 - 45098187	Rcn3	1
	chr17: 47213963 - 47214694	Trerf1	1
	chr7: 118848862 - 118849823	Knop1	1
	chr15: 64075150 - 64076523	Fam49b	1
	chr4: 140977606 - 140978736	Atp13a2	1
	chr11: 97003048 - 97004145	Sp6	1
	chr14: 12090058 - 12091591	Ptprg	1
	chr4: 131849723 - 131851031	Mecr	1
	chr9: 53271191 - 53272748	Ddx10	1
	chr18: 61035177 - 61036643	Cdx1	1
	chr8: 69880618 - 69883474	Cilp2	1
	chr11: 115231313 - 115232552	Grin2c	1
	chr11: 117790126 - 117792983	6030468B19Rik	1
	chr7: 139565754 - 139567226	Nkx6-2	1
	chr10: 95684811 - 95685759	Nudt4	1
	chr17: 55952228 - 55954462	Ebi3	1
	chr15: 81020531 - 81023049	Sgsm3	1
	chr8: 14560322 - 14562554	Cln8	1
	chr7: 66303360 - 66305246	Mir7057	1
	chr9: 60482043 - 60482747	Thsd4	1
	chr2: 27212193 - 27212773	Sardh	1
	chr6: 143393628 - 143394716	4930579D09Rik	1
	chr15: 8580604 - 8581916	Slc1a3	1
	chr5: 140739904 - 140740347	Amz1	1
	chr18: 34675455 - 34680459	Cdc23	1
	chr8: 46919655 - 46921935	Enpp6	1
	chr2: 156751978 - 156752899	Myl9	1
	chr15: 10952730 - 10954381	C1qtnf3	1
	chr8: 54119589 - 54121442	Vegfc	1
	chr12: 100393052 - 100393814	Gm10432	1
	chr17: 24463223 - 24464235	Pgp	1
	chr11: 96133248 - 96134616	Ttll6	1
	chr6: 94857792 - 94858941	4930511E03Rik	1
	chr11: 94791630 - 94792688	Tmem92	1
	chr13: 52865882 - 52866915	Auh	1
	chr1: 132101755 - 132103097	Mfsd4a	1
	chr11: 106199899 - 106202902	Strada	1
	chr2: 93166644 - 93167721	Trp53i11	1
	chr6: 71452624 - 71453427	Rmnd5a	1
	chr13: 24437124 - 24437925	Cmah	1
	chr2: 102943809 - 102944792	Cd44	1
	chr4: 109136295 - 109137520	Osbpl9	1
	chr12: 9006721 - 9008049	Ttc32	1
	chrX: 38246852 - 38247490	Tmem255a	1
	chr11: 120063385 - 120066362	Aatk	1
	chr18: 25174308 - 25174908	AW554918	1
	chr13: 51688260 - 51689510	Secisbp2	1
	chr17: 73949398 - 73950578	Xdh	1
	chr2: 168120536 - 168121171	E130018N17Rik	1
	chr1: 164301942 - 164302527	Blzf1	1
	chr12: 111445560 - 111446065	Tnfaip2	1
	chr2: 153045612 - 153046910	Xkr7	1
	chr8: 14988986 - 14989784	Kbtbd11	1
	chr6: 88116299 - 88117613	Mir6376	1
	chr11: 119810191 - 119811962	Rptoros	1
	chr17: 12099348 - 12099865	Agpat4	1
	chr8: 11506242 - 11508039	Naxd	1
	chr5: 137430385 - 137431306	Zan	1
	chr15: 73117646 - 73119046	Chrac1	1
	chr5: 137553122 - 137554448	Actl6b	1
	chr11: 76064047 - 76065045	Rflnb	1
	chr17: 35850859 - 35851409	Mdc1	1
	chr4: 44962275 - 44963986	Grhpr	1
	chr7: 134519042 - 134520226	D7Ertd443e	1
	chr5: 135324809 - 135325293	Fkbp6	1
	chr18: 34382864 - 34383470	Reep5	1
	chr2: 84592402 - 84593585	Ctnnd1	1
	chr7: 27544820 - 27545626	Pld3	1
	chr4: 59886583 - 59888738	Slc46a2	1
	chr8: 11333911 - 11335607	Col4a1	1
	chr8: 94898558 - 94899824	Ccdc102a	1
	chr13: 43764976 - 43765837	Cd83	1
	chr6: 99241047 - 99242544	Foxp1	1
	chr14: 36873623 - 36874493	Ccser2	1
	chr7: 142524280 - 142526622	Mrpl23	1
	chr1: 92051785 - 92053031	Hdac4	1
	chr5: 36026824 - 36027414	Afap1	1
	chr2: 27235489 - 27237950	Sardh	1
	chr14: 12132744 - 12134141	Ptprg	1
	chr8: 119403593 - 119404352	Mlycd	1
	chr7: 100960856 - 100961739	P2ry6	1
	chr15: 84126190 - 84127487	Pnpla5	1
	chr16: 14181871 - 14182953	Nde1	1
	chr10: 93482533 - 93483463	Hal	1
	chr5: 30621987 - 30625689	Mir5625	1
	chr10: 60744611 - 60745575	Slc29a3	1
	chr11: 31816381 - 31817012	D630024D03Rik	1
	chr1: 151997552 - 152000013	1700025G04Rik	1
	chr10: 80215041 - 80215872	Pwwp3a	1
	chr13: 55486108 - 55488745	Dbn1	1
	chr19: 5711021 - 5712575	Kcnk7	1
	chr6: 108695159 - 108696658	0610040F04Rik	1
	chr11: 95634596 - 95635775	Phb	1
	chr6: 115729889 - 115731063	Tmem40	1
	chr1: 59516062 - 59517401	Gm973	1
	chr19: 5665560 - 5665886	Sipa1	1
	chr2: 118793656 - 118794243	Disp2	1
	chr15: 10933530 - 10934778	C1qtnf3	1
	chr9: 14866526 - 14867667	Gpr83	1
	chr10: 39539968 - 39542815	Traf3ip2	1
	chr8: 88626202 - 88628182	Snx20	1
	chr1: 194618830 - 194621101	Plxna2	1
	chr4: 139212077 - 139212510	Capzb	1
	chr3: 96098065 - 96099604	Otud7b	1
	chr4: 43903622 - 43904992	Reck	1
	chr7: 80530593 - 80531327	Blm	1
	chr15: 82216735 - 82217543	Shisa8	1
	chr5: 32239018 - 32240047	Plb1	1
	chr17: 5729213 - 5731251	3300005D01Rik	1
	chr8: 71689112 - 71690474	Insl3	1
	chr8: 107551269 - 107552883	Mir140	1
	chr17: 23966452 - 23967615	Prss30	1
	chr1: 121154545 - 121155853	Celrr	1
	chr2: 35244302 - 35244878	Gsn	1
	chr10: 61807633 - 61808474	H2afy2	1
	chr5: 76078101 - 76080184	Srd5a3	1
	chr11: 72544413 - 72545353	Spns3	1
	chr11: 61652815 - 61655088	Grap	1
	chr2: 62331638 - 62332866	Dpp4	1
	chr5: 98032793 - 98033582	Antxr2	1
	chr18: 70521982 - 70522985	Mir6357	1
	chr11: 95749268 - 95751462	Zfp652	1
	chr11: 5055871 - 5056558	Rasl10a	1
	chr6: 148354383 - 148355262	Rps4l	1
	chr19: 43679362 - 43680474	BC037704	1
	chr13: 13783347 - 13786022	Gng4	1
	chr19: 14634988 - 14636221	Tle4	1
	chr5: 142498825 - 142499581	Papolb	1
	chr2: 172851344 - 172852558	Bmp7	1
	chr8: 25051614 - 25053370	Htra4	1
	chr6: 84314880 - 84317582	Gm10445	1
	chr3: 96293017 - 96294444	Fcgr1	1
	chr4: 43592965 - 43594143	Msmp	1
	chr16: 93031531 - 93032751	Runx1	1
	chr18: 12229701 - 12230631	Npc1	1
	chr17: 27761302 - 27762440	Spdef	1
	chr3: 51073048 - 51074582	Noct	1
	chr4: 106955422 - 106957158	Ssbp3	1
	chr8: 70408252 - 70410057	Crtc1	1
	chr15: 84685076 - 84686122	Prr5	1
	chr5: 53400905 - 53403276	Smim20	1
	chr7: 132652836 - 132653456	Lhpp	1
	chr2: 173260770 - 173261158	Pmepa1	1
	chr13: 52099834 - 52101028	4921525O09Rik	1
	chr1: 74715111 - 74716102	Cyp27a1	1
	chr19: 46697906 - 46699596	As3mt	1
	chr11: 119708807 - 119711354	Rptor	1
	chr19: 10936992 - 10937552	Ptgdr2	1
	chr2: 128156440 - 128157665	Bcl2l11	1
	chr1: 152528520 - 152529487	Rgl1	1
	chr6: 148993635 - 148995058	Sinhcaf	1
	chr6: 17837435 - 17838306	St7	1
	chr10: 80281463 - 80282595	Mir6911	1
	chr18: 67605203 - 67606695	Spire1	1
	chr3: 88762193 - 88762861	Syt11	1
	chr11: 102777449 - 102779029	Adam11	1
	chr19: 5612977 - 5613412	Kat5	1
	chr2: 158066401 - 158066974	2010009K17Rik	1
	chr14: 48201968 - 48203102	Gm6498	1
	chr2: 6079581 - 6081485	Proser2	1
	chr11: 24179794 - 24180283	Bcl11a	1
	chr19: 45036851 - 45037270	Pdzd7	1
	chr2: 140784374 - 140785489	Flrt3	1
	chr17: 5097239 - 5097977	Arid1b	1
	chr15: 97879985 - 97880994	Vdr	1
	chr7: 126825272 - 126826059	Fam57b	1
	chr16: 65174266 - 65175377	Htr1f	1
	chr11: 119954006 - 119955867	Baiap2	1
	chr17: 46628548 - 46631986	Ptk7	1
	chr12: 19387544 - 19388430	5730507C01Rik	1
	chr11: 58994019 - 58996824	Trim11	1
	chr4: 135563161 - 135564369	Grhl3	1
	chr1: 40007356 - 40008869	Il1r2	1
	chr1: 132530272 - 132531103	Cntn2	1
	chr4: 56992768 - 56993811	Frrs1l	1
	chrY: 144205 - 146407	Gm29089	1
	chr7: 96656543 - 96658040	Gm15413	1
	chr8: 11450496 - 11453769	E230013L22Rik	1
	chr2: 19004608 - 19006751	4930426L09Rik	1
	chr1: 184727599 - 184727971	Hlx	1
	chr2: 25317799 - 25319638	Grin1	1
	chr5: 113151025 - 113153639	2900026A02Rik	1
	chr6: 90800269 - 90801397	Iqsec1	1
	chr17: 86300408 - 86302058	2010106C02Rik	1
	chr2: 75977555 - 75978475	Ttc30a2	1
	chr15: 23035745 - 23036957	Cdh18	1
	chr3: 96194870 - 96195430	Bola1	1
	chr10: 74989834 - 74991064	Gnaz	1
	chr17: 34447895 - 34449989	Btnl4	1
	chr15: 10598201 - 10599980	Gm10389	1
	chr17: 28171070 - 28172857	Zfp523	1
	chr12: 112866701 - 112868979	Gpr132	1
	chr5: 74262724 - 74263498	Rasl11b	1
	chr11: 113554987 - 113556945	Slc39a11	1
	chr2: 31464038 - 31464934	Ass1	1
	chr17: 46055671 - 46057585	Vegfa	1
	chr3: 87952160 - 87953359	Crabp2	1
	chr7: 4704698 - 4705972	Brsk1	1
	chr2: 158207564 - 158211402	1700060C20Rik	1
	chr7: 99153598 - 99156130	Uvrag	1
	chr6: 88544915 - 88546072	Sec61a1	1
	chr1: 118968770 - 118969863	Mir6346	1
	chr8: 26961146 - 26962560	Zfp703	1
	chr14: 12156427 - 12157301	Ptprg	1
	chr7: 100644939 - 100645982	Plekhb1	1
	chr11: 87811425 - 87812096	Lpo	1
	chr7: 132753807 - 132755117	Fam53b	1
	chr7: 16907875 - 16910346	Ptgir	1
	chr9: 120679427 - 120680283	5830454E08Rik	1
	chr6: 29181181 - 29181854	Prrt4	1
	chr2: 165947718 - 165948512	Ncoa3	1
	chr15: 78244110 - 78245522	Ncf4	1
	chr2: 178238100 - 178239619	Phactr3	1
	chr16: 22160522 - 22164219	Igf2bp2	1
	chr3: 122339855 - 122340987	Mir760	1
	chr10: 77588905 - 77591493	Pttg1ip	1
	chr8: 84934699 - 84938172	Mast1	1
	chr19: 10272264 - 10273609	Dagla	1
	chrX: 134685005 - 134687266	B230119M05Rik	1
	chr7: 110795842 - 110797307	Ampd3	1
	chr11: 59384077 - 59385395	Prss38	1
	chr2: 29858132 - 29859634	Cercam	1
	chr7: 29253100 - 29254862	2200002D01Rik	1
	chr15: 27625054 - 27625981	Otulin	1
	chr11: 82928955 - 82934127	Unc45b	1
	chr19: 45833570 - 45834247	Kcnip2	1
	chr7: 79709700 - 79710877	Kif7	1
	chr2: 113673921 - 113675460	Fmn1	1
	chr11: 83736959 - 83737968	Wfdc21	1
	chr1: 193034629 - 193036782	Syt14	1
	chr11: 119813799 - 119814497	Rptoros	1
	chr1: 193329068 - 193330982	Lamb3	1
	chr8: 115304483 - 115305179	Maf	1
	chr17: 57073548 - 57074192	Dennd1c	1
	chr14: 73161715 - 73164009	Rcbtb2	1
	chr8: 83988712 - 83990116	Samd1	1
	chr5: 140889400 - 140891748	Gna12	1
	chr18: 38836462 - 38837345	Gm5820	1
	chr19: 37692380 - 37693600	Cyp26a1	1
	chr5: 65960038 - 65960906	Chrna9	1
	chr17: 79095108 - 79096793	Qpct	1
	chr2: 140764589 - 140766006	Flrt3	1
	chr12: 117830841 - 117832529	Cdca7l	1
	chr7: 80767414 - 80768787	Iqgap1	1
	chr3: 96937920 - 96939716	Gja8	1
	chr4: 129008582 - 129009674	Ak2	1
	chr2: 59529304 - 59530511	Dapl1	1
	chr19: 6932622 - 6934792	Kcnk4	1
	chr13: 54577987 - 54578888	Mir1271	1
	chr3: 88375777 - 88376953	Bglap2	1
	chr8: 125517475 - 125519048	Sipa1l2	1
	chr8: 125531585 - 125532616	Sipa1l2	1
	chr11: 119520510 - 119520834	Nptx1	1
	chr7: 58836592 - 58838058	Atp10a	1
	chr8: 27088839 - 27089132	Adgra2	1
	chr5: 33505106 - 33506607	Nkx1-1	1
	chr2: 172907346 - 172908330	Bmp7	1
	chr7: 132564987 - 132566419	Oat	1
	chr8: 122526400 - 122527452	Piezo1	1
	chr9: 109100197 - 109101272	Plxnb1	1
	chr4: 135174968 - 135176006	Runx3	1
	chr6: 117427616 - 117428466	6820426E19Rik	1
	chr14: 33324374 - 33325217	Mapk8	1
	chr4: 132494281 - 132495199	Sesn2	1
	chr1: 91954629 - 91957103	Twist2	1
	chr9: 121681279 - 121682915	Sec22c	1
	chr8: 10565114 - 10566530	B930025P03Rik	1
	chr12: 25197218 - 25198300	Gm17746	1
	chr17: 27688286 - 27688734	Pacsin1	1
	chr11: 120538445 - 120539896	Gcgr	1
	chr5: 115542342 - 115545420	Rplp0	1
	chr7: 66225689 - 66226552	Chsy1	1
	chr8: 70468812 - 70470818	Klhl26	1
	chr17: 85395070 - 85396437	Six3os1	1
	chr3: 152405089 - 152407285	Zzz3	1
	chr2: 26472082 - 26473148	Mir6996	1
	chr3: 107599747 - 107600503	Alx3	1
	chr11: 75398692 - 75399364	Serpinf1	1
	chr2: 173266657 - 173267111	Pmepa1	1
	chr15: 75856600 - 75858320	Gsdmd	1
	chr8: 41039263 - 41039899	Mtus1	1
	chr2: 93427004 - 93428495	Mir7001	1
	chr15: 99603541 - 99604461	Aqp6	1
	chr7: 142537875 - 142539010	Mrpl23	1
	chr12: 85385218 - 85386161	Tmed10	1
	chr4: 133506339 - 133507172	Trnp1	1
	chr1: 179628420 - 179629000	Sccpdh	1
	chr5: 139681349 - 139682748	Micall2	1
	chr2: 117303259 - 117304831	Rasgrp1	1
	chr2: 93481696 - 93485957	Cd82	1
	chr19: 42255467 - 42256624	Golga7b	1
	chr4: 10389169 - 10391376	1700123O12Rik	1
	chr14: 25575515 - 25578055	4931406H21Rik	1
	chr7: 102433853 - 102434971	Rrm1	1
	chr4: 107605584 - 107606675	Dmrtb1	1
	chr11: 60319261 - 60321607	Tom1l2	1
	chr2: 131062882 - 131064044	Adam33	1
	chr17: 44630971 - 44633320	Runx2	1
	chr17: 28966511 - 28968286	Kctd20	1
	chr1: 3670487 - 3672731	Xkr4	1
	chr1: 36753452 - 36755083	Zap70	1
	chr3: 8669395 - 8670053	Hey1	1
	chr7: 75686153 - 75687162	Klhl25	1
	chr12: 111423389 - 111424055	Exoc3l4	1
	chr14: 64792075 - 64793189	Kif13b	1
	chr5: 125418577 - 125419991	Dhx37	1
	chr11: 98338216 - 98340232	Ppp1r1b	1
	chr8: 92793987 - 92794576	Mmp2	1
	chr13: 35949438 - 35950386	Ppp1r3g	1
	chr7: 100943048 - 100944916	Arhgef17	1
	chr8: 122516708 - 122519824	Piezo1	1
	chr18: 64465826 - 64467607	Fech	1
	chr19: 45581211 - 45581680	Dpcd	1
	chr1: 135615726 - 135616560	Gm4793	1
	chr15: 79374236 - 79374816	Mir1943	1
	chr10: 80831271 - 80831810	Mir1982	1
	chr6: 29759813 - 29760192	Ahcyl2	1
	chr2: 26973440 - 26974634	Adamts13	1
	chr12: 112632739 - 112633230	Siva1	1
	chr5: 139686369 - 139688531	Micall2	1
	chr1: 184581357 - 184582133	1700112H15Rik	1
	chr8: 10971046 - 10972599	9530052E02Rik	1
	chr18: 46930665 - 46931392	Arl14epl	1
	chr12: 112759924 - 112762563	Pld4	1
	chr8: 115533840 - 115535156	Maf	1
	chr17: 3006702 - 3008582	Pisd-ps2	1
	chr5: 33598246 - 33599923	Fam53a	1
	chr7: 17007368 - 17007950	Ccdc8	1
	chr5: 114587756 - 114589000	Fam222a	1
	chr9: 73116690 - 73117332	Rsl24d1	1
	chr6: 29199950 - 29201310	Impdh1	1
	chr4: 150396467 - 150398163	Rere	1
	chr7: 28151441 - 28152433	Fbl	1
	chr8: 119991746 - 119993778	Crispld2	1
	chr8: 126826040 - 126828404	A630001O12Rik	1
	chr17: 3034875 - 3038938	Pisd-ps2	1
	chr10: 77713477 - 77714574	Gm10142	1
	chr13: 37873126 - 37874022	Rreb1	1
	chr5: 143989771 - 143990996	Ccz1	1
	chr4: 128838305 - 128840847	Zfp362	1
	chr9: 104243463 - 104244689	Dnajc13	1
	chr16: 90868198 - 90868835	Eva1c	1
	chr15: 103332656 - 103334290	Zfp385a	1
	chr6: 117899603 - 117901109	Hnrnpf	1
	chr17: 26531524 - 26535835	Dusp1	1
	chr10: 79940444 - 79941393	Arid3a	1
	chr5: 36814328 - 36814983	Man2b2	1
	chr2: 172437200 - 172438042	Rtf2	1
	chr8: 119784026 - 119784895	Meak7	1
	chr10: 80136877 - 80137274	Cbarp	1
	chr14: 20377597 - 20380201	Dnajc9	1
	chr13: 52571743 - 52573354	Gm2848	1
	chr16: 91455870 - 91456166	A930006K02Rik	1
	chr3: 28030733 - 28032415	Pld1	1
	chr4: 59040379 - 59041135	Gng10	1
	chr11: 96641931 - 96643221	Snx11	1
	chr5: 135471697 - 135473258	Hip1	1
	chr2: 180430463 - 180431183	Slco4a1	1
	chr10: 13469970 - 13470875	Phactr2	1
	chr7: 112467476 - 112468368	Parva	1
	chr10: 79970328 - 79972195	Grin3b	1
	chr2: 164916804 - 164917313	Zfp335	1
	chr1: 135223695 - 135225293	Elf3	1
	chr5: 139802944 - 139805127	Tmem184a	1
	chr17: 5807410 - 5808151	3300005D01Rik	1
	chr4: 137365422 - 137366266	Cdc42	1
	chr17: 83829037 - 83831423	Haao	1
	chr11: 34144032 - 34144966	4930469K13Rik	1
	chr2: 168555058 - 168557149	Nfatc2	1
	chr1: 131970388 - 131971524	Slc45a3	1
	chr1: 170281832 - 170283142	Sh2d1b1	1
	chr4: 150470928 - 150471347	Slc45a1	1
	chr5: 124929306 - 124930475	Zfp664	1
	chr17: 24686162 - 24690359	Syngr3	1
	chr3: 146833062 - 146834391	Ttll7	1
	chr6: 49208024 - 49209188	Igf2bp3	1
	chr12: 52048974 - 52050102	Gpr33	1
	chr16: 95708084 - 95709123	Ets2	1
	chr1: 182852203 - 182853019	Susd4	1
	chr19: 28043312 - 28044128	Rfx3	1
	chr1: 157516882 - 157518792	Gm15486	1
	chr10: 60283874 - 60285290	Psap	1
	chr16: 94147989 - 94149245	Sim2	1
	chr17: 43554191 - 43555676	Ankrd66	1
	chr4: 106642918 - 106644378	Pars2	1
	chr9: 57277824 - 57279244	1700017B05Rik	1
	chr4: 126234691 - 126236019	Map7d1	1
	chr15: 25536277 - 25537690	Myo10	1
	chr5: 117377430 - 117378229	Rfc5	1
	chr1: 64925570 - 64926494	Plekhm3	1
	chr11: 51815353 - 51816245	Jade2	1
	chr15: 82981349 - 82982433	Mir3080	1
	chr6: 117287133 - 117288016	Cxcl12	1
	chr2: 93496972 - 93498332	Cd82	1
	chr11: 115358372 - 115360342	Hid1	1
	chr1: 193513628 - 193514997	Mir205	1
	chr5: 65828231 - 65829081	Rhoh	1
	chr2: 18032921 - 18033356	A930004D18Rik	1
	chr11: 70165986 - 70167104	Clec10a	1
	chr6: 91616672 - 91617983	Slc6a6	1
	chr3: 122172516 - 122172883	Gclm	1
	chr17: 25950407 - 25952894	D630044L22Rik	1
	chr9: 51029953 - 51030617	Sik2	1
	chr8: 12630729 - 12631342	Tubgcp3	1
	chr1: 132199473 - 132201132	Mir135b	1
	chr5: 18312905 - 18313799	Gnai1	1
	chr7: 108929730 - 108930472	Nlrp10	1
	chr18: 62683809 - 62685996	Spink13	1
	chr2: 172407580 - 172408444	Cass4	1
	chr10: 118406546 - 118407324	Ifng	1
	chr13: 52550779 - 52552058	Diras2	1
	chr11: 68134704 - 68136045	Mir6406	1
	chr11: 70373899 - 70374823	Alox15	1
	chr1: 183134252 - 183134916	Disp1	1
	chr13: 40873974 - 40875157	Gcnt2	1
	chr12: 99153613 - 99154745	4930474N09Rik	1
	chr17: 29963301 - 29965767	Zfand3	1
	chr7: 143604927 - 143606530	Cars	1
	chr16: 10843572 - 10844799	Rmi2	1
	chr5: 148791765 - 148793351	4930505K14Rik	1
	chr2: 91727120 - 91727451	Ambra1	1
	chr7: 127806769 - 127808020	Hsd3b7	1
	chr11: 119190212 - 119192226	Mir6934	1
	chr17: 28047578 - 28049036	Tcp11	1
	chr15: 58875652 - 58877145	Trmt12	1
	chr19: 41331577 - 41333193	Pik3ap1	1
	chr9: 66525518 - 66526076	Fbxl22	1
	chr19: 47658662 - 47660956	Col17a1	1
	chr5: 147470786 - 147471963	Pan3	1
	chr5: 112848515 - 112849867	Myo18b	1
	chr5: 123650439 - 123651776	Clip1	1
	chr15: 103314942 - 103316746	Gpr84	1
	chr9: 21961368 - 21963837	Epor	1
	chr1: 9572922 - 9574382	Adhfe1	1
	chr2: 165894500 - 165894854	Zmynd8	1
	chr17: 40341421 - 40343218	Crisp1	1
	chr11: 70812098 - 70813399	Scimp	1
	chr15: 78709854 - 78712007	Elfn2	1
	chr9: 109021409 - 109023788	Shisa5	1
	chr2: 153409914 - 153412525	Nol4l	1
	chr19: 45306927 - 45309296	Btrc	1
	chr2: 128158502 - 128160197	Bcl2l11	1
	chr17: 25990218 - 25991168	Capn15	1
	chr4: 141076543 - 141078835	Necap2	1
	chr19: 45630390 - 45632322	Fbxw4	1
	chr2: 3594380 - 3595368	Cdnf	1
	chr7: 25673247 - 25675579	Tmem91	1
	chr11: 53485780 - 53488545	Sowaha	1
	chr2: 179920146 - 179920543	Taf4	1
	chr19: 45063686 - 45064515	Kazald1	1
	chr2: 33353140 - 33354386	Ralgps1	1
	chr1: 190442283 - 190443848	Gm29678	1
	chr7: 66124503 - 66125801	Chsy1	1
	chr15: 100080252 - 100082120	Dip2b	1
	chr4: 133501377 - 133502050	Trnp1	1
	chr11: 61658671 - 61661578	Grap	1
	chr3: 87809230 - 87810792	Insrr	1
	chr12: 25156910 - 25158218	Gm17746	1
	chr11: 83426682 - 83427853	Gas2l2	1
	chr19: 47263040 - 47264842	Mir6995	1
	chr11: 22665775 - 22666891	Tmem17	1
	chr13: 34795502 - 34796287	Fam50b	1
	chr4: 152101137 - 152101781	Plekhg5	1
	chr2: 179876930 - 179878149	Taf4	1
	chr1: 119486470 - 119488005	Ralb	1
	chr17: 46618382 - 46619248	Ptk7	1
	chr9: 110740143 - 110740786	Pth1r	1
	chr10: 77182611 - 77183795	Col18a1	1
	chr18: 77729540 - 77730420	A330094K24Rik	1
	chr8: 71511257 - 71512152	Plvap	1
	chr17: 88111919 - 88113957	Gm4832	1
	chr5: 142974282 - 142975633	Fscn1	1
	chr2: 104690546 - 104691112	Tcp11l1	1
	chr15: 78683174 - 78684613	Elfn2	1
	chr7: 100570396 - 100572037	Mrpl48	1
	chr4: 108864118 - 108865039	Rab3b	1
	chr12: 105966753 - 105968400	Vrk1	1
	chr1: 180696307 - 180698500	Mixl1	1
	chr16: 93779444 - 93781706	2310043M15Rik	1
	chr5: 66362476 - 66364444	Apbb2	1
	chr16: 57246349 - 57247235	Tbc1d23	1
	chr10: 81477058 - 81478016	Celf5	1
	chr11: 32346377 - 32350501	Sh3pxd2b	1
	chr3: 88030590 - 88031748	Hapln2	1
	chr15: 37773629 - 37775101	Ncald	1
	chr10: 120474210 - 120478510	Hmga2	1
	chr17: 46442191 - 46443950	Slc22a7	1
	chr17: 71782150 - 71783604	Clip4	1
	chr9: 49016632 - 49017415	Usp28	1
	chr1: 91451080 - 91452218	Per2	1
	chr8: 84565638 - 84568106	Ier2	1
	chr15: 64111168 - 64111614	Fam49b	1
	chr5: 113142559 - 113143044	2900026A02Rik	1
	chr19: 36005088 - 36007883	Htr7	1
	chr18: 67396394 - 67397062	Tubb6	1
	chr2: 102812609 - 102813260	Gm13872	1
	chr3: 95684164 - 95685150	Adamtsl4	1
	chr13: 4270490 - 4271541	Akr1c12	1
	chr1: 193336311 - 193339274	Camk1g	1
	chr12: 17551040 - 17552588	Odc1	1
	chr16: 18576938 - 18578374	Tbx1	1
	chr17: 71489658 - 71490051	Smchd1	1
	chr14: 70553582 - 70555991	Hr	1
	chr1: 68391215 - 68391544	Erbb4	1
	chr7: 25008121 - 25011065	Atp1a3	1
	chr9: 58537075 - 58538275	Cd276	1
	chr15: 27897703 - 27899866	Trio	1
	chr3: 123140320 - 123141770	Synpo2	1
	chr4: 130147815 - 130149204	Hcrtr1	1
	chr11: 67604059 - 67605568	Gas7	1
	chr12: 8844253 - 8845964	Sdc1	1
	chr9: 48296877 - 48297757	Nxpe2	1
	chr9: 78450448 - 78452003	Mto1	1
	chr5: 149320321 - 149321336	Alox5ap	1
	chr12: 35665448 - 35666712	9130015A21Rik	1
	chr15: 80461450 - 80463027	Gm31369	1
	chr6: 108432752 - 108433294	Mir7661	1
	chr12: 71795193 - 71797187	Daam1	1
	chr5: 114537183 - 114538929	Fam222a	1
	chr3: 9499243 - 9501250	C030034L19Rik	1
	chr2: 31458614 - 31460799	Ass1	1
	chr3: 88381349 - 88382889	Bglap	1
	chr15: 54744866 - 54747910	Ccn3	1
	chr18: 64618140 - 64619321	Atp8b1	1
	chr16: 89827265 - 89828498	Tiam1	1
	chr1: 155062091 - 155062526	Gm9530	1
	chr12: 17505617 - 17507762	Odc1	1
	chr15: 101134170 - 101134820	Acvrl1	1
	chr6: 90806908 - 90810473	Iqsec1	1
	chr2: 92596971 - 92597670	Chst1	1
	chr14: 24217296 - 24217919	Dlg5	1
	chr2: 153031438 - 153033218	Xkr7	1
	chr4: 57068055 - 57069118	Epb41l4b	1
	chr9: 35264409 - 35265441	Fam118b	1
	chr9: 58153221 - 58153998	Islr	1
	chrX: 61722403 - 61723663	Ldoc1	1
	chr11: 53592623 - 53593027	Il4	1
	chr16: 17833010 - 17835732	B830017H08Rik	1
	chr2: 180471725 - 180473589	Slco4a1	1
	chr8: 85011190 - 85011862	Best2	1
	chr17: 62843442 - 62845133	Efna5	1
	chr16: 21215665 - 21216845	Ephb3	1
	chr15: 101131364 - 101132009	Acvrl1	1
	chr1: 194721777 - 194722644	Mir3962	1
	chr8: 117339800 - 117340676	Cmip	1
	chr4: 154168614 - 154171963	Megf6	1
	chr18: 68034706 - 68036361	Ldlrad4	1
	chr6: 116681478 - 116682881	Rassf4	1
	chr5: 137330861 - 137331277	Slc12a9	1
	chr4: 11189683 - 11192730	Ccne2	1
	chr5: 32402237 - 32403902	Plb1	1
	chr5: 140064749 - 140065150	Mad1l1	1
	chr8: 105858428 - 105858819	Nutf2	1
	chr17: 27228275 - 27229280	9630028I04Rik	1
	chr10: 8777388 - 8778435	Sash1	1
	chr2: 118709669 - 118712212	Ankrd63	1
	chr8: 70267382 - 70269637	Homer3	1
	chr6: 50029505 - 50030724	Mpp6	1
	chr4: 129140980 - 129142786	Fndc5	1
	chr16: 18047600 - 18048790	Dgcr6	1
	chr13: 55432183 - 55433105	F12	1
	chr13: 52167963 - 52169031	4921525O09Rik	1
	chr7: 75913700 - 75914360	Klhl25	1
	chr9: 21598068 - 21598772	Yipf2	1
	chr11: 120218317 - 120219366	2900052L18Rik	1
	chr17: 35859511 - 35859745	Nrm	1
	chr11: 98828640 - 98830798	Rapgefl1	1
	chr9: 45245864 - 45246636	Mir7086	1
	chr10: 45473008 - 45473943	Lin28b	1
	chr12: 113162238 - 113164077	Tedc1	1
	chr2: 173267993 - 173268217	Pmepa1	1
	chr12: 112125212 - 112127143	Mir203	1
	chr9: 104079144 - 104080297	Acad11	1
	chr4: 46754366 - 46756306	Tbc1d2	1
	chr19: 16251673 - 16253691	Mir496b	1
	chr9: 65560500 - 65562425	Plekho2	1
	chr11: 5948401 - 5950347	Gck	1
	chr4: 35095761 - 35096838	Ifnk	1
	chr15: 31369081 - 31369869	Ankrd33b	1
	chr4: 152029962 - 152030384	Zbtb48	1
	chr5: 139353308 - 139353940	Cyp2w1	1
	chr11: 69654216 - 69656373	Sox15	1
	chr2: 130585716 - 130586352	Avp	1
	chr4: 45494021 - 45494570	Shb	1
	chr4: 152518513 - 152520597	Nphp4	1
	chr7: 99384131 - 99384596	Gdpd5	1
	chr2: 32893673 - 32895108	Fam129b	1
	chr2: 153051507 - 153053390	Ccm2l	1
	chr11: 95681787 - 95682842	Phb	1
	chr7: 13042805 - 13046751	Ube2m	1
	chr16: 30280591 - 30281674	Lrrc15	1
	chr12: 4716828 - 4719794	Fam228a	1
	chr4: 139639725 - 139642219	Mir7020	1
	chr18: 34877492 - 34878858	Egr1	1
	chr15: 98936879 - 98937525	Tuba1b	1
	chr6: 114852806 - 114853075	Vgll4	1
	chr4: 133951242 - 133952283	Hmgn2	1
	chr16: 52302938 - 52304021	Alcam	1
	chr8: 87699934 - 87700753	1700096P03Rik	1
	chr15: 96182919 - 96183355	Gm4371	1
	chr1: 180921712 - 180922991	Lefty1	1
	chr13: 91914549 - 91916117	Ckmt2	1
	chr10: 85969876 - 85970514	Rtcb	1
	chr17: 34088162 - 34088681	H2-Oa	1
	chr12: 34722629 - 34725973	Hdac9	1
	chr3: 32402767 - 32403622	Pik3ca	1
	chr2: 156774872 - 156776518	Myl9	1
	chr7: 68208578 - 68209759	Pgpep1l	1
	chr17: 27025286 - 27026251	Bak1	1
	chr12: 86989639 - 86991183	Zdhhc22	1
	chr3: 146333189 - 146333530	Gm10636	1
	chr1: 87098080 - 87099832	Alpi	1
	chr4: 150120140 - 150121025	Slc2a5	1
	chr2: 61386848 - 61387785	Tank	1
	chr11: 119907127 - 119908157	Chmp6	1
	chr6: 128226872 - 128228250	9330102E08Rik	1
	chr2: 84733615 - 84738793	Ypel4	1
	chr5: 30586867 - 30589058	Kcnk3	1
	chr11: 54052655 - 54055067	Pdlim4	1
	chr7: 40389926 - 40390230	4933402C06Rik	1
	chr2: 25581234 - 25583213	Ajm1	1
	chr17: 29341322 - 29342352	Mtch1	1
	chr16: 72665328 - 72665930	Robo1	1
	chr2: 130535022 - 130535316	4930473A02Rik	1
	chr15: 78474980 - 78476282	Tmprss6	1
	chr8: 120455945 - 120457159	Gse1	1
	chr17: 71125346 - 71126060	Lpin2	1
	chr8: 125388805 - 125389315	Sipa1l2	1
	chr18: 4803196 - 4804608	Gm10556	1
	chr2: 94360081 - 94361244	Ttc17	1
	chr9: 64078041 - 64079637	Scarletltr	1
	chr11: 120607523 - 120609499	Npb	1
	chr6: 100011450 - 100012795	Rybp	1
	chr8: 70314947 - 70317698	Gdf1	1
	chr2: 92391522 - 92393408	Mapk8ip1	1
	chr19: 41445307 - 41446369	Lcor	1
	chr11: 57831473 - 57831987	Hand1	1
	chr5: 24351321 - 24352620	Kcnh2	1
	chr7: 99100611 - 99103019	Uvrag	1
	chr10: 60193499 - 60194532	Chst3	1
	chr14: 30124612 - 30126255	Chdh	1
	chr4: 141951475 - 141953288	Fhad1os1	1
	chr6: 121341395 - 121343762	Slc6a12	1
	chr1: 167268003 - 167272356	Uck2	1
	chr2: 153258644 - 153260648	Pofut1	1
	chr7: 142442133 - 142443387	Tnni2	1
	chr11: 11710610 - 11712592	Ikzf1	1
	chr8: 34853365 - 34853813	Dusp4	1
	chr2: 157058495 - 157059223	Soga1	1
	chr2: 38668730 - 38669918	Psmb7	1
	chr5: 145200552 - 145202011	Zkscan14	1
	chr16: 38406784 - 38407081	Pla1a	1
	chr3: 135686440 - 135687019	Nfkb1	1
	chr1: 167289942 - 167290256	Mir6347	1
	chr1: 134092630 - 134095463	Btg2	1
	chr1: 180284019 - 180284299	Psen2	1
	chr19: 7438140 - 7438746	Mir6991	1
	chr17: 29303029 - 29306451	Pi16	1
	chr17: 72182038 - 72183490	Clip4	1
	chr10: 34176017 - 34176923	Dse	1
	chr17: 56897451 - 56899304	1700061G19Rik	1
	chr2: 131146313 - 131147120	1700037H04Rik	1
	chr16: 30038961 - 30039952	9030404E10Rik	1
	chr11: 60099465 - 60100195	Rai1	1
	chr9: 48558532 - 48560068	Nnmt	1
	chr16: 31293699 - 31294464	Ppp1r2	1
	chr12: 33311140 - 33311811	Atxn7l1	1
	chr4: 129151042 - 129151608	Fndc5	1
	chr6: 84094724 - 84097217	Dysf	1
	chr2: 32908401 - 32909069	Fam129b	1
	chr4: 120009243 - 120010457	Edn2	1
	chr8: 10977453 - 10978858	9530052E02Rik	1
	chr9: 40227907 - 40229448	Zfp202	1
	chr9: 110350892 - 110353105	Scap	1
	chr8: 119445697 - 119448770	Necab2	1
	chr13: 24447286 - 24447596	Cmah	1
	chr12: 111558881 - 111560968	2810029C07Rik	1
	chr15: 78436454 - 78437531	Kctd17	1
	chr5: 113362285 - 113362781	Aym1	1
	chr10: 80534917 - 80535916	Atp8b3	1
	chr4: 134136363 - 134137047	Sh3bgrl3	1
	chr7: 5057951 - 5058291	Ccdc106	1
	chr4: 135679220 - 135680734	Ifnlr1	1
	chr7: 4273461 - 4274646	Pira6	1
	chr8: 108406678 - 108407843	Lncbate1	1
	chr15: 27451912 - 27453144	Ank	1
	chr10: 57437731 - 57438432	4930467K11Rik	1
	chr5: 139285968 - 139288918	Get4	1
	chr7: 28298661 - 28299653	Dll3	1
	chr5: 24729347 - 24731912	Wdr86	1
	chr2: 152723567 - 152724873	Id1	1
	chr4: 154983741 - 154984009	Pank4	1
	chr10: 10472135 - 10472789	Adgb	1
	chr2: 153543011 - 153544868	Nol4l	1
	chr4: 129285793 - 129288939	Sync	1
	chr11: 98849177 - 98851316	Wipf2	1
	chr7: 40440574 - 40442026	4933402C06Rik	1
	chr8: 119412130 - 119413743	Mlycd	1
	chr9: 44087749 - 44089700	Usp2	1
	chrX: 112370699 - 112371254	Satl1	1
	chr17: 23745005 - 23747222	Kremen2	1
	chr9: 79750147 - 79751832	Cox7a2	1
	chr4: 154499838 - 154500803	Gm13133	1
	chr6: 71979963 - 71982339	9130221F21Rik	1
	chr11: 101813172 - 101816203	Etv4	1
	chr15: 102734644 - 102736817	Cistr	1
	chr7: 96630536 - 96630942	Gm15413	1
	chr2: 27265433 - 27267200	Sardh	1
	chr9: 73102451 - 73104884	Khdc3	1
	chr15: 99206390 - 99207913	Kcnh3	1
	chr11: 121485180 - 121486575	Zfp750	1
	chr19: 45537277 - 45538864	Poll	1
	chr2: 37748255 - 37750031	Crb2	1
	chr10: 80773456 - 80775480	Dot1l	1
	chr5: 111420002 - 111420897	Mn1	1
	chr11: 87777296 - 87780005	Mpo	1
	chr5: 122997340 - 122998301	A930024E05Rik	1
	chr15: 85935659 - 85936268	Trmu	1
	chr10: 84549186 - 84550577	Platr7	1
	chr17: 43794355 - 43795251	Rcan2	1
	chr16: 22115840 - 22116601	Igf2bp2	1
	chr1: 153488891 - 153489633	Dhx9	1
	chr3: 126750684 - 126752206	Camk2d	1
	chr1: 155048744 - 155051585	Gm9530	1
	chr1: 86515733 - 86516619	Ptma	1
	chr3: 8988781 - 8989180	Tpd52	1
	chr2: 26206952 - 26208871	Lhx3	1
	chr10: 67182695 - 67183206	Jmjd1c	1
	chr4: 154985873 - 154986829	Pank4	1
	chr8: 125987823 - 125988612	Kcnk1	1
	chr10: 79716212 - 79718571	Hcn2	1
	chr5: 18012636 - 18014676	Gnat3	1
	chr2: 119269956 - 119271467	Rhov	1
	chr15: 25758046 - 25759421	Myo10	1
	chr8: 119824205 - 119828025	Cotl1	1
	chr2: 32189150 - 32189557	Prrc2b	1
	chr11: 118178155 - 118179414	Cyth1	1
	chr1: 194221797 - 194224185	4930503O07Rik	1
	chr10: 77540447 - 77541485	Itgb2	1
	chr6: 53447610 - 53448977	Creb5	1
	chr12: 14149333 - 14152908	Lratd1	1
	chr6: 83065977 - 83066805	Tlx2	1
	chr3: 95990232 - 95990842	Gm9054	1
	chr8: 70615917 - 70619508	Lrrc25	1
	chr19: 40365892 - 40366943	Sorbs1	1
	chr9: 108065230 - 108066212	Amigo3	1
	chr13: 43165736 - 43167193	Tbc1d7	1
	chr7: 49521872 - 49523377	Dbx1	1
	chr15: 100040923 - 100042207	Dip2b	1
	chr6: 49206458 - 49206688	Igf2bp3	1
	chr7: 28732186 - 28733504	Mrps12	1
	chr17: 93306266 - 93306541	Adcyap1	1
	chr13: 76383452 - 76385458	Mctp1	1
	chr12: 16583146 - 16584859	Lpin1	1
	chr7: 101091569 - 101093770	Fchsd2	1
	chr14: 19705427 - 19708238	Nid2	1
	chr1: 189882523 - 189884007	Smyd2	1
	chr7: 19517356 - 19518407	Nkpd1	1
	chr5: 130088695 - 130090372	Tpst1	1
	chr16: 94006955 - 94007668	Cldn14	1
	chr14: 55728120 - 55728687	Rabggta	1
	chr7: 125599416 - 125603699	Il21r	1
	chr7: 73572199 - 73573143	1810026B05Rik	1
	chr5: 30636733 - 30638995	Mir5625	1
	chr1: 55055455 - 55055895	Coq10b	1
	chr18: 75304220 - 75305686	2010010A06Rik	1
	chr6: 101374845 - 101375209	Pdzrn3	1
	chr2: 30503547 - 30504779	Ier5l	1
	chr17: 47768382 - 47769664	Tfeb	1
	chr16: 34847305 - 34849749	Mylk	1
	chr7: 30175955 - 30177107	Gm5113	1
	chr3: 37666073 - 37668013	Spry1	1
	chr13: 45538472 - 45539760	Gmpr	1
	chr5: 139452802 - 139453033	3110082I17Rik	1
	chr9: 50590679 - 50592113	Sdhd	1
	chr11: 69558127 - 69560737	Efnb3	1
	chr9: 121635754 - 121637072	Lyzl4	1
	chr8: 27089618 - 27090198	Adgra2	1
	chr18: 11834740 - 11835355	Cables1	1
	chr15: 34677794 - 34680645	Nipal2	1
	chr1: 93176012 - 93177574	Crocc2	1
	chr12: 55598281 - 55600937	Insm2	1
	chr2: 155786803 - 155787562	Mmp24	1
	chr8: 119665598 - 119667287	Wfdc1	1
	chr8: 94811331 - 94813558	Ccl17	1
	chr4: 46989699 - 46993422	Gabbr2	1
	chr8: 84997345 - 84998927	Hook2	1
	chr3: 30863668 - 30865345	Gpr160	1
	chr3: 101057764 - 101059773	Cd101	1
	chr8: 84861275 - 84861613	Farsa	1
	chr13: 51765471 - 51765834	Sema4d	1
	chr2: 37430277 - 37432174	Zbtb6	1
	chr6: 88826012 - 88828440	Abtb1	1
	chr7: 24856379 - 24857408	Lypd4	1
	chr2: 28498212 - 28499026	Gbgt1	1
	chr7: 43532584 - 43533795	Cd33	1
	chr2: 118887471 - 118888511	Bahd1	1
	chr11: 98947701 - 98948712	Rara	1
	chr13: 98901616 - 98903391	Tnpo1	1
	chr11: 115808584 - 115809416	Caskin2	1
	chr4: 131860660 - 131861883	Srsf4	1
	chr5: 107479789 - 107480930	A830010M20Rik	1
	chr1: 86397880 - 86399931	Nmur1	1
	chr7: 141443146 - 141444347	Pidd1	1
	chr10: 30751496 - 30752153	Ncoa7	1
	chr6: 94581420 - 94582664	Mir7041	1
	chr16: 31312218 - 31312750	Apod	1
	chr9: 80057267 - 80058679	Senp6	1
	chr1: 171165800 - 171166525	Mpz	1
	chr1: 88752186 - 88752699	Platr5	1
	chr9: 114497861 - 114498859	Ccr4	1
	chr2: 118428993 - 118429847	Eif2ak4	1
	chr2: 122452156 - 122453278	Slc28a2	1
	chr11: 32488842 - 32490998	Ubtd2	1
	chr11: 32444708 - 32446442	Ubtd2	1
	chr6: 146402867 - 146404101	Itpr2	1
	chr3: 87498434 - 87501432	Etv3	1
	chr9: 90838214 - 90838821	Zic1	1
	chr2: 152913505 - 152915681	Mylk2	1
	chr8: 95368925 - 95370847	Mmp15	1
	chr4: 47203817 - 47204871	Col15a1	1
	chr13: 83724602 - 83725442	C130071C03Rik	1
	chr17: 83806714 - 83808627	Haao	1
	chr3: 142639542 - 142640761	Mir6381	1
	chr9: 65889953 - 65891480	Pclaf	1
	chr9: 108104495 - 108105656	Apeh	1
	chr13: 103373719 - 103375412	Mast4	1
	chr11: 104424675 - 104426325	Kansl1	1
	chr8: 56896010 - 56896982	Fbxo8	1
	chr9: 64702440 - 64703763	Rab11a	1
	chr9: 20642200 - 20645511	Ubl5	1
	chr11: 69799723 - 69801821	Fgf11	1
	chr4: 126051725 - 126051974	Mrps15	1
	chr2: 178255890 - 178257706	Phactr3	1
	chr11: 120517874 - 120518731	Gcgr	1
	chr12: 70140407 - 70140971	Abhd12b	1
	chr1: 172331483 - 172332033	Kcnj9	1
	chr1: 134451106 - 134451719	Klhl12	1
	chr18: 57957516 - 57957952	Slc12a2	1
	chr3: 9662314 - 9663980	Zfp704	1
	chr2: 155774247 - 155776433	Mmp24	1
	chr2: 38688384 - 38690279	Nr5a1	1
	chr18: 80702359 - 80703093	Nfatc1	1
	chr12: 12904207 - 12906172	Mycn	1
	chr7: 88997802 - 88998462	Tmem135	1
	chr17: 56302551 - 56304999	Uhrf1	1
	chr8: 106555312 - 106556736	1110028F18Rik	1
	chr5: 115533627 - 115536121	Rplp0	1
	chr6: 52273042 - 52274921	Hottip	1
	chr2: 93161556 - 93163813	Trp53i11	1
	chr2: 157613487 - 157614612	Blcap	1
	chr12: 80784747 - 80785568	Susd6	1
	chr4: 138524470 - 138525531	Camk2n1	1
	chr19: 56797348 - 56798100	Ccdc186	1
	chr12: 76187652 - 76188272	Esr2	1
	chr15: 78325409 - 78326716	Csf2rb	1
	chr8: 123411123 - 123413072	Tubb3	1
	chr7: 110156658 - 110158384	Wee1	1
	chr2: 27096944 - 27098736	Adamtsl2	1
	chr17: 35900634 - 35900988	2310061I04Rik	1
	chr11: 116411824 - 116413736	Rnf157	1
	chr4: 41627693 - 41628909	Enho	1
	chr13: 59508108 - 59510909	Agtpbp1	1
	chr1: 40840987 - 40841950	Tmem182	1
	chr19: 14680883 - 14681912	Tle4	1
	chr6: 123122104 - 123123836	Clec4a2	1
	chr12: 85168892 - 85170905	Pgf	1
	chr9: 119948552 - 119949362	Ttc21a	1
	chr8: 125557217 - 125559370	Sipa1l2	1
	chr14: 34572395 - 34573673	Ldb3	1
	chr9: 99218067 - 99218784	Faiml	1
	chr9: 62417596 - 62418026	Anp32a	1
	chr7: 6695911 - 6696970	Zim1	1
	chr16: 45941995 - 45942989	Gm15638	1
	chr7: 122670381 - 122671317	Cacng3	1
	chr1: 45042931 - 45043857	Col3a1	1
	chr16: 4500338 - 4501599	Srl	1
	chr5: 136210465 - 136210821	Prkrip1	1
	chr10: 53608186 - 53609011	Asf1a	1
	chr7: 144788552 - 144790603	Fgf3	1
	chr9: 64058070 - 64060997	1110036E04Rik	1
	chr11: 4240062 - 4240699	Osm	1
	chr2: 154568346 - 154570959	E2f1	1
	chr1: 135374189 - 135376100	Shisa4	1
	chr4: 148643047 - 148644679	Gm572	1
	chr2: 132034834 - 132035921	Rassf2	1
	chr5: 31570636 - 31572172	AI839979	1
	chr9: 77828159 - 77829116	Gclc	1
	chr13: 53117735 - 53121564	Nfil3	1
	chr15: 26308381 - 26310293	March11	1
	chr15: 80096743 - 80099187	Syngr1	1
	chr12: 102696521 - 102699025	Itpk1	1
	chr2: 173811785 - 173812361	Vapb	1
	chr4: 35223475 - 35224067	C9orf72	1
	chr8: 70679138 - 70680432	Lsm4	1
	chr10: 127602798 - 127605491	Lrp1	1
	chr8: 70820229 - 70822915	Il12rb1	1
	chr8: 36028315 - 36029102	Prag1	1
	chr15: 78862253 - 78864642	Lgals2	1
	chr15: 89066844 - 89068711	Panx2	1
	chr14: 55060692 - 55063502	Zfhx2os	1
	chr12: 110123935 - 110125690	3110009F21Rik	1
	chr2: 168117036 - 168119567	E130018N17Rik	1
	chr11: 77930309 - 77932851	Sez6	1
	chr1: 106030097 - 106031592	Zcchc2	1
	chr2: 154551528 - 154553308	Actl10	1
	chr12: 20296272 - 20296701	1700030C10Rik	1
	chr5: 143974467 - 143976508	Ccz1	1
	chr12: 111674980 - 111679146	Trmt61a	1
	chr4: 43898726 - 43899837	Reck	1
	chr10: 60370461 - 60373240	Vsir	1
	chr5: 31511860 - 31513069	Supt7l	1
	chr1: 86214095 - 86218599	Armc9	1
	chr1: 9991371 - 9992581	Ppp1r42	1
	chr17: 57343971 - 57345012	Adgre1	1
	chr14: 65014309 - 65016006	Ints9	1
	chr4: 120053167 - 120054917	Edn2	1
	chr9: 63663797 - 63665337	Aagab	1
	chr9: 110856656 - 110858578	Prss50	1
	chr2: 29016271 - 29017368	Cfap77	1
	chr15: 27882673 - 27883371	Trio	1
	chr19: 44770045 - 44771362	Pax2	1
	chr11: 104367065 - 104368820	Kansl1	1
	chr8: 88635358 - 88636601	Snx20	1
	chr6: 120977657 - 120978575	LOC215458	1
	chr13: 12411320 - 12412920	Heatr1	1
	chr17: 27655138 - 27657482	Pacsin1	1
	chr2: 31859505 - 31860227	Fibcd1	1
	chr13: 64401545 - 64403117	Cdk20	1
	chr1: 180910950 - 180913392	Pycr2	1
	chr8: 126803631 - 126806628	A630001O12Rik	1
	chr4: 153417273 - 153418281	Ajap1	1
	chr17: 8867555 - 8870319	Pde10a	1
	chr5: 122510803 - 122512002	Atp2a2	1
	chr16: 21402811 - 21403777	Vps8	1
	chr14: 103058635 - 103059956	Cln5	1
	chr19: 47649724 - 47652332	Col17a1	1
	chr5: 148341935 - 148343291	Slc7a1	1
	chr3: 87130769 - 87132127	Kirrel	1
	chr2: 127532156 - 127533017	Prom2	1
	chr11: 32563548 - 32565769	Stk10	1
	chr6: 22473942 - 22475267	Fam3c	1
	chr2: 4817575 - 4818269	Sephs1	1
	chr4: 123115096 - 123117137	Oxct2b	1
	chr1: 133885723 - 133887997	Optc	1
	chr16: 33573492 - 33574549	Slc12a8	1
	chr7: 45412914 - 45416444	Ntf5	1
	chr11: 96768003 - 96768701	Snx11	1
	chr2: 38541125 - 38542198	Nek6	1
	chr2: 56304863 - 56306685	Mir195b	1
	chr19: 29849707 - 29851979	Ranbp6	1
	chr13: 63394153 - 63395587	Fancc	1
	chr5: 147013557 - 147015805	Mtif3	1
	chr9: 103708265 - 103709502	Tmem108	1
	chr16: 10998908 - 11000392	Litaf	1
	chr7: 16971061 - 16971772	Gm42372	1
	chr4: 135567027 - 135567942	Grhl3	1
	chr11: 98002057 - 98003575	Arl5c	1
	chr8: 124750916 - 124752875	Fam89a	1
	chr5: 115623029 - 115624380	1110006O24Rik	1
	chr3: 87521098 - 87521622	Etv3	1
	chr5: 127321378 - 127322812	Tmem132cos	1
	chr12: 99264032 - 99265470	4930474N09Rik	1
	chr4: 135181617 - 135182362	Runx3	1
	chr3: 135595972 - 135597763	Nfkb1	1
	chr9: 61021581 - 61023134	Gm5122	1
	chr11: 6063613 - 6066507	Camk2b	1
	chr2: 174759758 - 174762550	Edn3	1
	chr3: 89384761 - 89386048	Zbtb7b	1
	chr5: 100571904 - 100572565	Plac8	1
	chr17: 24190728 - 24194157	Tbc1d24	1
	chr7: 99237194 - 99239839	Mogat2	1
	chr2: 30902057 - 30903584	Ptges	1
	chr9: 32685467 - 32686418	Ets1	1
	chr11: 103248771 - 103250569	Map3k14	1
	chr4: 36949872 - 36953487	Lingo2	1
	chr12: 111159742 - 111160609	Traf3	1
	chr13: 71458218 - 71459458	Mir466f-4	1
	chr18: 42723552 - 42724476	Gpr151	1
	chr14: 25530164 - 25531018	Mir3075	1
	chr4: 44082854 - 44084960	Gne	1
	chr2: 30844180 - 30846420	Prrx2	1
	chr7: 100949852 - 100952441	P2ry6	1
	chr13: 47189916 - 47190478	Rnf144b	1
	chr19: 26696858 - 26698149	Smarca2	1
	chr9: 37139271 - 37140086	Pknox2	1
	chr19: 41328692 - 41329249	Pik3ap1	1
	chr18: 36119569 - 36120873	4930471G03Rik	1
	chr19: 41835714 - 41836319	Frat1	1
	chr2: 170252286 - 170254457	Gm17619	1
	chr15: 7084457 - 7086114	Lifr	1
	chr2: 170435968 - 170437445	Bcas1	1
	chr12: 112894286 - 112896030	Mir6941	1
	chr5: 32197480 - 32199695	Plb1	1
	chr19: 45110505 - 45110922	Kazald1	1
	chr9: 63926736 - 63929446	Smad6	1
	chr5: 98016574 - 98018892	Antxr2	1
	chr8: 128035400 - 128036393	Mir21c	1
	chr2: 25303819 - 25306055	Grin1os	1
	chr4: 117881974 - 117883718	B4galt2	1
	chr10: 43123049 - 43124191	Sobp	1
	chr1: 87828107 - 87830348	Dgkd	1
	chr17: 14921491 - 14922552	Wdr27	1
	chr14: 98605607 - 98606488	Dach1	1
	chr8: 12947537 - 12950307	Mcf2l	1
	chr15: 76804806 - 76806072	Arhgap39	1
	chr11: 115638967 - 115639879	Slc25a19	1
	chr6: 48491076 - 48491986	Zfp862-ps	1
	chr2: 37730980 - 37732042	Mir5128	1
	chr12: 105453100 - 105455528	D430019H16Rik	1
	chr16: 38456983 - 38457759	Cd80	1
	chr5: 30197407 - 30198839	Adgrf3	1
	chr8: 120806893 - 120808716	Irf8	1
	chr6: 120148779 - 120150896	Ninj2	1
	chr7: 98426891 - 98428936	Gucy2d	1
	chr8: 106394193 - 106395150	Zfp90	1
	chr6: 57660871 - 57661834	Pyurf	1
	chr8: 119811788 - 119813558	Cotl1	1
	chr11: 99136454 - 99137130	Ccr7	1
	chr4: 130156475 - 130158354	Tinagl1	1
	chr5: 139407385 - 139409715	C130050O18Rik	1
	chr19: 5066951 - 5069017	Cd248	1
	chr12: 109892763 - 109893647	Mir3072	1
	chr13: 98241670 - 98242524	Utp15	1
	chr2: 181536271 - 181538392	Dnajc5	1
	chr8: 122547544 - 122548594	Piezo1	1
	chr4: 46553732 - 46556476	Coro2a	1
	chr15: 7113646 - 7114500	Lifr	1
	chr2: 32317052 - 32319357	Gm23363	1
	chr5: 34917394 - 34917643	Msantd1	1
	chr4: 9634044 - 9634517	Asph	1
	chr6: 90824747 - 90825759	Iqsec1	1
	chr13: 31349422 - 31350523	4930401O12Rik	1
	chr11: 76479140 - 76480274	Abr	1
	chr9: 66616786 - 66617486	Usp3	1
	chr6: 145115448 - 145116628	Lrmp	1
	chr3: 122371107 - 122373315	Bcar3	1
	chr2: 31886333 - 31887924	Lamc3	1
	chr8: 120176916 - 120179499	Fam92b	1
	chr11: 109494909 - 109498624	Arsg	1
	chr4: 45898319 - 45899203	Ccdc180	1
	chr5: 44798220 - 44799976	Ldb2	1
	chr12: 82989782 - 82990316	1700085C21Rik	1
	chr17: 83770271 - 83771240	Mta3	1
	chr6: 39955115 - 39955725	Tmem178b	1
	chr7: 117428595 - 117430718	Xylt1	1
	chr11: 55022506 - 55023888	Anxa6	1
	chr3: 97210760 - 97211953	Bcl9	1
	chr19: 5058705 - 5060735	Cd248	1
	chr11: 68260911 - 68261989	Mir6406	1
	chr19: 6297045 - 6298239	Cdc42bpg	1
	chr8: 104110448 - 104111661	Gm29682	1
	chr5: 31361764 - 31362762	Gckr	1
	chr17: 47766140 - 47767367	Tfeb	1
	chr6: 86948526 - 86950938	Nfu1	1
	chr4: 131413153 - 131413989	A930031H19Rik	1
	chr14: 25645795 - 25647244	Gm45915	1
	chr16: 21353275 - 21354001	Magef1	1
	chr6: 136727574 - 136729601	Gucy2c	1
	chr11: 115887831 - 115889489	Smim5	1
	chr5: 140778553 - 140779616	Gna12	1
	chr11: 5896410 - 5898419	Myl7	1
	chr14: 33148876 - 33150528	Wdfy4	1
	chr17: 7913723 - 7915448	Tagap	1
	chr8: 71295490 - 71297451	Myo9b	1
	chr4: 152124281 - 152126706	Espn	1
	chr7: 73971317 - 73973405	St8sia2	1
	chr7: 43407585 - 43409113	Siglecg	1
	chr1: 89183134 - 89184336	Sh3bp4	1
	chr10: 119408090 - 119408968	1700025F24Rik	1
	chr2: 30108898 - 30109705	Zer1	1
	chr9: 15541336 - 15542688	Smco4	1
	chr17: 51762450 - 51763437	Satb1	1
	chr8: 125669095 - 125670543	Map10	1
	chr4: 123161532 - 123163201	Hpcal4	1
	chr5: 30110599 - 30112158	3110082J24Rik	1
	chr8: 12933581 - 12934511		1
	chr5: 131943845 - 131944576	4930563F08Rik	1
	chr12: 33016643 - 33017877	Sypl	1
	chr4: 139197877 - 139200367	Capzb	1
	chr10: 22140477 - 22142555	E030030I06Rik	1
	chr12: 110779225 - 110779705	Wdr20	1
	chr6: 108824792 - 108825503	Edem1	1
	chr5: 112481892 - 112483504	Gm6588	1
	chr5: 113841226 - 113843235	Selplg	1
	chr1: 79853323 - 79853918	Serpine2	1
	chr8: 50914969 - 50917341	Gm2516	1
	chr7: 98804647 - 98806152	Wnt11	1
	chr5: 35041123 - 35043637	Hgfac	1
	chr18: 65000465 - 65001951	Nedd4l	1
	chr4: 133246954 - 133248417	Map3k6	1
	chr14: 25479514 - 25481836	Zmiz1	1
	chr9: 108450211 - 108451174	Klhdc8b	1
	chr10: 41572685 - 41573814	5730435O14Rik	1
	chr17: 45852391 - 45854534	4930542M03Rik	1
	chr16: 89848286 - 89849540	Tiam1	1
	chr7: 28301353 - 28303671	Dll3	1
	chr18: 8910938 - 8912426	Fzd8	1
	chr19: 3413083 - 3415436	Gal	1
	chr5: 98198381 - 98199832	A730035I17Rik	1
	chr5: 134985251 - 134988010	Cldn3	1
	chr18: 75578208 - 75579853	Gm10532	1
	chr1: 118981639 - 118983241	Mir6346	1
	chr1: 43065590 - 43066804	Tgfbrap1	1
	chr17: 25247158 - 25248849	Mir3547	1
	chr11: 103281525 - 103282736	Map3k14	1
	chr2: 32304238 - 32305036	Gm23363	1
	chr4: 125006761 - 125008461	Rspo1	1
	chr5: 31081336 - 31084141	Slc30a3	1
	chr12: 99292450 - 99294949	4930474N09Rik	1
	chr12: 83034235 - 83035640	1700085C21Rik	1
	chr2: 153083464 - 153084825	Ccm2l	1
	chr2: 38513813 - 38514953	Nek6	1
	chr9: 45280369 - 45281559	Il10ra	1
	chr17: 24487827 - 24490945	Caskin1	1
	chr2: 168579059 - 168581048	Nfatc2	1
	chr11: 95804915 - 95806086	Phospho1	1
	chr16: 18158714 - 18161662	Mir6366	1
	chr7: 79846455 - 79848492	Anpep	1
	chr17: 56119238 - 56122092	Lrg1	1
	chr6: 38320557 - 38320984	Zc3hav1l	1
	chr17: 50024863 - 50026045	Rftn1	1
	chr6: 90780666 - 90782984	Iqsec1	1
	chr4: 137488508 - 137490494	Hspg2	1
	chr5: 148738826 - 148739993	2210417A02Rik	1
	chr5: 110584836 - 110585721	Galnt9	1
	chr17: 27173494 - 27174498	Ip6k3	1
	chr4: 134729593 - 134730529	Man1c1	1
	chr6: 100720075 - 100721994	Gxylt2	1
	chr5: 110543954 - 110545398	Galnt9	1
	chr9: 108035189 - 108036149	Gmppb	1
	chr2: 26482859 - 26484130	Mir6996	1
	chr8: 11574613 - 11576529	Ing1	1
	chr15: 93270158 - 93270830	Gxylt1	1
	chr14: 47364832 - 47367864	Lgals3	1
	chr3: 103573575 - 103576890	Syt6	1
	chr11: 120962518 - 120963065	Slc16a3	1
	chr8: 70725954 - 70726304	Pde4c	1
	chr5: 139722601 - 139723546	Micall2	1
	chr14: 80845535 - 80846073	Olfm4	1
	chr5: 149380412 - 149381444	Medag	1
	chr2: 5930043 - 5931452	Dhtkd1	1
	chr3: 135616374 - 135617581	Nfkb1	1
	chr4: 126536530 - 126537470	Ago4	1
	chr16: 10637649 - 10637934	Clec16a	1
	chr3: 103850496 - 103851524	Ptpn22	1
	chr10: 101081372 - 101082646	Gm35722	1
	chr10: 67965655 - 67966846	4930521O17Rik	1
	chr4: 151983031 - 151983640	Thap3	1
	chr3: 101778608 - 101780062	Mab21l3	1
	chr11: 97156966 - 97157814	Tbkbp1	1
	chr17: 3030510 - 3033671	Pisd-ps2	1
	chr7: 127289443 - 127291068	Itgal	1
	chr5: 120749151 - 120750282	Oas2	1
	chr2: 127346203 - 127346943	Astl	1
	chr8: 10760801 - 10762079	B930025P03Rik	1
	chr5: 32997300 - 32998532	Ywhah	1
	chr8: 27057280 - 27058876	Plpbp	1
	chr16: 20629121 - 20630834	Ece2	1
	chr1: 154704410 - 154705269	Cacna1e	1
	chr8: 12976275 - 12979204	Mcf2l	1
	chr2: 102814995 - 102816063	Gm13872	1
	chr3: 89617092 - 89617973	Kcnn3	1
	chr11: 67667157 - 67668857	Rcvrn	2
	chr8: 72757563 - 72758693	F2rl3	2
	chr13: 85723918 - 85725157	Cox7c	2
	chr13: 31443319 - 31444236	Foxq1	2
	chr15: 82180761 - 82182202	Mir33	2
	chr9: 30313271 - 30315539	Snx19	2
	chr1: 90633300 - 90634650	Cops8	2
	chr3: 57511748 - 57513042	Wwtr1	2
	chr3: 99112727 - 99114601	Wars2	2
	chr8: 61257946 - 61259772	1700001D01Rik	2
	chr19: 20600634 - 20603546	Aldh1a1	2
	chr4: 130074587 - 130076116	Col16a1	2
	chr7: 70273750 - 70275034	Gm29683	2
	chr17: 79471014 - 79473863	4930429F11Rik	2
	chr9: 33240304 - 33241880	Gm27162	2
	chrX: 68494185 - 68495823	Fmr1os	2
	chr2: 54197768 - 54199267	Rprm	2
	chr7: 84521977 - 84523236	Gm2115	2
	chr12: 24893927 - 24896012	Mboat2	2
	chr9: 87210558 - 87211620	Cep162	2
	chr16: 53238142 - 53239414	4930404A05Rik	2
	chr19: 11107552 - 11108481	1700017D01Rik	2
	chr15: 66964160 - 66965645	Ndrg1	2
	chr6: 6188829 - 6189703	Slc25a13	2
	chr11: 113972335 - 113973538	Sdk2	2
	chr12: 53484630 - 53485737	Npas3	2
	chr13: 83481410 - 83485510	Mef2c	2
	chr11: 82041119 - 82042444	Ccl7	2
	chr4: 123778555 - 123779630	Rhbdl2	2
	chr6: 139735789 - 139736847	Pik3c2g	2
	chr13: 69594404 - 69595711	Srd5a1	2
	chr8: 25026968 - 25028782	Tm2d2	2
	chr19: 20613801 - 20615118	Aldh1a1	2
	chr14: 85155799 - 85156928	9630013A20Rik	2
	chr11: 59282647 - 59283535	Wnt3a	2
	chr4: 63084271 - 63085122	Ambp	2
	chr10: 25023333 - 25024650	Arg1	2
	chr1: 51288153 - 51290966	Cavin2	2
	chr5: 132883437 - 132885011	Auts2	2
	chr1: 160692697 - 160693722	Rabgap1l	2
	chr12: 26477625 - 26478717	Cmpk2	2
	chr7: 46559303 - 46560732	Sergef	2
	chr12: 64875041 - 64877354	Gm527	2
	chr5: 92331114 - 92333094	Art3	2
	chr1: 13850571 - 13852242	Gm5523	2
	chr10: 52132712 - 52134493	Ros1	2
	chr14: 18462111 - 18463095	Ube2e1	2
	chr10: 16494697 - 16495400	Gm20125	2
	chr10: 23284670 - 23286048	Eya4	2
	chr8: 92010067 - 92011126	Irx3	2
	chr8: 112935249 - 112936801	Gm10280	2
	chr6: 128494666 - 128496069	Pzp	2
	chr9: 27321410 - 27322578	Igsf9b	2
	chr1: 132803606 - 132804708	Nfasc	2
	chr1: 173037148 - 173038098	Olfr16	2
	chr6: 107494007 - 107495440	Lrrn1	2
	chr15: 41846088 - 41847120	Oxr1	2
	chr3: 65434635 - 65435879	Ssr3	2
	chr7: 49318070 - 49318892	Nav2	2
	chr14: 76310049 - 76311092	2900040C04Rik	2
	chr8: 76987248 - 76988513	Nr3c2	2
	chr8: 93332083 - 93333136	Ces1g	2
	chrX: 98379956 - 98381130	Ar	2
	chr9: 104873655 - 104874820	Mrpl3	2
	chrX: 160384558 - 160385842	Adgrg2	2
	chr3: 81943506 - 81944231	Ctso	2
	chr5: 132878337 - 132879176	Auts2	2
	chr10: 3147485 - 3148961	B020014A21Rik	2
	chr14: 68819704 - 68820791	Adam28	2
	chr15: 33155546 - 33157139	Cpq	2
	chr9: 117570886 - 117571927	Rbms3	2
	chr7: 46104105 - 46105029	Kcnj11	2
	chr3: 62374311 - 62375716	Arhgef26	2
	chr6: 14596419 - 14598088	Ppp1r3a	2
	chr10: 27265711 - 27266481	4930579H20Rik	2
	chr7: 119527096 - 119527951	Acsm5	2
	chr5: 120185811 - 120187133	Gm10390	2
	chr8: 116813959 - 116815023	4930563M20Rik	2
	chr6: 56933816 - 56934852	Nt5c3	2
	chr16: 42919185 - 42920827	Gm19522	2
	chr17: 7607291 - 7608365	Fndc1	2
	chr4: 98188005 - 98190674	Tm2d1	2
	chr13: 64323613 - 64324468	Prxl2c	2
	chr10: 69611455 - 69612332	Ank3	2
	chr17: 64129580 - 64131450	1110058D11Rik	2
	chr8: 57468215 - 57469345	Scrg1	2
	chr11: 88686960 - 88687741	Msi2	2
	chr16: 48432859 - 48434308	Morc1	2
	chr10: 117658274 - 117660199	Cpm	2
	chr16: 23842415 - 23843383	Sst	2
	chr19: 24007097 - 24008472	Fam189a2	2
	chr1: 51299587 - 51301334	Cavin2	2
	chr5: 89793327 - 89794437	Adamts3	2
	chr2: 110351458 - 110352446	Fibin	2
	chr14: 120888363 - 120889265	Ipo5	2
	chr6: 109862770 - 109864235	Grm7	2
	chr12: 71852498 - 71853897	Daam1	2
	chr10: 121149869 - 121151382	4930432O09Rik	2
	chr3: 51326412 - 51328152	Elf2	2
	chr3: 24880308 - 24881841	Naaladl2	2
	chr6: 31513599 - 31514191	Podxl	2
	chr7: 63315861 - 63317035	Chrna7	2
	chr14: 105646895 - 105648010	Mir6390	2
	chr11: 119931915 - 119934290	Baiap2	2
	chr18: 46614718 - 46616037	Eif1a	2
	chr14: 18460386 - 18461472	Ube2e1	2
	chr16: 23780288 - 23781486	Sst	2
	chr3: 99048704 - 99049559	Gm12440	2
	chr7: 49202608 - 49203873	9130015G15Rik	2
	chr4: 123792046 - 123793614	Rhbdl2	2
	chr7: 58749339 - 58750585	Atp10a	2
	chr18: 33292126 - 33293517	Stard4	2
	chr3: 140950091 - 140951784	Pdha2	2
	chr5: 28012797 - 28014653	Insig1	2
	chr1: 176052829 - 176054322	Becn2	2
	chr5: 21139403 - 21140021	Gsap	2
	chr10: 92325075 - 92326178	Gm20757	2
	chr13: 10053194 - 10054677	Zmynd11	2
	chr3: 57554933 - 57556256	Wwtr1	2
	chr8: 83195996 - 83196576	Tbc1d9	2
	chr6: 72768636 - 72769477	Tcf7l1	2
	chr16: 55663641 - 55664546	Nfkbiz	2
	chr9: 60026578 - 60028595	Gm7616	2
	chr6: 73513101 - 73514894	1700065L07Rik	2
	chr3: 25062833 - 25064356	Naaladl2	2
	chrX: 137569501 - 137573650	Il1rapl2	2
	chr12: 79600143 - 79600941	Rad51b	2
	chr2: 71473437 - 71475055	Metap1d	2
	chr4: 120612309 - 120614812	Gm8439	2
	chr2: 5286169 - 5287220	Mir466d	2
	chr5: 25846348 - 25848706	Actr3b	2
	chr18: 12524022 - 12525145	Lama3	2
	chr1: 66881769 - 66882515	Acadl	2
	chr2: 24674139 - 24675227	Cacna1b	2
	chr7: 99734005 - 99735557	Olfr520	2
	chr8: 83202332 - 83203583	Tbc1d9	2
	chr6: 32550100 - 32551270	Plxna4	2
	chr2: 67611611 - 67613017	Mir7224	2
	chr18: 36422705 - 36423734	Pfdn1	2
	chr5: 100911260 - 100913074	Gpat3	2
	chr15: 62286579 - 62288418	H2afy3	2
	chr4: 83511514 - 83513515	Ccdc171	2
	chr14: 33350581 - 33353258	Mapk8	2
	chr7: 75498941 - 75501346	Akap13	2
	chr3: 105428197 - 105429828	Kcnd3	2
	chr15: 12651742 - 12652970	Pdzd2	2
	chr3: 121258523 - 121259664	Tmem56	2
	chr11: 81451228 - 81452401	1700071K01Rik	2
	chr8: 10292189 - 10294680	Myo16	2
	chr1: 35860583 - 35863088	Hs6st1	2
	chr4: 100358039 - 100358983	Ube2u	2
	chr10: 52658162 - 52659565	Slc35f1	2
	chr4: 33260667 - 33262324	Pnrc1	2
	chr1: 40640885 - 40641813	Slc9a2	2
	chr3: 152791557 - 152793263	Pigk	2
	chr4: 127418878 - 127420073	Gjb5	2
	chr2: 74152547 - 74153598	4930441J16Rik	2
	chr19: 34649710 - 34651371	Ifit1	2
	chr18: 37264266 - 37265867	Pcdhb1	2
	chr10: 69652414 - 69653466	Ank3	2
	chr13: 10219867 - 10221224	Chrm3	2
	chr2: 144186594 - 144188665	Gm5535	2
	chr13: 95566843 - 95567682	F2rl1	2
	chr13: 48443537 - 48445203	Zfp169	2
	chr19: 21440702 - 21442616	Gda	2
	chr10: 17326384 - 17327311	Gm20125	2
	chr10: 24167863 - 24169539	Stx7	2
	chr9: 92274070 - 92276822	Plscr2	2
	chr8: 17412618 - 17414237	Csmd1	2
	chr4: 151165257 - 151166244	Gm13090	2
	chr7: 95853002 - 95854352	Tenm4	2
	chr14: 64011161 - 64013568	Rp1l1	2
	chr5: 130740752 - 130741702	Caln1	2
	chr17: 49995720 - 49997115	Rftn1	2
	chr9: 27212919 - 27214427	Jam3	2
	chr3: 26530709 - 26532793	Spata16	2
	chr7: 89663334 - 89665150	Me3	2
	chr4: 142283439 - 142284613	Kazn	2
	chr16: 92620521 - 92622767	Runx1	2
	chr3: 129471530 - 129472625	Pou5f1-rs4	2
	chr15: 92146503 - 92147574	Cntn1	2
	chr4: 59399177 - 59399823	Susd1	2
	chr6: 53727042 - 53729043	Tril	2
	chr8: 32304510 - 32305557	Gm8179	2
	chr5: 105408834 - 105409784	Lrrc8b	2
	chr11: 80274988 - 80276092	Rhbdl3	2
	chr14: 121384268 - 121385052	Stk24	2
	chr8: 126550680 - 126551615	Irf2bp2	2
	chr10: 31536281 - 31539827	Rnf217	2
	chr8: 64844147 - 64844552	Klhl2	2
	chrX: 114340663 - 114341677	Klhl4	2
	chr17: 32478404 - 32480103	Cyp4f39	2
	chr2: 52437574 - 52438795	Arl5a	2
	chr7: 49296403 - 49298206	Nav2	2
	chr12: 7816343 - 7817629	Apob	2
	chr12: 27603839 - 27604756	Sox11	2
	chr19: 61279271 - 61281228	Csf2ra	2
	chr3: 100990055 - 100990832	Ttf2	2
	chr3: 83445484 - 83446886	1700028M03Rik	2
	chr5: 76643904 - 76645348	Cep135	2
	chr2: 132006053 - 132007548	Rassf2	2
	chr8: 83625645 - 83627064	Dnajb1	2
	chr9: 25493693 - 25494604	Eepd1	2
	chr3: 52865826 - 52867157	Gm20750	2
	chr15: 61438453 - 61440529	D030024E09Rik	2
	chr12: 82298874 - 82299879	Sipa1l1	2
	chr9: 92340423 - 92341582	1700057G04Rik	2
	chr9: 104853648 - 104855084	Mrpl3	2
	chr7: 112946463 - 112947436	Rassf10	2
	chr12: 15814403 - 15818086	Trib2	2
	chr6: 81822905 - 81823657	Mir7232	2
	chr6: 11534653 - 11535655	Ndufa4	2
	chr12: 101723134 - 101724395	Tc2n	2
	chr8: 36494782 - 36495735	Trmt9b	2
	chr2: 141274004 - 141274889	Flrt3	2
	chr2: 90502968 - 90505671	Ptprj	2
	chr2: 67438228 - 67439448	Xirp2	2
	chr8: 120644268 - 120645303	1190005I06Rik	2
	chr15: 77698390 - 77699316	Apol7e	2
	chr2: 52314229 - 52316784	Neb	2
	chr12: 86867189 - 86868445	Irf2bpl	2
	chr8: 85871381 - 85872912	Phkb	2
	chr6: 6149148 - 6150147	Slc25a13	2
	chr1: 63639257 - 63640549	Gm39653	2
	chr7: 128309731 - 128310807	BC017158	2
	chr13: 15441691 - 15442888	Gli3	2
	chr13: 6642253 - 6643083	Pfkp	2
	chr8: 112933558 - 112934084	Gm10280	2
	chr3: 57510115 - 57510594	Wwtr1	2
	chr5: 71507504 - 71508440	Cox7b2	2
	chr4: 47374456 - 47375284	Tgfbr1	2
	chr2: 147927291 - 147929128	Foxa2	2
	chr10: 126827566 - 126828753	4930484H19Rik	2
	chr7: 92880750 - 92881194	Prcp	2
	chr2: 62684858 - 62686391	Gca	2
	chr1: 69828873 - 69829724	Spag16	2
	chr3: 132871119 - 132872224	Gm29811	2
	chr14: 76787072 - 76788329	4930431P22Rik	2
	chr10: 89450264 - 89450791	Gas2l3	2
	chr1: 127117631 - 127119068	Mgat5	2
	chr8: 76431762 - 76433436	Gm10649	2
	chr12: 60292102 - 60293359	Fbxo33	2
	chr9: 12496436 - 12497593	4930568E12Rik	2
	chr10: 28105103 - 28106373	Ptprk	2
	chr3: 31258990 - 31260968	Slc7a14	2
	chr12: 52001353 - 52003276	Dtd2	2
	chr16: 53232433 - 53233607	4930404A05Rik	2
	chr5: 43093549 - 43095151	Cpeb2	2
	chr7: 92883801 - 92884673	Prcp	2
	chr1: 78708991 - 78711365	Utp14b	2
	chr3: 60638544 - 60640283	Mbnl1	2
	chr16: 43309221 - 43310923	Zbtb20	2
	chr6: 34487805 - 34488768	Bpgm	2
	chr12: 86968039 - 86969410	Zdhhc22	2
	chr17: 75177602 - 75179024	Ltbp1	2
	chr8: 111964323 - 111965510	Gabarapl2	2
	chr4: 13227790 - 13228954	Triqk	2
	chr2: 11529571 - 11530967	Pfkfb3	2
	chr14: 23572723 - 23574033	Kcnma1	2
	chr5: 38081781 - 38083042	Stx18	2
	chr5: 36113780 - 36114406	Psapl1	2
	chr1: 63878803 - 63880506	Gm13749	2
	chr11: 50212792 - 50213666	Sqstm1	2
	chr4: 148305882 - 148307272	Disp3	2
	chr12: 114989636 - 114991657	Mir7094-2	2
	chr6: 129449734 - 129450329	Clec1a	2
	chr4: 14326267 - 14327767	Gm2560	2
	chr15: 6080627 - 6081917	Gm41259	2
	chr19: 19108506 - 19112308	Rorb	2
	chr16: 23837852 - 23839190	Sst	2
	chr11: 17693790 - 17694560	Etaa1	2
	chr12: 95940331 - 95941151	1700019M22Rik	2
	chr10: 68191699 - 68193709	Arid5b	2
	chr6: 90333444 - 90334885	Uroc1	2
	chr10: 39982093 - 39983982	Mfsd4b5	2
	chr8: 68532667 - 68534237	1700125H03Rik	2
	chr15: 38541809 - 38544673	Azin1	2
	chr1: 130697424 - 130698266	C4bp-ps1	2
	chr1: 106554000 - 106556206	Mir3473f	2
	chr16: 43515497 - 43516787	Gm15713	2
	chr11: 34033840 - 34034970	Lcp2	2
	chr15: 85667462 - 85667866	Lncppara	2
	chr15: 90666822 - 90667349	Cpne8	2
	chr9: 53786385 - 53787583	Slc35f2	2
	chr10: 21009619 - 21010618	Ahi1	2
	chr7: 84018097 - 84019171	Cemip	2
	chr6: 56752726 - 56754507	Avl9	2
	chr13: 32706452 - 32707489	Mylk4	2
	chr9: 77992085 - 77992903	Gcm1	2
	chr1: 39317722 - 39319015	Rpl31	2
	chr13: 10358611 - 10361552	Chrm3	2
	chr9: 74045085 - 74046690	Wdr72	2
	chr14: 102827494 - 102830452	Mir5130	2
	chr6: 126393989 - 126395156	Gm10415	2
	chr6: 129446788 - 129449106	Clec1a	2
	chr7: 118604222 - 118605379	Tmc5	2
	chr11: 116753696 - 116754891	BC018473	2
	chr11: 17007280 - 17009090	Plek	2
	chr17: 72042916 - 72044072	Clip4	2
	chr9: 97895763 - 97896698	4921534H16Rik	2
	chr4: 92941342 - 92943138	Tusc1	2
	chr15: 64340677 - 64341366	Asap1	2
	chr18: 24947851 - 24948861	Tpgs2	2
	chr9: 57965146 - 57966472	Sema7a	2
	chr4: 33264790 - 33265644	Pnrc1	2
	chr7: 142469807 - 142472687	Lsp1	2
	chr13: 117897772 - 117898797	4933413L06Rik	2
	chr12: 105000849 - 105001786	Syne3	2
	chr2: 103588394 - 103589656	Abtb2	2
	chr15: 97726658 - 97727795	Endou	2
	chr15: 101086269 - 101087879	Ankrd33	2
	chr10: 21854905 - 21856247	Sgk1	2
	chr10: 83300905 - 83302530	Slc41a2	2
	chr14: 107051873 - 107053606	1700128A07Rik	2
	chr12: 83175308 - 83176500	1700085C21Rik	2
	chr3: 98266711 - 98268022	Hmgcs2	2
	chr12: 36190058 - 36191222	Lrrc72	2
	chr18: 37835175 - 37836763	Pcdhgc5	2
	chr3: 33440175 - 33441509	Pex5l	2
	chr3: 105520632 - 105521973	Kcnd3os	2
	chr2: 81733611 - 81734752	Zfp804a	2
	chr8: 61450454 - 61451810	Cbr4	2
	chr3: 26731499 - 26733057	Spata16	2
	chr19: 21104241 - 21107039	4930554I06Rik	2
	chr4: 114343666 - 114345046	Trabd2b	2
	chr5: 103387218 - 103388307	Ptpn13	2
	chr2: 133738753 - 133740397	Mir3090	2
	chr7: 80160468 - 80161530	Sema4b	2
	chr9: 30137281 - 30138529	Ntm	2
	chr5: 92856155 - 92857580	Shroom3	2
	chr12: 108499890 - 108500599	Eml1	2
	chr1: 70918027 - 70919128	Bard1	2
	chr18: 46552896 - 46554380	Ticam2	2
	chr2: 133645253 - 133646010	Mir3090	2
	chr1: 162211452 - 162212075	Dnm3os	2
	chr7: 51892258 - 51893186	Gas2	2
	chr17: 21437835 - 21439464	Zfp51	2
	chr13: 30252639 - 30255371	Agtr1a	2
	chr9: 32789069 - 32789900	Ets1	2
	chr13: 96037175 - 96040017	Sv2c	2
	chr6: 39514678 - 39516201	Dennd2a	2
	chr5: 139738183 - 139738856	Micall2	2
	chr3: 57294228 - 57296016	Tm4sf1	2
	chr4: 65317614 - 65318749	Pappa	2
	chr6: 67101236 - 67103546	Gadd45a	2
	chr15: 5345539 - 5349286	Ptger4	2
	chr5: 14230482 - 14231645	Sema3e	2
	chr14: 77617225 - 77619070	Gm6994	2
	chr10: 56611648 - 56612664	Gm36595	2
	chr13: 82892704 - 82893878	Mir3961	2
	chr1: 159931874 - 159933284	4930523C07Rik	2
	chr7: 109888895 - 109890518	Scube2	2
	chr18: 68498352 - 68499607	Mc2r	2
	chr5: 149037309 - 149038124	Hmgb1	2
	chr18: 33666462 - 33667963	Epb41l4aos	2
	chr1: 126806552 - 126807535	Nckap5	2
	chr12: 25109731 - 25111100	Id2	2
	chr3: 70805957 - 70808247	Gm6634	2
	chr6: 84946828 - 84948018	Exoc6b	2
	chr11: 17000103 - 17001583	Plek	2
	chr3: 9820207 - 9821683	Pag1	2
	chr9: 54081670 - 54082595	Tnfaip8l3	2
	chr7: 63461998 - 63463153	Otud7a	2
	chr14: 16572685 - 16573087	Rarb	2
	chr3: 29873766 - 29875106	Mannr	2
	chr18: 38387936 - 38388449	Ndfip1	2
	chr6: 82746584 - 82747797	Hk2	2
	chr18: 84202618 - 84204828	Zadh2	2
	chr5: 79734579 - 79735488	Adgrl3	2
	chr19: 7562506 - 7563442	Plaat3	2
	chr7: 88306491 - 88307121	Ctsc	2
	chr14: 65965377 - 65965786	Clu	2
	chr11: 113960762 - 113961894	Sdk2	2
	chr10: 106584948 - 106586186	4930532I03Rik	2
	chr6: 54087776 - 54088850	Chn2	2
	chr13: 83341001 - 83342134	Mef2c	2
	chr18: 46483768 - 46484726	Mospd4	2
	chr6: 98878179 - 98879350	Foxp1	2
	chr1: 194982629 - 194983574	Gm16897	2
	chr13: 94254111 - 94255501	Scamp1	2
	chr4: 107906293 - 107907129	Czib	2
	chr18: 23867415 - 23869393	Mapre2	2
	chr1: 54683830 - 54685056	Pgap1	2
	chr12: 98249549 - 98250435	Galc	2
	chr3: 79689734 - 79690803	Rxfp1	2
	chr8: 115616594 - 115619220	Maf	2
	chr7: 140688026 - 140689315	Olfr45	2
	chr1: 188354576 - 188355411	Ush2a	2
	chr5: 91563660 - 91565357	Parm1	2
	chr14: 99898272 - 99899950	Klf12	2
	chr5: 129092190 - 129094086	Adgrd1	2
	chr16: 86535639 - 86536826	Gm32461	2
	chr2: 128284341 - 128285694	Morrbid	2
	chr18: 84771387 - 84772659	Gm38576	2
	chr3: 132928340 - 132929554	Npnt	2
	chr3: 145470806 - 145471938	Znhit6	2
	chr3: 110650174 - 110651499	Prmt6	2
	chr8: 82942256 - 82943746	Rnf150	2
	chr1: 156107523 - 156109423	Tor1aip2	2
	chr10: 8873466 - 8874280	Sash1	2
	chr4: 149965241 - 149966669	Spsb1	2
	chr13: 37666176 - 37668125	Rreb1	2
	chr10: 116738189 - 116739237	4930579P08Rik	2
	chr12: 55343152 - 55345563	Psma6	2
	chr7: 42501085 - 42502320	Zfp141	2
	chr7: 46960995 - 46961402	Uevld	2
	chr8: 79206781 - 79207401	1700011L22Rik	2
	chr13: 94021341 - 94022272	Lhfpl2	2
	chr5: 19225651 - 19228540	Magi2	2
	chr9: 71980581 - 71982525	Tcf12	2
	chr17: 49432008 - 49432909	Mocs1	2
	chr12: 50544312 - 50546487	Prkd1	2
	chr7: 119441652 - 119442644	Gp2	2
	chr2: 24042699 - 24043499	Hnmt	2
	chr6: 115769901 - 115770789	Cand2	2
	chr7: 138175782 - 138176926	Tcerg1l	2
	chr13: 8643038 - 8645904	Wdr37	2
	chr5: 75807621 - 75809402	Kdr	2
	chr10: 37314742 - 37316090	Marcks	2
	chrX: 73471275 - 73472281	Bgn	2
	chr2: 132612996 - 132614320	AU019990	2
	chr7: 49212622 - 49213735	Nav2	2
	chr13: 69821029 - 69822140	Med10	2
	chr8: 31300657 - 31302172	7420700N18Rik	2
	chr17: 64720771 - 64723776	Dreh	2
	chr13: 109481391 - 109481970	Mir582	2
	chr1: 144852557 - 144854009	Rgs18	2
	chr3: 27321024 - 27321489	Tnfsf10	2
	chr2: 156439380 - 156440391	Epb41l1	2
	chr9: 56323525 - 56326122	Peak1	2
	chr6: 65161634 - 65165497	Hpgds	2
	chr12: 36135264 - 36137359	Bzw2	2
	chr2: 72002671 - 72003607	Rapgef4	2
	chr13: 5723680 - 5724861	1700016G22Rik	2
	chr10: 4617945 - 4621804	Esr1	2
	chr3: 132900133 - 132901541	Gm29811	2
	chr7: 131669375 - 131670174	Bub3	2
	chr9: 54224118 - 54225529	Cyp19a1	2
	chr6: 43412995 - 43413872	9430018G01Rik	2
	chr2: 64042788 - 64043778	Fign	2
	chr10: 20004929 - 20006228	Map3k5	2
	chr8: 64029374 - 64030141	Sgo2b	2
	chr3: 102490372 - 102491222	Ngf	2
	chr13: 10043565 - 10044785	Zmynd11	2
	chr1: 179892350 - 179893414	Cdc42bpa	2
	chr6: 50079692 - 50081586	Mpp6	2
	chr1: 186177376 - 186178263	Lyplal1	2
	chr9: 120064031 - 120064942	Cx3cr1	2
	chr13: 43524116 - 43526066	Mcur1	2
	chr8: 93862538 - 93863331	4930488L21Rik	2
	chr2: 154730759 - 154731653	Raly	2
	chrX: 162921302 - 162922378	Ctps2	2
	chr7: 110803673 - 110805082	Ampd3	2
	chr18: 19910196 - 19911987	Dsc3	2
	chr15: 85523021 - 85524513	7530416G11Rik	2
	chr16: 41744778 - 41745727	Lsamp	2
	chr3: 19000023 - 19001030	Armc1	2
	chr3: 98990450 - 98992036	Gm12440	2
	chr2: 90486009 - 90491337	Ptprj	2
	chr5: 77383509 - 77384782	Igfbp7	2
	chr6: 37215824 - 37217208	Dgki	2
	chr15: 62206064 - 62207265	H2afy3	2
	chr1: 72449256 - 72450655	March4	2
	chr11: 105986632 - 105988766	Gm11651	2
	chr8: 113182785 - 113183554	Gm10280	2
	chr2: 124616251 - 124618007	Sema6d	2
	chr11: 57431820 - 57433154	Fam114a2	2
	chr8: 103433289 - 103434193	1600027J07Rik	2
	chr12: 108936531 - 108938569	Wdr25	2
	chr7: 88318243 - 88322980	Ctsc	2
	chr5: 5312876 - 5313941	Cdk14	2
	chr14: 31194751 - 31196737	Nisch	2
	chr2: 38950004 - 38951071	Olfml2a	2
	chr2: 3155185 - 3155859	Fam171a1	2
	chr9: 31231692 - 31233416	Aplp2	2
	chr10: 23864483 - 23866218	Vnn3	2
	chr6: 42295375 - 42296198	Clcn1	2
	chr6: 117448427 - 117449650	6820426E19Rik	2
	chr11: 33795231 - 33796548	Kcnip1	2
	chr18: 38541882 - 38545489	Spry4	2
	chr17: 36001692 - 36003028	A930015D03Rik	2
	chr5: 25837009 - 25839879	Actr3b	2
	chr9: 16282634 - 16283752	Fat3	2
	chr14: 48288358 - 48290487	Gm6498	2
	chr16: 56446258 - 56447187	Abi3bp	2
	chr1: 73998120 - 73999520	Tns1	2
	chr12: 92737215 - 92738830	4930559C10Rik	2
	chr8: 121668062 - 121669847	Zcchc14	2
	chr10: 20119371 - 20120176	Map7	2
	chr1: 127348009 - 127349741	Mgat5	2
	chr5: 90731197 - 90731944	Cxcl5	2
	chr5: 13526739 - 13527835	Sema3a	2
	chr13: 82250313 - 82251074	Mir3961	2
	chr14: 105588406 - 105589160	9330188P03Rik	2
	chr12: 7780362 - 7781187	Apob	2
	chr13: 11535520 - 11537448	Zp4-ps	2
	chr9: 40195843 - 40196388	Zfp202	2
	chr11: 117935360 - 117936617	Socs3	2
	chr13: 9559951 - 9561894	Zmynd11	2
	chr6: 72244063 - 72244990	Atoh8	2
	chr6: 67085983 - 67088018	Gadd45a	2
	chr15: 90229241 - 90230142	Mir7648	2
	chr14: 46702693 - 46705385	D330046F09Rik	2
	chr7: 112935973 - 112938344	Rassf10	2
	chr16: 64649097 - 64650352	Csnka2ip	2
	chr12: 55552512 - 55553340	Aldoart2	2
	chr9: 79885397 - 79886690	Filip1	2
	chr6: 51825387 - 51826195	Skap2	2
	chr7: 110786669 - 110788414	Ampd3	2
	chr7: 93794824 - 93796249	Gm15501	2
	chr3: 57287517 - 57289922	Tm4sf1	2
	chr14: 59759469 - 59761274	Shisa2	2
	chr1: 145784322 - 145784907	Brinp3	2
	chr11: 12355419 - 12357036	Cobl	2
	chr12: 69458023 - 69458897	5830428M24Rik	2
	chr1: 165054168 - 165054996	4930568G15Rik	2
	chr1: 162453211 - 162454549	Dnm3	2
	chr16: 6127827 - 6129089	1700123O21Rik	2
	chr2: 9850962 - 9853312	Gata3	2
	chr16: 28276853 - 28278409	Fgf12	2
	chr9: 6239428 - 6241288	Ddi1	2
	chr8: 95011843 - 95013245	Adgrg3	2
	chr7: 127711382 - 127711770	Ctf1	2
	chr3: 70313153 - 70315126	Otol1	2
	chr5: 126280770 - 126282188	Gm4868	2
	chr7: 115581848 - 115583484	Sox6	2
	chr16: 33936786 - 33938308	Umps	2
	chr17: 90606483 - 90607688	Nrxn1	2
	chr4: 140634603 - 140635578	Arhgef10l	2
	chr13: 39033659 - 39034736	Slc35b3	2
	chr16: 43431158 - 43433275	Gm15713	2
	chr16: 43080696 - 43082175	BC002163	2
	chr3: 120648323 - 120649556	6530403H02Rik	2
	chr2: 77501920 - 77504161	Zfp385b	2
	chr19: 57078900 - 57080063	Ablim1	2
	chr2: 173217848 - 173219942	Zbp1	2
	chr12: 8378961 - 8380949	Hs1bp3	2
	chr1: 51264961 - 51267691	Cavin2	2
	chr7: 102516050 - 102517373	Olfr547	2
	chr14: 16713880 - 16715380	Rarb	2
	chr5: 54179579 - 54181778	Gm10440	2
	chr13: 78697676 - 78698805	Nr2f1	2
	chr1: 37153824 - 37154999	Cnga3	2
	chr15: 101889834 - 101890900	Krt76	2
	chr4: 138093889 - 138094789	1700095J12Rik	2
	chr9: 75785669 - 75786659	Bmp5	2
	chr14: 46634758 - 46637011	4933425B07Rik	2
	chr7: 117931892 - 117933350	Rps15a	2
	chr17: 47479804 - 47480325	Taf8	2
	chr17: 87171987 - 87172481	C330024C12Rik	2
	chr7: 16519805 - 16520879	Npas1	2
	chr3: 116189093 - 116190792	Vcam1	2
	chr5: 93060214 - 93061664	Sowahb	2
	chr1: 75357150 - 75357830	Des	2
	chr14: 121101740 - 121103094	Farp1	2
	chr11: 120256214 - 120257188	Bahcc1	2
	chr8: 70574515 - 70575897	Isyna1	2
	chr3: 69708616 - 69710208	Nmd3	2
	chr2: 137827006 - 137829016	Btbd3	2
	chr7: 55387441 - 55388284	Siglech	2
	chr2: 67674682 - 67675998	Mir7224	2
	chr4: 94475320 - 94477667	Caap1	2
	chr12: 103128824 - 103130710	Prima1	2
	chr15: 31344116 - 31345592	Ankrd33b	2
	chr1: 60715449 - 60716837	Cd28	2
	chr16: 23800937 - 23801982	Sst	2
	chr12: 72487301 - 72488152	Lrrc9	2
	chr19: 15885734 - 15886961	Psat1	2
	chr8: 84126360 - 84128690	Podnl1	2
	chr10: 105626513 - 105627246	Gm15663	2
	chr1: 77465501 - 77466344	Mir6352	2
	chr12: 34977932 - 34978752	Prps1l1	2
	chr3: 26708367 - 26709735	Spata16	2
	chr2: 160796807 - 160797539	Plcg1	2
	chr10: 102916452 - 102917415	Alx1	2
	chr6: 126378366 - 126379151	Gm10415	2
	chr5: 150464557 - 150466488	Gm5	2
	chr3: 145304558 - 145305981	Col24a1	2
	chr3: 87651970 - 87652740	Gm6570	2
	chr7: 49158261 - 49159744	9130015G15Rik	2
	chr6: 87037826 - 87038684	Gfpt1	2
	chr7: 126675340 - 126677236	Sult1a1	2
	chr16: 41929013 - 41930202	Mir6540	2
	chr12: 32005639 - 32007247	Prkar2b	2
	chr6: 144771678 - 144773415	Sox5os3	2
	chr4: 59844165 - 59845952	Snx30	2
	chr14: 7990576 - 7992009	Dnase1l3	2
	chr6: 4244944 - 4246003	Bet1	2
	chr3: 21995395 - 21996396	Tbl1xr1	2
	chr10: 26103135 - 26103874	Tmem200a	2
	chr14: 63498904 - 63501146	Tdh	2
	chr8: 47351922 - 47353213	Stox2	2
	chr13: 32035809 - 32037082	Foxc1	2
	chr1: 189860134 - 189861574	Smyd2	2
	chr10: 112793983 - 112795735	Gm3942	2
	chr2: 137204088 - 137205254	Jag1	2
	chr10: 74147547 - 74148640	Pcdh15	2
	chr2: 154410184 - 154410966	Snta1	2
	chr8: 34848413 - 34850325	Dusp4	2
	chr1: 137827218 - 137827879	Mir181a-1	2
	chr4: 75554260 - 75555313	Dmac1	2
	chr2: 164372185 - 164373691	Slpi	2
	chr5: 8801083 - 8801564	Gm5106	2
	chr7: 133101028 - 133102318	Ctbp2	2
	chr2: 128755005 - 128756076	Mertk	2
	chr1: 159045473 - 159046759		2
	chr15: 82578246 - 82579538	Cyp2d12	2
	chr5: 9299747 - 9300376	9330182L06Rik	2
	chr3: 122110942 - 122112536	Abca4	2
	chr17: 67978497 - 67979463	Arhgap28	2
	chr15: 77595464 - 77596542	Apol10b	2
	chr11: 79493995 - 79496969	Omg	2
	chr6: 49281952 - 49282537	Tra2a	2
	chr11: 4697340 - 4698473	Uqcr10	2
	chr14: 9606360 - 9607204	Mnd1-ps	2
	chr5: 13499714 - 13500489	Sema3a	2
	chr16: 97304291 - 97304830	Bace2	2
	chr5: 90382824 - 90383847	Gm9958	2
	chr16: 78472591 - 78474017	4930478L05Rik	2
[truncated: 4,549 more rows]

## Sheet: Figure 6a
	Region	Gene annotation	Comparison	log2(Fold change)	Adjusted p-value
	chr11: 96291963 - 96295995	Hoxb6	Up Jneg vs. Jpos	0.454734	0.000241366
	chr5: 66777773 - 66778957	Limch1	Up Jneg vs. Jpos	1.43429	0.000713366
	chr11: 83077715 - 83080117	Slfn2	Up Jneg vs. Jpos	0.460089	0.00108316
	chr19: 43598782 - 43601816	Nkx2-3	Up Jneg vs. Jpos	0.316749	0.00260056
	chr1: 130508128 - 130509362	Cd55	Up Jneg vs. Jpos	0.688406	0.00493258
	chr16: 88744261 - 88745602	Krtap13	Up Jneg vs. Jpos	1.04328	0.00493258
	chr1: 119807225 - 119808715	Ptpn4	Up Jneg vs. Jpos	0.737751	0.00527219
	chr17: 56756779 - 56758518	Nrtn	Up Jneg vs. Jpos	0.398897	0.00868945
	chr3: 30177344 - 30179250	Mecom	Up Jneg vs. Jpos	0.502948	0.00904505
	chr13: 101623964 - 101627706	Pik3r1	Up Jneg vs. Jpos	0.413098	0.0104395
	chr5: 107749057 - 107750539	Gfi1	Up Jneg vs. Jpos	0.43997	0.0128687
	chr12: 31073442 - 31075822	Fam110c	Up Jneg vs. Jpos	0.323517	0.0128687
	chr9: 58940995 - 58942786	Neo1	Up Jneg vs. Jpos	0.576507	0.0128687
	chr4: 124935164 - 124937616	Cdca8	Up Jneg vs. Jpos	0.4019	0.0133105
	chr7: 34387847 - 34391258	Lsm14a	Up Jneg vs. Jpos	0.276813	0.0133105
	chr12: 101975103 - 101976980	Cpsf2	Up Jneg vs. Jpos	0.287742	0.0160942
	chr2: 26341480 - 26343392	Dnlz	Up Jneg vs. Jpos	0.397494	0.0167151
	chr2: 170826015 - 170827665	Dok5	Up Jneg vs. Jpos	0.56669	0.0167151
	chr9: 73038837 - 73040218	Pigb	Up Jneg vs. Jpos	0.420133	0.017011
	chr4: 87822301 - 87824659	Mllt3	Up Jneg vs. Jpos	0.354514	0.0184023
	chr13: 19395109 - 19396544	Stard3nl	Up Jneg vs. Jpos	0.322215	0.0206468
	chr16: 94525546 - 94527802	Vps26c	Up Jneg vs. Jpos	0.312141	0.0206468
	chr8: 89040792 - 89047505	Sall1	Up Jneg vs. Jpos	0.395311	0.02118
	chr13: 55444150 - 55446711	Grk6	Up Jneg vs. Jpos	0.25548	0.0219387
	chr2: 31171401 - 31173573	Gpr107	Up Jneg vs. Jpos	0.390123	0.0219387
	chr10: 128546391 - 128549641	Zc3h10	Up Jneg vs. Jpos	0.261299	0.0219558
	chr10: 53434436 - 53436153	Gm36229	Up Jneg vs. Jpos	0.520935	0.0219558
	chr9: 60172300 - 60173411	Thsd4	Up Jneg vs. Jpos	0.664708	0.0219558
	chr18: 58658896 - 58660748	Isoc1	Up Jneg vs. Jpos	0.372521	0.0219558
	chr11: 90552969 - 90554645	Stxbp4	Up Jneg vs. Jpos	0.465331	0.0230748
	chr13: 114456051 - 114461063	Fst	Up Jneg vs. Jpos	0.298117	0.0238499
	chr12: 86725569 - 86726808	Gm32755	Up Jneg vs. Jpos	0.313732	0.0248231
	chr19: 23757855 - 23759957	Apba1	Up Jneg vs. Jpos	0.312995	0.0259058
	chr9: 66918609 - 66920710	Rab8b	Up Jneg vs. Jpos	0.33469	0.0259058
	chr17: 29393622 - 29395964	Fgd2	Up Jneg vs. Jpos	0.30335	0.0259376
	chr12: 16091555 - 16093648	Trib2	Up Jneg vs. Jpos	0.401721	0.0261816
	chr8: 46940979 - 46942472	Enpp6	Up Jneg vs. Jpos	0.437078	0.0261816
	chr6: 88189207 - 88191040	Gata2	Up Jneg vs. Jpos	0.306005	0.0261816
	chr17: 32535697 - 32537749	Cyp4f16	Up Jneg vs. Jpos	0.465973	0.0282337
	chr6: 4902461 - 4904633	Ppp1r9a	Up Jneg vs. Jpos	0.308743	0.0283612
	chr8: 110845663 - 110847672	Cog4	Up Jneg vs. Jpos	0.343632	0.0283612
	chr4: 57064000 - 57066035	Frrs1l	Up Jneg vs. Jpos	0.371835	0.0286774
	chr1: 60860041 - 60861068	Ctla4	Up Jneg vs. Jpos	0.590956	0.0288547
	chr2: 92182756 - 92186066	Phf21a	Up Jneg vs. Jpos	0.318375	0.0288547
	chr15: 79544624 - 79547409	Ddx17	Up Jneg vs. Jpos	0.269225	0.0288792
	chr8: 121650136 - 121654026	Zcchc14	Up Jneg vs. Jpos	0.33241	0.0295354
	chr5: 108000499 - 108001853	Dipk1a	Up Jneg vs. Jpos	0.568395	0.0299751
	chr11: 88717599 - 88719552	C030037D09Rik	Up Jneg vs. Jpos	0.375322	0.0299751
	chr17: 11719378 - 11720923	D17Ertd648e	Up Jneg vs. Jpos	0.513473	0.0299751
	chr4: 155490421 - 155493563	Gnb1	Up Jneg vs. Jpos	0.30293	0.0299771
	chr1: 90602800 - 90604198	Cops8	Up Jneg vs. Jpos	0.352352	0.0299771
	chr7: 27506899 - 27509007	Prx	Up Jneg vs. Jpos	0.290164	0.0299771
	chr5: 15733676 - 15735644	Speer4c	Up Jneg vs. Jpos	0.720372	0.0304027
	chr12: 16869983 - 16871215	Rock2	Up Jneg vs. Jpos	0.388849	0.0309375
	chr13: 34162375 - 34164009	Psmg4	Up Jneg vs. Jpos	0.318195	0.0309375
	chr9: 99575369 - 99576663	Dbr1	Up Jneg vs. Jpos	0.385845	0.0319145
	chr2: 18585625 - 18588519	Commd3	Up Jneg vs. Jpos	0.334664	0.0325117
	chr11: 97063001 - 97064291	Mir8103	Up Jneg vs. Jpos	0.50071	0.0329877
	chr5: 37336281 - 37339271	Evc2	Up Jneg vs. Jpos	0.347832	0.0333547
	chrX: 95281736 - 95282945	Arhgef9	Up Jneg vs. Jpos	0.727057	0.0338173
	chr13: 101737601 - 101738167	Pik3r1	Up Jneg vs. Jpos	0.715333	0.0338444
	chr6: 30508949 - 30510480	Tmem209	Up Jneg vs. Jpos	0.301219	0.0339804
	chr8: 3392362 - 3393579	Arhgef18	Up Jneg vs. Jpos	0.4728	0.0341472
	chr18: 39136823 - 39138388	Arhgap26	Up Jneg vs. Jpos	0.366352	0.0342666
	chr13: 54186011 - 54189216	Hrh2	Up Jneg vs. Jpos	0.334322	0.0342666
	chr3: 97157690 - 97159805	Acp6	Up Jneg vs. Jpos	0.323892	0.0342666
	chr16: 90029400 - 90030653	Tiam1	Up Jneg vs. Jpos	0.636951	0.035182
	chr13: 44355485 - 44356531	1700029N11Rik	Up Jneg vs. Jpos	0.624461	0.0357856
	chr19: 55740832 - 55744724	Tcf7l2	Up Jneg vs. Jpos	0.235667	0.0369141
	chr14: 65149088 - 65150547	Extl3	Up Jneg vs. Jpos	0.33213	0.0371051
	chr1: 55605422 - 55606632	Plcl1	Up Jneg vs. Jpos	0.676213	0.0371071
	chr7: 127386216 - 127387534	9130019O22Rik	Up Jneg vs. Jpos	0.448956	0.0377915
	chr5: 148896756 - 148898705	Katnal1	Up Jneg vs. Jpos	0.378373	0.0377915
	chr16: 91596278 - 91598399	Tmem50b	Up Jneg vs. Jpos	0.296721	0.0377915
	chr5: 117605327 - 117606447	Ksr2	Up Jneg vs. Jpos	0.521272	0.0377915
	chr18: 13847727 - 13849459	Zfp521	Up Jneg vs. Jpos	0.395551	0.0377915
	chr8: 46888211 - 46889345	Enpp6	Up Jneg vs. Jpos	0.437947	0.0377915
	chr5: 123037987 - 123041514	Morn3	Up Jneg vs. Jpos	0.256326	0.0377915
	chr10: 81036233 - 81037874	Slc39a3	Up Jneg vs. Jpos	0.312916	0.0377915
	chr3: 96414095 - 96415480	Terc	Up Jneg vs. Jpos	0.394964	0.0378481
	chrX: 103025451 - 103027779	Gm5126	Up Jneg vs. Jpos	0.442291	0.0400508
	chr6: 31321643 - 31322092	Mkln1os	Up Jneg vs. Jpos	0.851839	0.0403511
	chr19: 44725746 - 44727193	Pax2	Up Jneg vs. Jpos	0.528956	0.041423
	chr1: 61180907 - 61181992	9530026F06Rik	Up Jneg vs. Jpos	0.423675	0.041423
	chr19: 32106740 - 32108422	Asah2	Up Jneg vs. Jpos	0.354731	0.0415367
	chr17: 34980531 - 34982728	Lsm2	Up Jneg vs. Jpos	0.32316	0.0415601
	chr15: 75929000 - 75930596	Tsta3	Up Jneg vs. Jpos	0.377538	0.0417839
	chr14: 47647985 - 47650452	Ktn1	Up Jneg vs. Jpos	0.305913	0.0417839
	chr8: 70896818 - 70899036	Rpl18a	Up Jneg vs. Jpos	0.228679	0.0439403
	chr11: 96616296 - 96617302	Skap1	Up Jneg vs. Jpos	0.467447	0.0439403
	chr3: 65665675 - 65667131	Lekr1	Up Jneg vs. Jpos	0.352758	0.0439403
	chr2: 164484980 - 164488217	Dbndd2	Up Jneg vs. Jpos	0.363448	0.0439403
	chr9: 122949862 - 122951781	1110059G10Rik	Up Jneg vs. Jpos	0.369532	0.0441492
	chr16: 78575716 - 78577784	D16Ertd472e	Up Jneg vs. Jpos	0.270247	0.0449769
	chr2: 84826436 - 84827843	Timm10	Up Jneg vs. Jpos	0.333133	0.0457151
	chr8: 61875049 - 61878293	Palld	Up Jneg vs. Jpos	0.291987	0.0463361
	chr17: 46073397 - 46075555	Mrps18a	Up Jneg vs. Jpos	0.286534	0.046857
	chr17: 30657586 - 30659049	Dnah8	Up Jneg vs. Jpos	0.472788	0.0468836
	chr11: 98026247 - 98027553	Rpl19	Up Jneg vs. Jpos	0.282912	0.048487
	chr1: 170844491 - 170846624	Atf6	Up Jneg vs. Jpos	0.389633	0.048487
	chr1: 44100997 - 44103190	Tex30	Up Jneg vs. Jpos	0.315499	0.048487
	chr14: 47567481 - 47569064	Atg14	Up Jneg vs. Jpos	0.391388	0.048487
	chr19: 26747393 - 26749997	Smarca2	Up Jneg vs. Jpos	0.321441	0.0485863
	chr17: 43554191 - 43555676	Ankrd66	Up Jneg vs. Jpos	0.640316	0.0485863
	chr7: 110613540 - 110617023	Sbf2	Up Jneg vs. Jpos	0.28672	0.0490955
	chrX: 135741849 - 135743452	Gprasp1	Up Jneg vs. Jpos	0.505229	0.0492739
	chr9: 63132078 - 63134235	Skor1	Up Jneg vs. Jpos	0.281682	0.0492739
	chr1: 78665632 - 78666982	Utp14b	Up Jpos vs. Jneg	1.0721	0.000241366
	chr13: 15441691 - 15442888	Gli3	Up Jpos vs. Jneg	1.00375	0.00091847
	chr17: 79471014 - 79473863	4930429F11Rik	Up Jpos vs. Jneg	0.525321	0.00108316
	chr4: 59844165 - 59845952	Snx30	Up Jpos vs. Jneg	0.572043	0.00274012
	chr18: 81571449 - 81572651	Mir5127	Up Jpos vs. Jneg	1.19026	0.00563913
	chr17: 34210420 - 34211473	Tap2	Up Jpos vs. Jneg	0.782354	0.00958317
	chr1: 58303193 - 58304833	Aox2	Up Jpos vs. Jneg	0.675007	0.00958317
	chr1: 73998120 - 73999520	Tns1	Up Jpos vs. Jneg	0.514291	0.00972733
	chr17: 67328999 - 67330376	Ptprm	Up Jpos vs. Jneg	0.730632	0.0104395
	chr5: 125202625 - 125204684	Ncor2	Up Jpos vs. Jneg	0.56263	0.0118868
	chr3: 20824941 - 20826581	Agtr1b	Up Jpos vs. Jneg	0.752169	0.0128687
	chr18: 33907612 - 33908573	Epb41l4a	Up Jpos vs. Jneg	0.600259	0.0142132
	chr15: 78605455 - 78607911	Cyth4	Up Jpos vs. Jneg	0.538209	0.0142132
	chr3: 94915563 - 94916610	Selenbp1	Up Jpos vs. Jneg	0.897038	0.0180724
	chr5: 149367599 - 149369050	Medag	Up Jpos vs. Jneg	0.732049	0.0211334
	chr7: 49296403 - 49298206	Nav2	Up Jpos vs. Jneg	0.487599	0.0219558
	chr8: 126550680 - 126551615	Irf2bp2	Up Jpos vs. Jneg	0.560181	0.0219558
	chr10: 116738189 - 116739237	4930579P08Rik	Up Jpos vs. Jneg	0.753311	0.0219558
	chr2: 35898337 - 35899748	9030204H09Rik	Up Jpos vs. Jneg	0.639651	0.0219558
	chr17: 8837766 - 8840226	Pde10a	Up Jpos vs. Jneg	0.566673	0.0219558
	chr11: 70437184 - 70438365	Mir7115	Up Jpos vs. Jneg	0.74693	0.0219558
	chr5: 121851333 - 121851920	Pheta1	Up Jpos vs. Jneg	0.940344	0.0221894
	chr4: 55715881 - 55716935	Klf4	Up Jpos vs. Jneg	0.802296	0.0230633
	chr1: 180910950 - 180913392	Pycr2	Up Jpos vs. Jneg	0.495423	0.0244102
	chr6: 83119258 - 83119955	Wbp1	Up Jpos vs. Jneg	0.519403	0.0261816
	chr5: 67024356 - 67025322	Limch1	Up Jpos vs. Jneg	0.818763	0.0261816
	chr17: 27374994 - 27376358	Mir7218	Up Jpos vs. Jneg	0.705565	0.0264103
	chr2: 69556376 - 69557265	Lrp2	Up Jpos vs. Jneg	0.98138	0.0280802
	chr8: 117032458 - 117034016	Gcsh	Up Jpos vs. Jneg	0.673848	0.0282337
	chr13: 63394153 - 63395587	Fancc	Up Jpos vs. Jneg	0.684542	0.0282337
	chr18: 80080772 - 80082133	Pard6g	Up Jpos vs. Jneg	0.769028	0.0286774
	chr2: 166125331 - 166127511	Sulf2	Up Jpos vs. Jneg	0.58669	0.0294088
	chr5: 36590082 - 36591399	Tbc1d14	Up Jpos vs. Jneg	0.708401	0.0299771
	chr12: 82447812 - 82448891	Sipa1l1	Up Jpos vs. Jneg	0.842672	0.0309375
	chr4: 10744287 - 10745922	1700123O12Rik	Up Jpos vs. Jneg	0.466905	0.0321941
	chr13: 24327930 - 24329412	Cmah	Up Jpos vs. Jneg	0.675155	0.0342666
	chr5: 3501195 - 3503227	Fam133b	Up Jpos vs. Jneg	0.509327	0.035432
	chr1: 92651088 - 92652985	Otos	Up Jpos vs. Jneg	0.530914	0.0360459
	chr1: 120531643 - 120533554	Marco	Up Jpos vs. Jneg	0.716012	0.0369141
	chr7: 66178821 - 66181263	Chsy1	Up Jpos vs. Jneg	0.495854	0.0377915
	chr17: 12871115 - 12873026	Mas1	Up Jpos vs. Jneg	0.564271	0.0377915
	chr17: 83846028 - 83848438	Haao	Up Jpos vs. Jneg	0.498669	0.041423
	chr19: 25051111 - 25053723	Dock8	Up Jpos vs. Jneg	0.427884	0.0417839
	chr19: 32935425 - 32936924	Pten	Up Jpos vs. Jneg	0.65289	0.0417839
	chr2: 25172478 - 25173371	Nrarp	Up Jpos vs. Jneg	0.860022	0.0434751
	chr11: 117234738 - 117236159	Sept9	Up Jpos vs. Jneg	0.614289	0.0439403
	chr9: 75099890 - 75101343	Myo5a	Up Jpos vs. Jneg	0.614589	0.0439403
	chr5: 116496552 - 116497679	Srrm4os	Up Jpos vs. Jneg	0.681652	0.0439403
	chr7: 113037350 - 113039711	Rassf10	Up Jpos vs. Jneg	0.543716	0.0471087
	chr6: 126811294 - 126812226	Ndufa9	Up Jpos vs. Jneg	0.73926	0.0478757
	chr17: 25247158 - 25248849	Mir3547	Up Jpos vs. Jneg	0.685643	0.0483153
	chr11: 107875307 - 107877079	Cacng5	Up Jpos vs. Jneg	0.413257	0.048487
	chr4: 135119539 - 135121131	Runx3	Up Jpos vs. Jneg	0.342958	0.048487
	chr9: 14364796 - 14366245	Endod1	Up Jpos vs. Jneg	0.645389	0.0492739
	chr3: 100960829 - 100962255	Ttf2	Up Oneg vs. Opos	0.952249	3.26363e-09
	chr9: 61314676 - 61316601	B930092H01Rik	Up Oneg vs. Opos	0.661772	1.86039e-07
	chr19: 24571594 - 24572909	Pip5k1b	Up Oneg vs. Opos	1.00008	1.86039e-07
	chr19: 11107552 - 11108481	1700017D01Rik	Up Oneg vs. Opos	0.654207	1.61637e-05
	chr6: 76386802 - 76388497	Lrrtm1	Up Oneg vs. Opos	0.787363	2.49631e-05
	chr3: 94648956 - 94650039	Tuft1	Up Oneg vs. Opos	0.900571	2.49631e-05
	chr11: 101220728 - 101222071	Ezh1	Up Oneg vs. Opos	0.744536	3.21908e-05
	chr7: 6727458 - 6730905	Peg3	Up Oneg vs. Opos	0.619865	3.23937e-05
	chr11: 117153829 - 117154589	Sec14l1	Up Oneg vs. Opos	0.736421	3.23937e-05
	chr19: 57078900 - 57080063	Ablim1	Up Oneg vs. Opos	0.690454	4.70512e-05
	chr2: 170826015 - 170827665	Dok5	Up Oneg vs. Opos	0.65541	6.18508e-05
	chr16: 77602467 - 77603045	Mirlet7c-1	Up Oneg vs. Opos	1.91841	7.53129e-05
	chr2: 84266705 - 84267826	Calcrl	Up Oneg vs. Opos	0.993791	8.82041e-05
	chr19: 23967046 - 23967762	Fam189a2	Up Oneg vs. Opos	1.68466	9.25108e-05
	chr10: 52132712 - 52134493	Ros1	Up Oneg vs. Opos	0.716439	0.000100599
	chr4: 108943394 - 108944500	8030443G20Rik	Up Oneg vs. Opos	1.07753	0.000100599
	chr13: 8643038 - 8645904	Wdr37	Up Oneg vs. Opos	0.521166	0.000106135
	chr15: 54113684 - 54114867	Tnfrsf11b	Up Oneg vs. Opos	0.850615	0.00013058
	chr10: 7141656 - 7142685	Cnksr3	Up Oneg vs. Opos	0.874801	0.000137387
	chr14: 63131669 - 63132937	Ctsb	Up Oneg vs. Opos	0.596507	0.000173203
	chr4: 84352193 - 84353701	Bnc2	Up Oneg vs. Opos	1.05899	0.000173203
	chr8: 46888211 - 46889345	Enpp6	Up Oneg vs. Opos	0.567278	0.000189386
	chr10: 121520874 - 121521548	Rassf3	Up Oneg vs. Opos	0.962409	0.000210356
	chr7: 117090741 - 117091381	Xylt1	Up Oneg vs. Opos	1.23026	0.000210356
	chr3: 101830508 - 101832193	Mab21l3	Up Oneg vs. Opos	0.532496	0.000273148
	chr12: 109417140 - 109418636	Dlk1	Up Oneg vs. Opos	0.725987	0.000382357
	chr10: 99941084 - 99942290	Kitl	Up Oneg vs. Opos	0.591275	0.000386144
	chr3: 19953442 - 19954789	Cp	Up Oneg vs. Opos	1.14384	0.00041164
	chr3: 151293710 - 151295185	Adgrl4	Up Oneg vs. Opos	0.441198	0.000645962
	chr1: 151235734 - 151237492	C730036E19Rik	Up Oneg vs. Opos	0.742822	0.000702879
	chr2: 157026966 - 157028533	Dsn1	Up Oneg vs. Opos	0.380287	0.000713782
	chr1: 79932193 - 79933366	Serpine2	Up Oneg vs. Opos	0.73124	0.000923806
	chr5: 101700419 - 101701351	Nkx6-1	Up Oneg vs. Opos	0.988005	0.000936746
	chr8: 57601608 - 57603092	AW046200	Up Oneg vs. Opos	0.597976	0.00111104
	chr5: 43093549 - 43095151	Cpeb2	Up Oneg vs. Opos	0.683812	0.00126459
	chr5: 139796641 - 139797390	Mafk	Up Oneg vs. Opos	0.615329	0.0013251
	chr13: 107599139 - 107601433	1700006H21Rik	Up Oneg vs. Opos	0.462624	0.00133907
	chr13: 16017076 - 16019618	B230303A05Rik	Up Oneg vs. Opos	0.41744	0.00167401
	chr11: 111773947 - 111775544	Kcnj2	Up Oneg vs. Opos	0.814492	0.00184128
	chr1: 34849508 - 34852192	Plekhb2	Up Oneg vs. Opos	0.359784	0.00185595
	chr11: 79286171 - 79288548	Wsb1	Up Oneg vs. Opos	0.462893	0.00192788
	chr12: 80082771 - 80085053	Zfp36l1	Up Oneg vs. Opos	0.338144	0.00207816
	chr17: 32107797 - 32109469	Pdxk-ps	Up Oneg vs. Opos	0.449226	0.00207858
	chr7: 123096902 - 123098602	Tnrc6a	Up Oneg vs. Opos	0.836067	0.00214755
	chr4: 32179698 - 32180624	Map3k7	Up Oneg vs. Opos	0.695232	0.002158
	chr3: 102755402 - 102757279	Tspan2os	Up Oneg vs. Opos	0.730136	0.00224346
	chr17: 73875008 - 73876419	Ehd3	Up Oneg vs. Opos	0.419535	0.00228209
	chr8: 115070152 - 115071172	Wwox	Up Oneg vs. Opos	0.575868	0.00247271
	chr13: 93230469 - 93232263	Tent2	Up Oneg vs. Opos	0.43519	0.00247271
	chr1: 176052829 - 176054322	Becn2	Up Oneg vs. Opos	0.835196	0.00255449
	chr16: 84590221 - 84591810	4930529L06Rik	Up Oneg vs. Opos	0.605294	0.0025612
	chr9: 107722930 - 107725327	Sema3f	Up Oneg vs. Opos	0.431637	0.0025612
	chr2: 81696135 - 81697727	Zfp804a	Up Oneg vs. Opos	0.763079	0.0025612
	chr10: 102916452 - 102917415	Alx1	Up Oneg vs. Opos	0.937824	0.00259459
	chr11: 109721023 - 109723211	Fam20a	Up Oneg vs. Opos	0.40475	0.00262426
	chr2: 135409193 - 135410014	9630028H03Rik	Up Oneg vs. Opos	1.05758	0.00264659
	chr3: 52630104 - 52630947	Gm2447	Up Oneg vs. Opos	0.774803	0.0026475
	chr9: 83546053 - 83548937	Sh3bgrl2	Up Oneg vs. Opos	0.475617	0.00273448
	chr17: 86506601 - 86508249	2010106C02Rik	Up Oneg vs. Opos	0.694603	0.00277384
	chr19: 43565609 - 43566467	Got1	Up Oneg vs. Opos	0.761555	0.00280046
	chr12: 102426269 - 102426755	Lgmn	Up Oneg vs. Opos	1.54661	0.00281472
	chr6: 31517342 - 31519424	Podxl	Up Oneg vs. Opos	0.363421	0.00290518
	chr14: 13608405 - 13610382	Sntn	Up Oneg vs. Opos	0.500997	0.00294764
	chr3: 86546114 - 86549172	Mab21l2	Up Oneg vs. Opos	0.372178	0.00297562
	chr1: 54866990 - 54867829	Ankrd44	Up Oneg vs. Opos	0.708915	0.00297562
	chr6: 31024080 - 31025512	Mir29a	Up Oneg vs. Opos	0.827675	0.00302662
	chr6: 8622885 - 8623546	Glcci1	Up Oneg vs. Opos	1.02467	0.00310215
	chr15: 74671786 - 74673815	Arc	Up Oneg vs. Opos	0.327715	0.00317438
	chr13: 111234437 - 111236851	3110015C05Rik	Up Oneg vs. Opos	0.59342	0.00317438
	chr5: 139963896 - 139965297	Elfn1	Up Oneg vs. Opos	0.972327	0.00346386
	chr9: 115478735 - 115479972	Mir467h	Up Oneg vs. Opos	0.660666	0.00355363
	chr6: 112327439 - 112328826	5031434C07Rik	Up Oneg vs. Opos	0.778388	0.00366994
	chr12: 16869983 - 16871215	Rock2	Up Oneg vs. Opos	0.406332	0.00366994
	chr1: 160877943 - 160879472	Rc3h1	Up Oneg vs. Opos	0.711676	0.00366994
	chr12: 101766168 - 101768041	Tc2n	Up Oneg vs. Opos	0.429402	0.00367473
	chr15: 95951264 - 95952593	LOC102634389	Up Oneg vs. Opos	0.62962	0.00369731
	chr19: 60608656 - 60609212	Cacul1	Up Oneg vs. Opos	1.18714	0.00375367
	chr11: 9985945 - 9987010	Abca13	Up Oneg vs. Opos	0.934769	0.00392762
	chr9: 32142804 - 32143433	Arhgap32	Up Oneg vs. Opos	0.697447	0.00392762
	chr5: 66785934 - 66787765	Limch1	Up Oneg vs. Opos	0.627272	0.00392762
	chr6: 91971733 - 91973742	Fgd5	Up Oneg vs. Opos	0.336804	0.00409871
	chr9: 79885397 - 79886690	Filip1	Up Oneg vs. Opos	0.500895	0.00421856
	chr5: 107722825 - 107727171	Gfi1	Up Oneg vs. Opos	0.317306	0.00422017
	chr2: 152741104 - 152742704	Id1	Up Oneg vs. Opos	0.368275	0.00453973
	chr11: 81095550 - 81096565	Asic2	Up Oneg vs. Opos	1.14693	0.00483801
	chr13: 44418800 - 44420653	1700029N11Rik	Up Oneg vs. Opos	0.522312	0.00483801
	chr11: 75051560 - 75052352	Mir684-1	Up Oneg vs. Opos	0.730572	0.00587638
	chr14: 22586983 - 22588318	4930405A10Rik	Up Oneg vs. Opos	0.587939	0.0059695
	chr13: 11836488 - 11837751	Ryr2	Up Oneg vs. Opos	0.645465	0.00601957
	chr4: 112266692 - 112268697	Skint3	Up Oneg vs. Opos	0.699807	0.0060912
	chr1: 135770687 - 135772294	Phlda3	Up Oneg vs. Opos	0.640862	0.00629152
	chr10: 20076824 - 20077862	Map7	Up Oneg vs. Opos	0.959465	0.00651612
	chr1: 162476098 - 162478642	Dnm3	Up Oneg vs. Opos	0.323647	0.00654934
	chr1: 130508128 - 130509362	Cd55	Up Oneg vs. Opos	0.553817	0.00656372
	chr2: 26341480 - 26343392	Dnlz	Up Oneg vs. Opos	0.362864	0.00702264
	chr15: 92112391 - 92113356	Cntn1	Up Oneg vs. Opos	1.29384	0.00712053
	chr13: 71458218 - 71459458	Mir466f-4	Up Oneg vs. Opos	0.830483	0.00712053
	chr16: 91969361 - 91971776	Atp5o	Up Oneg vs. Opos	0.306417	0.00719128
	chr7: 25625802 - 25628566	B3gnt8	Up Oneg vs. Opos	0.326506	0.00742574
	chr10: 110793343 - 110796126	E2f7	Up Oneg vs. Opos	0.314324	0.00757303
	chr17: 10389853 - 10391114	A230009B12Rik	Up Oneg vs. Opos	0.656465	0.00798241
	chr9: 90047770 - 90049153	Ctsh	Up Oneg vs. Opos	0.556473	0.00798241
	chr5: 33818651 - 33821676	Nsd2	Up Oneg vs. Opos	0.247361	0.00798241
	chr1: 52660143 - 52660798	Nemp2	Up Oneg vs. Opos	1.22841	0.00798241
	chr6: 11534653 - 11535655	Ndufa4	Up Oneg vs. Opos	0.710281	0.0080201
	chr6: 91488589 - 91489644	Tmem43	Up Oneg vs. Opos	0.475958	0.00815845
	chr2: 35840636 - 35842169	9030204H09Rik	Up Oneg vs. Opos	0.420829	0.00819343
	chr6: 145499002 - 145500450	Lmntd1	Up Oneg vs. Opos	0.76454	0.00825246
	chr15: 73464656 - 73468138	Ptk2	Up Oneg vs. Opos	0.484771	0.00829587
	chr1: 15678220 - 15681022	Terf1	Up Oneg vs. Opos	0.668921	0.00839194
	chr4: 106847196 - 106849074	Acot11	Up Oneg vs. Opos	0.415117	0.00841732
	chr16: 34744169 - 34746419	Mylk	Up Oneg vs. Opos	0.487097	0.00887095
	chr16: 35317487 - 35320269	Sec22a	Up Oneg vs. Opos	0.431195	0.00897432
	chr6: 53727042 - 53729043	Tril	Up Oneg vs. Opos	0.452227	0.0090417
	chr1: 159045473 - 159046759		Up Oneg vs. Opos	0.644066	0.00912532
	chr18: 12807931 - 12811412	Osbpl1a	Up Oneg vs. Opos	0.248572	0.00917538
	chr4: 11989251 - 11991017	1700123M08Rik	Up Oneg vs. Opos	0.450507	0.00917538
	chr2: 73891848 - 73893594	Atf2	Up Oneg vs. Opos	0.31517	0.00917538
	chr19: 29250673 - 29254237	Jak2	Up Oneg vs. Opos	0.211622	0.00917538
	chr1: 153835703 - 153836470	Rgsl1	Up Oneg vs. Opos	0.994805	0.00949071
	chr5: 123037987 - 123041514	Morn3	Up Oneg vs. Opos	0.257342	0.00982673
	chr14: 16713880 - 16715380	Rarb	Up Oneg vs. Opos	0.808246	0.00982673
	chr7: 110902818 - 110903826	Gm16336	Up Oneg vs. Opos	0.611647	0.00985234
	chr3: 61812328 - 61813490	Rap2b	Up Oneg vs. Opos	1.14449	0.0100239
	chr8: 4492362 - 4494371	Cers4	Up Oneg vs. Opos	0.231489	0.0100383
	chr18: 23867415 - 23869393	Mapre2	Up Oneg vs. Opos	0.880624	0.0100496
	chr9: 63793524 - 63794721	Smad3	Up Oneg vs. Opos	1.18069	0.0101902
	chr6: 30252172 - 30253549	Ube2h	Up Oneg vs. Opos	0.573132	0.0103653
	chr2: 167833413 - 167835078	Ptpn1	Up Oneg vs. Opos	0.487228	0.0104132
	chr6: 80301690 - 80302655	Lrrtm4	Up Oneg vs. Opos	0.42569	0.0104132
	chr7: 6695911 - 6696970	Zim1	Up Oneg vs. Opos	0.821844	0.0104132
	chr15: 74960372 - 74961274	Ly6e	Up Oneg vs. Opos	0.680987	0.010812
	chr17: 84332751 - 84333311	Thada	Up Oneg vs. Opos	1.01091	0.0109005
	chr5: 151053867 - 151055546	Kl	Up Oneg vs. Opos	0.679106	0.0109485
	chr1: 138348257 - 138349137	Atp6v1g3	Up Oneg vs. Opos	0.670967	0.0111423
	chr7: 81133706 - 81135416	Slc28a1	Up Oneg vs. Opos	0.350011	0.0111423
	chr13: 69738219 - 69740957	Ube2ql1	Up Oneg vs. Opos	0.414761	0.0112765
	chr17: 57108809 - 57109112	Gm11110	Up Oneg vs. Opos	1.4452	0.0113068
	chr7: 4971762 - 4973120	Sbk3	Up Oneg vs. Opos	0.638174	0.0113478
	chr5: 121214689 - 121216502	Hectd4	Up Oneg vs. Opos	0.50847	0.0114296
	chr9: 102725438 - 102727088	Amotl2	Up Oneg vs. Opos	0.397824	0.0114297
	chr9: 102550705 - 102552484	Ky	Up Oneg vs. Opos	0.477599	0.0115037
	chr11: 96269617 - 96273370	Hoxb9	Up Oneg vs. Opos	0.436002	0.0115995
	chr12: 112606966 - 112607533	Adssl1	Up Oneg vs. Opos	1.44631	0.011796
	chr1: 131866288 - 131868344	Rab29	Up Oneg vs. Opos	0.268429	0.0121715
	chr7: 28385841 - 28386926	Med29	Up Oneg vs. Opos	0.410737	0.0121715
	chr4: 140630537 - 140632305	Arhgef10l	Up Oneg vs. Opos	0.490731	0.0123071
	chr6: 54939221 - 54941570	Nod1	Up Oneg vs. Opos	0.513403	0.0123071
	chr5: 66941517 - 66942677	Limch1	Up Oneg vs. Opos	0.891083	0.01262
	chr4: 155788001 - 155789087	Ankrd65	Up Oneg vs. Opos	0.451521	0.0129037
	chr11: 59901917 - 59902945	1810063I02Rik	Up Oneg vs. Opos	0.510502	0.0130363
	chr10: 82353906 - 82355116	Zfp938	Up Oneg vs. Opos	0.343927	0.0130363
	chr7: 17057989 - 17058950	Hif3a	Up Oneg vs. Opos	0.466308	0.0133895
	chr9: 61664125 - 61664385	Rplp1	Up Oneg vs. Opos	1.17217	0.0134083
	chr8: 18910386 - 18913492	Xkr5	Up Oneg vs. Opos	0.394405	0.0134083
	chr5: 76652354 - 76653896	Cep135	Up Oneg vs. Opos	0.489267	0.0134939
	chr1: 172579557 - 172581063	Slamf8	Up Oneg vs. Opos	0.757691	0.0135005
	chr8: 122719415 - 122721551	Cbfa2t3	Up Oneg vs. Opos	0.233307	0.0136245
	chr3: 152722329 - 152723443	Pigk	Up Oneg vs. Opos	0.496471	0.0136245
	chr7: 114762413 - 114763436	Insc	Up Oneg vs. Opos	0.827402	0.0136245
	chr5: 21139403 - 21140021	Gsap	Up Oneg vs. Opos	0.733683	0.0136936
	chr2: 34912411 - 34915432	Phf19	Up Oneg vs. Opos	0.285271	0.0136936
	chr5: 118244544 - 118246138	2410131K14Rik	Up Oneg vs. Opos	0.399869	0.0137466
	chr12: 105397414 - 105399017	Gm2721	Up Oneg vs. Opos	0.706972	0.0138918
	chr6: 21998036 - 22000043	Cped1	Up Oneg vs. Opos	0.534414	0.0141516
	chr3: 138893239 - 138894193	Tspan5	Up Oneg vs. Opos	0.615836	0.0141516
	chr1: 133977874 - 133979325	Prelp	Up Oneg vs. Opos	0.548996	0.0144821
	chr8: 35339822 - 35341114	Ppp1r3b	Up Oneg vs. Opos	0.692775	0.0147732
	chr2: 124684444 - 124685350	Sema6d	Up Oneg vs. Opos	0.896956	0.0148566
	chr1: 15286001 - 15287876	Kcnb2	Up Oneg vs. Opos	0.610881	0.0148941
	chr13: 16011598 - 16013202	Inhba	Up Oneg vs. Opos	0.327195	0.0149645
	chr2: 146258830 - 146259692	A930019D19Rik	Up Oneg vs. Opos	0.800081	0.0149645
	chr8: 121668062 - 121669847	Zcchc14	Up Oneg vs. Opos	0.544212	0.0149782
	chr12: 98572006 - 98572927	Kcnk10	Up Oneg vs. Opos	0.466171	0.0150147
	chr10: 66928164 - 66929026	1110002J07Rik	Up Oneg vs. Opos	0.843915	0.0152557
	chr12: 72755496 - 72756447	Ppm1a	Up Oneg vs. Opos	0.442718	0.0155251
	chr8: 35201163 - 35202260	Ppp1r3b	Up Oneg vs. Opos	0.349247	0.0157423
	chr14: 115192725 - 115194283	Gpc5	Up Oneg vs. Opos	0.73461	0.0157423
	chr8: 84893186 - 84894486	Gcdh	Up Oneg vs. Opos	0.295428	0.0157982
	chr11: 115364966 - 115368022	Hid1	Up Oneg vs. Opos	0.28741	0.0158043
	chr14: 120514718 - 120516097	Rap2a	Up Oneg vs. Opos	0.7192	0.0158043
	chr18: 54249726 - 54251395	Redrum	Up Oneg vs. Opos	0.431052	0.0158817
	chr16: 41912706 - 41915037	Lsamp	Up Oneg vs. Opos	0.571636	0.0160073
	chr11: 95085851 - 95087327	Itga3	Up Oneg vs. Opos	0.500415	0.0160073
	chr2: 32534278 - 32537819	Fam102a	Up Oneg vs. Opos	0.238601	0.0163615
	chr1: 54870519 - 54872354	Ankrd44	Up Oneg vs. Opos	0.372246	0.0163615
	chr10: 86273131 - 86274409	Timp3	Up Oneg vs. Opos	0.536591	0.0163615
	chr10: 6895329 - 6896676	Ipcef1	Up Oneg vs. Opos	0.732037	0.0163636
	chr16: 78300743 - 78303340	Cxadr	Up Oneg vs. Opos	0.328516	0.0165332
	chr18: 60482649 - 60484332	Smim3	Up Oneg vs. Opos	0.728006	0.0165332
	chr2: 119674423 - 119676758	Rtf1	Up Oneg vs. Opos	0.275152	0.0165332
	chr10: 78357637 - 78359175	Agpat3	Up Oneg vs. Opos	0.476801	0.0166725
	chr1: 15683134 - 15684235	Terf1	Up Oneg vs. Opos	0.659586	0.0166933
	chr11: 81151509 - 81154083	Asic2	Up Oneg vs. Opos	0.462651	0.016699
	chr14: 122911882 - 122914484	Ggact	Up Oneg vs. Opos	0.393256	0.016699
	chr19: 43598782 - 43601816	Nkx2-3	Up Oneg vs. Opos	0.230514	0.0167292
	chr2: 17729698 - 17732255	Nebl	Up Oneg vs. Opos	0.345773	0.0168562
	chr9: 12496436 - 12497593	4930568E12Rik	Up Oneg vs. Opos	0.584487	0.0168562
	chr10: 39415345 - 39416136	Fyn	Up Oneg vs. Opos	0.731303	0.0168877
	chr2: 137204088 - 137205254	Jag1	Up Oneg vs. Opos	0.746246	0.0169817
	chr2: 73213430 - 73214953	Ola1	Up Oneg vs. Opos	0.3617	0.0171351
	chr4: 154584502 - 154587964	Gm13133	Up Oneg vs. Opos	0.345931	0.0172079
	chr18: 61394760 - 61395233	Mir378a	Up Oneg vs. Opos	0.750328	0.0173547
	chr5: 44494042 - 44495639	Tapt1	Up Oneg vs. Opos	0.723155	0.017677
	chr16: 32113301 - 32115698	Cep19	Up Oneg vs. Opos	0.251952	0.0179197
	chr1: 43337216 - 43338693	Nck2	Up Oneg vs. Opos	0.65533	0.0179922
	chr12: 83920875 - 83922590	Numb	Up Oneg vs. Opos	0.255631	0.0181125
	chr10: 126930377 - 126931047	Gm30539	Up Oneg vs. Opos	0.769665	0.0181125
	chr10: 43588135 - 43589490	F930017D23Rik	Up Oneg vs. Opos	0.399944	0.0182851
	chr15: 103529253 - 103530992	Ppp1r1a	Up Oneg vs. Opos	0.451809	0.0182944
	chr18: 69644191 - 69645539	Ccdc68	Up Oneg vs. Opos	0.47922	0.0183899
	chr6: 88063867 - 88065749	Rab7	Up Oneg vs. Opos	0.290752	0.0183899
	chr5: 135263653 - 135265444	Fzd9	Up Oneg vs. Opos	0.323347	0.0183899
	chr2: 112265270 - 112268202	Slc12a6	Up Oneg vs. Opos	0.262383	0.0183899
	chr13: 51022445 - 51024037	9430083A17Rik	Up Oneg vs. Opos	0.488615	0.0183899
	chr10: 68681185 - 68682509	Tmem26	Up Oneg vs. Opos	0.726785	0.0183899
	chr7: 67972364 - 67974148	Igf1r	Up Oneg vs. Opos	0.41971	0.0190854
	chr14: 103815429 - 103817919	Ednrb	Up Oneg vs. Opos	0.431471	0.0193808
	chr8: 12427470 - 12429729	Sox1	Up Oneg vs. Opos	0.596187	0.0194811
	chr17: 83861169 - 83863140	C430042M11Rik	Up Oneg vs. Opos	0.292677	0.0194811
	chr13: 30334838 - 30337906	Agtr1a	Up Oneg vs. Opos	0.436062	0.0196005
	chr11: 96410402 - 96411344	Hoxb1	Up Oneg vs. Opos	0.682289	0.019644
	chr10: 86101853 - 86103060	4930486F22Rik	Up Oneg vs. Opos	0.738485	0.019778
	chr7: 142519209 - 142520590	Prr33	Up Oneg vs. Opos	0.581317	0.0197854
	chr2: 24384698 - 24387358	Psd4	Up Oneg vs. Opos	0.223513	0.0198941
	chr3: 153661954 - 153664719	St6galnac3	Up Oneg vs. Opos	0.325428	0.0198941
	chr13: 11535520 - 11537448	Zp4-ps	Up Oneg vs. Opos	0.68373	0.0203617
	chr19: 31705488 - 31706586	Prkg1	Up Oneg vs. Opos	0.734322	0.0204274
	chr4: 133016202 - 133017351	Ahdc1	Up Oneg vs. Opos	0.447449	0.0204274
	chr14: 49701953 - 49702861	Armh4	Up Oneg vs. Opos	0.948115	0.0204274
	chr16: 93913604 - 93914561	Cldn14	Up Oneg vs. Opos	0.524116	0.0204664
	chr17: 36697418 - 36698152	H2-M1	Up Oneg vs. Opos	0.976877	0.0205499
	chr4: 65491477 - 65492247	Trim32	Up Oneg vs. Opos	0.726005	0.0206708
	chr10: 128719935 - 128721440	Pmel	Up Oneg vs. Opos	0.592053	0.0207183
	chr3: 81943506 - 81944231	Ctso	Up Oneg vs. Opos	0.791838	0.0207322
	chr3: 36449213 - 36450080	Mir7009	Up Oneg vs. Opos	0.694136	0.0208615
	chr19: 8988888 - 8990673	Ahnak	Up Oneg vs. Opos	0.364594	0.0209105
	chr3: 108781369 - 108781949	Aknad1	Up Oneg vs. Opos	0.928307	0.0209927
	chr12: 84531913 - 84532925	Vsx2	Up Oneg vs. Opos	0.740009	0.0210603
	chr11: 96673391 - 96674495	Snx11	Up Oneg vs. Opos	0.41427	0.021277
	chr1: 59912413 - 59914264	Fam117b	Up Oneg vs. Opos	0.236817	0.0212842
	chr9: 120690663 - 120692470	5830454E08Rik	Up Oneg vs. Opos	0.378797	0.0213844
	chr7: 115410993 - 115412320	Sox6	Up Oneg vs. Opos	0.534573	0.0214615
	chr2: 38530563 - 38531536	Nek6	Up Oneg vs. Opos	0.365275	0.0216009
	chr12: 108332874 - 108334784	Cyp46a1	Up Oneg vs. Opos	0.253005	0.0216029
	chr9: 60742952 - 60745033	Larp6	Up Oneg vs. Opos	0.354078	0.0219846
	chr8: 120151865 - 120153581	6430548M08Rik	Up Oneg vs. Opos	0.464512	0.0219846
	chr8: 79159329 - 79160907	1700011L22Rik	Up Oneg vs. Opos	0.45433	0.0219909
	chr18: 15019952 - 15022090	4933424G05Rik	Up Oneg vs. Opos	0.344408	0.0220461
	chr11: 6313701 - 6314786	Ogdh	Up Oneg vs. Opos	0.746097	0.0220461
	chr17: 33977902 - 33979414	H2-K2	Up Oneg vs. Opos	0.273526	0.0221052
	chr10: 37279276 - 37281133	Marcks	Up Oneg vs. Opos	0.511452	0.0223177
	chr14: 49258495 - 49259700	ccdc198	Up Oneg vs. Opos	0.92797	0.0223177
	chr1: 133891543 - 133893476	Optc	Up Oneg vs. Opos	0.300123	0.0223999
	chr16: 84378180 - 84379111	4930553E22Rik	Up Oneg vs. Opos	0.965214	0.0227904
	chr9: 102267182 - 102268361	Mir7243	Up Oneg vs. Opos	0.660244	0.0232452
	chr4: 55762239 - 55763750	Klf4	Up Oneg vs. Opos	0.666449	0.0234655
	chr11: 5214220 - 5216174	Kremen1	Up Oneg vs. Opos	0.268373	0.0235512
	chr6: 84587329 - 84590762	Cyp26b1	Up Oneg vs. Opos	0.270666	0.0235512
	chr16: 40764573 - 40765694	Lsamp	Up Oneg vs. Opos	0.740781	0.0236472
	chr7: 125434444 - 125435552	Kdm8	Up Oneg vs. Opos	0.517036	0.0239202
	chr13: 58358373 - 58359820	Kif27	Up Oneg vs. Opos	0.320318	0.0240399
	chr11: 100858726 - 100861788	Stat5a	Up Oneg vs. Opos	0.222414	0.0241312
	chr10: 68318260 - 68320374	4930545H06Rik	Up Oneg vs. Opos	0.541858	0.0243159
	chr2: 170837619 - 170839306	Dok5	Up Oneg vs. Opos	0.823962	0.0243699
	chr13: 3749037 - 3751807	Calml3	Up Oneg vs. Opos	0.552949	0.0245684
	chr6: 82083635 - 82085137	Eva1a	Up Oneg vs. Opos	0.423115	0.0245841
	chr14: 98847724 - 98849422	Mzt1	Up Oneg vs. Opos	0.535412	0.0245841
	chr7: 132315343 - 132317828	Chst15	Up Oneg vs. Opos	0.23101	0.0249665
	chr2: 165967493 - 165969491	Ncoa3	Up Oneg vs. Opos	0.530976	0.0250004
	chrX: 47917982 - 47918537	Ocrl	Up Oneg vs. Opos	0.72205	0.0250222
	chr1: 4671052 - 4672241	Mrpl15	Up Oneg vs. Opos	0.643776	0.0250597
	chr13: 29609875 - 29611363	Cdkal1	Up Oneg vs. Opos	0.534383	0.0250597
	chr12: 79130059 - 79132605	Arg2	Up Oneg vs. Opos	0.33154	0.0251513
	chr19: 11817124 - 11820473	Stx3	Up Oneg vs. Opos	0.25405	0.0251769
	chr12: 111412165 - 111413937	Exoc3l4	Up Oneg vs. Opos	0.346262	0.0251769
	chr6: 55338921 - 55339525	Aqp1	Up Oneg vs. Opos	0.647615	0.0251769
	chr4: 95153624 - 95154453	Jun	Up Oneg vs. Opos	0.757809	0.025207
	chr2: 90939768 - 90941596	Celf1	Up Oneg vs. Opos	0.286284	0.0252564
	chr2: 92006756 - 92009072	Creb3l1	Up Oneg vs. Opos	0.225735	0.0252564
	chr14: 27621656 - 27624055	Erc2	Up Oneg vs. Opos	0.430689	0.0252945
	chr17: 35820924 - 35823876	Ier3	Up Oneg vs. Opos	0.209437	0.0252945
	chr11: 108266890 - 108268781	Prkca	Up Oneg vs. Opos	0.797632	0.0254151
	chr13: 98960545 - 98961703	1700024P04Rik	Up Oneg vs. Opos	0.573739	0.0255537
	chr5: 113206661 - 113208629	Tmem211	Up Oneg vs. Opos	0.388928	0.0255974
	chr15: 89139742 - 89141848	Mapk12	Up Oneg vs. Opos	0.304873	0.0256884
	chr5: 66799893 - 66802769	Limch1	Up Oneg vs. Opos	0.439805	0.0259705
	chr13: 37108625 - 37112230	F13a1	Up Oneg vs. Opos	0.388133	0.0263282
	chr4: 132801973 - 132803373	Themis2	Up Oneg vs. Opos	0.474063	0.0263489
	chr11: 97186780 - 97189019	Kpnb1	Up Oneg vs. Opos	0.282798	0.0263735
	chr4: 148163938 - 148165206	Fbxo2	Up Oneg vs. Opos	0.358757	0.026604
	chr14: 59972915 - 59973948	Atp8a2	Up Oneg vs. Opos	0.658992	0.0266351
	chr17: 94726573 - 94728471	Mettl4	Up Oneg vs. Opos	0.493031	0.0268476
	chr2: 93902675 - 93904199	Accsl	Up Oneg vs. Opos	0.442413	0.0270133
	chr1: 16308971 - 16310147	Rdh10	Up Oneg vs. Opos	0.730776	0.0273742
	chr4: 132074206 - 132077776	Epb41	Up Oneg vs. Opos	0.171265	0.0273742
	chr11: 36384338 - 36384927	Wwc1	Up Oneg vs. Opos	1.53863	0.0275702
	chr2: 25982130 - 25984162	Camsap1	Up Oneg vs. Opos	0.273648	0.0276399
	chr4: 47374456 - 47375284	Tgfbr1	Up Oneg vs. Opos	0.776226	0.0278443
	chr8: 70211702 - 70213349	Slc25a42	Up Oneg vs. Opos	0.241522	0.0279228
	chr10: 108330773 - 108333890	Pawr	Up Oneg vs. Opos	0.288203	0.0285383
	chr2: 85050570 - 85051555	Tnks1bp1	Up Oneg vs. Opos	0.504176	0.0285459
	chr14: 36288748 - 36289559	4930474N05Rik	Up Oneg vs. Opos	0.70539	0.0285459
	chr15: 60839849 - 60841100	Lratd2	Up Oneg vs. Opos	0.483043	0.0288326
	chr3: 61215658 - 61217192	Rap2b	Up Oneg vs. Opos	0.742465	0.0288326
	chr4: 3936643 - 3939773	Plag1	Up Oneg vs. Opos	0.260914	0.02887
	chr17: 50418966 - 50420154	Plcl2	Up Oneg vs. Opos	0.644399	0.02887
	chr19: 23133939 - 23136488	Klf9	Up Oneg vs. Opos	0.25298	0.02887
	chr2: 4168649 - 4170578	Frmd4a	Up Oneg vs. Opos	0.601183	0.0290342
	chr19: 61021248 - 61022715	Zfp950	Up Oneg vs. Opos	0.500697	0.0293145
	chr7: 142094247 - 142096573	Dusp8	Up Oneg vs. Opos	0.331693	0.0293563
	chr2: 26583322 - 26584398	Egfl7	Up Oneg vs. Opos	0.467882	0.0293942
	chr5: 33827988 - 33828783	Nsd2	Up Oneg vs. Opos	0.422928	0.0297834
	chr2: 120102656 - 120103555	Sptbn5	Up Oneg vs. Opos	0.569294	0.0297916
	chr3: 99048704 - 99049559	Gm12440	Up Oneg vs. Opos	0.719487	0.0297916
	chr11: 53762608 - 53764708	Mir7671	Up Oneg vs. Opos	0.249743	0.0297916
	chr1: 106316351 - 106317846	Phlpp1	Up Oneg vs. Opos	0.445367	0.0298294
	chr11: 74837439 - 74839426	Mnt	Up Oneg vs. Opos	0.258551	0.0299824
	chr7: 125580495 - 125582015	Il21r	Up Oneg vs. Opos	0.315137	0.0299824
	chr5: 74092491 - 74093928	Dancr	Up Oneg vs. Opos	0.264388	0.0299824
	chr4: 118488486 - 118490911	Tie1	Up Oneg vs. Opos	0.402435	0.0299824
	chr9: 44903692 - 44906690	Atp5l	Up Oneg vs. Opos	0.281711	0.0306166
	chr17: 37044495 - 37047042	Gabbr1	Up Oneg vs. Opos	0.23855	0.0306248
	chr2: 124616251 - 124618007	Sema6d	Up Oneg vs. Opos	0.427369	0.0308168
	chr17: 23615912 - 23618015	Zscan10	Up Oneg vs. Opos	0.361558	0.0309542
	chr2: 170828910 - 170829639	Dok5	Up Oneg vs. Opos	0.714263	0.0309837
	chr7: 112237765 - 112239449	Mical2	Up Oneg vs. Opos	0.398483	0.0311298
	chr11: 32541370 - 32543607	Stk10	Up Oneg vs. Opos	0.336258	0.031264
	chr11: 49754837 - 49756444	Gfpt2	Up Oneg vs. Opos	0.419324	0.0312939
	chr4: 106560295 - 106562663	Dhcr24	Up Oneg vs. Opos	0.276808	0.0314753
	chr17: 17837393 - 17839122	Spaca6	Up Oneg vs. Opos	0.279112	0.0314825
	chr1: 131525871 - 131528406	Srgap2	Up Oneg vs. Opos	0.222171	0.0319634
	chr5: 24360563 - 24361586	Nos3	Up Oneg vs. Opos	0.412294	0.0322698
	chr16: 28051395 - 28052623	Gm10823	Up Oneg vs. Opos	0.944836	0.0324409
	chr15: 61438453 - 61440529	D030024E09Rik	Up Oneg vs. Opos	0.614606	0.0324409
	chr2: 132612996 - 132614320	AU019990	Up Oneg vs. Opos	0.464412	0.0325534
	chr2: 152167076 - 152168833	Tcf15	Up Oneg vs. Opos	0.516926	0.0325534
	chr7: 25376416 - 25377530	4732471J01Rik	Up Oneg vs. Opos	0.364778	0.0326053
	chr19: 45734288 - 45735178	4933429K18Rik	Up Oneg vs. Opos	0.496744	0.0327573
	chr16: 78375085 - 78377526	Gm7334	Up Oneg vs. Opos	0.285213	0.0327573
	chr8: 23165907 - 23168242	Nkx6-3	Up Oneg vs. Opos	0.234206	0.032759
	chr11: 86961874 - 86962749	Ypel2	Up Oneg vs. Opos	0.528399	0.0328075
	chr11: 11684532 - 11687106	Ikzf1	Up Oneg vs. Opos	0.226057	0.0328999
	chr5: 66777773 - 66778957	Limch1	Up Oneg vs. Opos	0.78612	0.0330381
	chr2: 44628510 - 44629490	Gtdc1	Up Oneg vs. Opos	0.693427	0.0330472
	chr2: 163994274 - 163995983	Ywhab	Up Oneg vs. Opos	0.278549	0.0330591
	chr2: 30676259 - 30678759	Gm14486	Up Oneg vs. Opos	0.337153	0.0330591
	chr13: 34766311 - 34767230	Fam50b	Up Oneg vs. Opos	0.880215	0.0330591
	chr17: 15137061 - 15138636	Ermard	Up Oneg vs. Opos	0.369693	0.0331796
	chr5: 105138147 - 105140997	Gbp4	Up Oneg vs. Opos	0.366575	0.0332077
	chr7: 76391575 - 76393669	Agbl1	Up Oneg vs. Opos	0.410177	0.0332327
	chr7: 67923861 - 67925145	Igf1r	Up Oneg vs. Opos	0.506236	0.0332371
	chr7: 29210620 - 29212612	Catsperg1	Up Oneg vs. Opos	0.277418	0.0333506
	chr6: 125164343 - 125167504	Gapdh	Up Oneg vs. Opos	0.191846	0.0334526
	chr3: 41195056 - 41195991	Pgrmc2	Up Oneg vs. Opos	0.855381	0.0334526
	chr3: 145470806 - 145471938	Znhit6	Up Oneg vs. Opos	0.80314	0.0336695
	chr10: 77206300 - 77207330	Col18a1	Up Oneg vs. Opos	0.541048	0.0337749
	chr5: 134312676 - 134316073	Gtf2i	Up Oneg vs. Opos	0.203341	0.0338499
	chr13: 33934885 - 33936956	1110046J04Rik	Up Oneg vs. Opos	0.422	0.0341134
	chr7: 15948238 - 15949743	Nop53	Up Oneg vs. Opos	0.328646	0.0341134
	chr13: 98691774 - 98693907	Tmem171	Up Oneg vs. Opos	0.463537	0.0341328
	chr7: 114414394 - 114417702	Pde3b	Up Oneg vs. Opos	0.242374	0.0342094
	chr7: 112953418 - 112956135	Rassf10	Up Oneg vs. Opos	0.344038	0.0343633
	chr15: 74967587 - 74968844	Ly6e	Up Oneg vs. Opos	0.348191	0.0343633
	chr14: 64006199 - 64007123	Rp1l1	Up Oneg vs. Opos	0.478487	0.0345776
	chr9: 107971403 - 107972600	Uba7	Up Oneg vs. Opos	0.331665	0.0347405
	chr5: 50057667 - 50059907	Adgra3	Up Oneg vs. Opos	0.279373	0.0347405
	chr15: 67413908 - 67416110	1700012I11Rik	Up Oneg vs. Opos	0.440626	0.0348695
	chr7: 34131056 - 34134374	Wtip	Up Oneg vs. Opos	0.261458	0.0349893
	chr4: 141425065 - 141426749	Hspb7	Up Oneg vs. Opos	0.41772	0.0351697
	chr4: 62604141 - 62604861	Rgs3	Up Oneg vs. Opos	0.83437	0.0351697
	chr10: 68191699 - 68193709	Arid5b	Up Oneg vs. Opos	0.298567	0.0351859
	chr13: 91459705 - 91463374	Ssbp2	Up Oneg vs. Opos	0.234753	0.0353316
	chr14: 37606429 - 37607750	Ghitm	Up Oneg vs. Opos	0.69291	0.0353956
	chr7: 81570795 - 81573141	Whamm	Up Oneg vs. Opos	0.223592	0.035463
	chr11: 96765031 - 96766379	Snx11	Up Oneg vs. Opos	0.292884	0.035463
	chr3: 90513806 - 90515708	S100a13	Up Oneg vs. Opos	0.276183	0.035463
	chr15: 36687694 - 36689005	Pabpc1	Up Oneg vs. Opos	0.466733	0.035463
	chr13: 81107391 - 81110497	9330111N05Rik	Up Oneg vs. Opos	0.408355	0.0360459
	chr18: 24019620 - 24021882	Zfp24	Up Oneg vs. Opos	0.270662	0.0360459
	chr4: 102533281 - 102534707	Pde4b	Up Oneg vs. Opos	0.40535	0.0360956
	chr5: 108336164 - 108338292	9330198I05Rik	Up Oneg vs. Opos	0.425867	0.0360956
	chr14: 25377634 - 25379366	Zmiz1	Up Oneg vs. Opos	0.276746	0.0361269
	chr11: 96317721 - 96320515	Hoxb4	Up Oneg vs. Opos	0.258293	0.0363247
	chr9: 103363881 - 103367080	Cdv3	Up Oneg vs. Opos	0.232283	0.0363443
	chr8: 84985068 - 84986598	Hook2	Up Oneg vs. Opos	0.277974	0.0364383
	chr4: 134237478 - 134239626	Cnksr1	Up Oneg vs. Opos	0.430396	0.0365396
	chr8: 123040187 - 123043501	Ankrd11	Up Oneg vs. Opos	0.222079	0.0366536
	chr11: 72951586 - 72954534	Atp2a3	Up Oneg vs. Opos	0.313099	0.0367643
	chr9: 107295606 - 107297509	Cish	Up Oneg vs. Opos	0.224875	0.0367643
	chr2: 148598546 - 148600278	Nxt1	Up Oneg vs. Opos	0.403348	0.0368595
	chr2: 156813780 - 156815152	Tgif2	Up Oneg vs. Opos	0.389858	0.0368595
	chr16: 34468318 - 34470495	Kalrn	Up Oneg vs. Opos	0.372102	0.0369046
	chr4: 110350543 - 110352371	Elavl4	Up Oneg vs. Opos	0.337865	0.036924
	chr11: 75570772 - 75573794	Pitpna	Up Oneg vs. Opos	0.209019	0.0369469
	chr3: 86424956 - 86426945	Mab21l2	Up Oneg vs. Opos	0.427192	0.037205
	chr5: 116311890 - 116313551	B230112J18Rik	Up Oneg vs. Opos	0.491178	0.0378522
	chr6: 50120506 - 50121895	Mpp6	Up Oneg vs. Opos	0.372424	0.0379519
	chr1: 94052498 - 94054686	Pdcd1	Up Oneg vs. Opos	0.389825	0.0379519
	chr7: 114562198 - 114563735	Cyp2r1	Up Oneg vs. Opos	0.280899	0.0379519
	chr1: 15890917 - 15893651	Sbspon	Up Oneg vs. Opos	0.306707	0.0379519
	chr19: 24007097 - 24008472	Fam189a2	Up Oneg vs. Opos	0.57199	0.0379519
	chr10: 76798424 - 76799979	Pcbp3	Up Oneg vs. Opos	0.330599	0.0379563
	chr6: 42295375 - 42296198	Clcn1	Up Oneg vs. Opos	0.557617	0.0379563
	chr8: 68006577 - 68008886	Psd3	Up Oneg vs. Opos	0.451001	0.0380272
	chr1: 170254775 - 170256120	Gm6345	Up Oneg vs. Opos	0.403658	0.038148
	chr13: 113514401 - 113516640	4921509O07Rik	Up Oneg vs. Opos	0.402351	0.0383041
	chr5: 135282680 - 135283885	Fzd9	Up Oneg vs. Opos	0.600685	0.0383041
	chr13: 112750973 - 112752956	Plpp1	Up Oneg vs. Opos	0.419542	0.0388429
	chr5: 75876769 - 75878244	Kdr	Up Oneg vs. Opos	0.68908	0.0392487
	chr2: 9717962 - 9718367	Gata3	Up Oneg vs. Opos	1.01963	0.0394154
	chr9: 71512187 - 71513828	Polr2m	Up Oneg vs. Opos	0.506137	0.0394891
	chr9: 56936920 - 56938993	Imp3	Up Oneg vs. Opos	0.25737	0.0394891
	chr15: 99817906 - 99820454	Lima1	Up Oneg vs. Opos	0.321683	0.0397751
	chr13: 42048858 - 42050104	Hivep1	Up Oneg vs. Opos	0.326077	0.0398292
	chr9: 116292944 - 116295007	Gm4668	Up Oneg vs. Opos	0.549052	0.0398292
	chr5: 37040545 - 37042413	Jakmip1	Up Oneg vs. Opos	0.340275	0.0399482
	chrX: 12096611 - 12096974	Bcor	Up Oneg vs. Opos	1.51229	0.0400041
	chr3: 52954456 - 52956773	Gm20750	Up Oneg vs. Opos	0.295257	0.040028
	chr5: 110107103 - 110108704	Gtpbp6	Up Oneg vs. Opos	0.280558	0.0403946
	chr9: 58940995 - 58942786	Neo1	Up Oneg vs. Opos	0.410717	0.0403946
	chr11: 55022506 - 55023888	Anxa6	Up Oneg vs. Opos	0.292263	0.0408284
	chr13: 101623964 - 101627706	Pik3r1	Up Oneg vs. Opos	0.291499	0.0408284
	chr4: 87822301 - 87824659	Mllt3	Up Oneg vs. Opos	0.258739	0.0408654
	chr8: 85373268 - 85374514	Mylk3	Up Oneg vs. Opos	0.577164	0.0409736
	chr5: 110703751 - 110705007	Mir7026	Up Oneg vs. Opos	0.319404	0.0416385
	chr19: 61225431 - 61228741	Csf2ra	Up Oneg vs. Opos	0.25908	0.0417343
	chr16: 58703171 - 58705600	Gpr15	Up Oneg vs. Opos	0.413565	0.0417343
	chr5: 127536987 - 127538138	Slc15a4	Up Oneg vs. Opos	0.541734	0.041893
	chr3: 89646731 - 89648015	Adar	Up Oneg vs. Opos	0.542334	0.041893
	chr17: 66459382 - 66460110	Mtcl1	Up Oneg vs. Opos	0.762577	0.041929
	chr2: 144186594 - 144188665	Gm5535	Up Oneg vs. Opos	0.444155	0.0420124
	chr4: 126131355 - 126132713	Eva1b	Up Oneg vs. Opos	0.375984	0.0420124
	chr2: 93791227 - 93792649	Ext2	Up Oneg vs. Opos	0.294632	0.0420273
	chr15: 102520475 - 102520842	Tarbp2	Up Oneg vs. Opos	0.550205	0.0430357
	chr9: 72488368 - 72488843	Tex9	Up Oneg vs. Opos	0.826857	0.0431665
	chr13: 102669312 - 102670351	Cd180	Up Oneg vs. Opos	0.389004	0.0432331
	chr9: 65847759 - 65850610	Zfp609	Up Oneg vs. Opos	0.419729	0.0432734
	chr2: 168025750 - 168027567	Ripor3	Up Oneg vs. Opos	0.49299	0.0432734
	chr13: 107050571 - 107051946	3830408C21Rik	Up Oneg vs. Opos	0.588642	0.0437399
	chr17: 83916303 - 83917329	C430042M11Rik	Up Oneg vs. Opos	0.3959	0.0437399
	chr18: 31237231 - 31238349	Rit2	Up Oneg vs. Opos	0.940071	0.0437684
	chr11: 97302040 - 97303038	Mrpl45	Up Oneg vs. Opos	0.946045	0.0437845
	chr4: 130778748 - 130779893	Sdc3	Up Oneg vs. Opos	0.545015	0.0437922
	chr8: 47673214 - 47676112	Ing2	Up Oneg vs. Opos	0.242968	0.0438577
	chr7: 132493547 - 132495484	Oat	Up Oneg vs. Opos	0.408052	0.0442608
	chr11: 104595446 - 104599895	Itgb3	Up Oneg vs. Opos	0.331288	0.0442787
	chr9: 50323965 - 50325408	2310003N18Rik	Up Oneg vs. Opos	0.509301	0.0443329
	chr8: 84065786 - 84067628	Rfx1	Up Oneg vs. Opos	0.242619	0.0443642
	chr13: 107644862 - 107646805	1700006H21Rik	Up Oneg vs. Opos	0.411843	0.0445451
	chr3: 104523219 - 104524575	Lrig2	Up Oneg vs. Opos	0.664455	0.0445451
	chr2: 145785083 - 145787519	Rin2	Up Oneg vs. Opos	0.320121	0.0446347
	chr6: 29210468 - 29212652	Impdh1	Up Oneg vs. Opos	0.255722	0.0448287
	chr1: 37122179 - 37124188	Vwa3b	Up Oneg vs. Opos	0.570221	0.0448882
	chr12: 84301530 - 84302305	Zfp410	Up Oneg vs. Opos	1.22519	0.0450607
	chr12: 112916721 - 112918671	Mir6941	Up Oneg vs. Opos	0.331623	0.0454107
	chr19: 24671092 - 24673067	Tmem252	Up Oneg vs. Opos	0.382403	0.0455523
	chr15: 28335274 - 28336332	Dnah5	Up Oneg vs. Opos	0.710225	0.0457625
	chr16: 87127604 - 87129565	Gm32865	Up Oneg vs. Opos	0.515375	0.0459145
	chr18: 4352332 - 4355162	4833419F23Rik	Up Oneg vs. Opos	0.229578	0.045941
	chr5: 143516639 - 143518799	Rac1	Up Oneg vs. Opos	0.364036	0.0459828
	chr5: 64883251 - 64885327	Tlr1	Up Oneg vs. Opos	0.320332	0.0459872
	chr5: 4594603 - 4595558	Fzd1	Up Oneg vs. Opos	0.911521	0.0459912
	chr7: 111179273 - 111180685	1700012D14Rik	Up Oneg vs. Opos	0.378562	0.0459912
	chr2: 102743895 - 102746132	Gm13872	Up Oneg vs. Opos	0.328553	0.0459912
	chr2: 17936252 - 17937488	H2al2a	Up Oneg vs. Opos	0.432125	0.0459912
	chr2: 178055735 - 178056562	Zfp931	Up Oneg vs. Opos	0.709534	0.0459912
	chr2: 25533706 - 25535076	Traf2	Up Oneg vs. Opos	0.450042	0.0461051
	chr4: 156025549 - 156026976	Tnfrsf18	Up Oneg vs. Opos	0.30719	0.0461051
	chr2: 84632734 - 84636141	Ctnnd1	Up Oneg vs. Opos	0.340742	0.0461051
	chr2: 137190492 - 137192889	Jag1	Up Oneg vs. Opos	0.507028	0.0462567
	chr9: 70047819 - 70050623	Gcnt3	Up Oneg vs. Opos	0.385911	0.0462567
	chr16: 13940203 - 13942105	Mpv17l	Up Oneg vs. Opos	0.477544	0.0462662
	chr17: 27554842 - 27558279	Hmga1	Up Oneg vs. Opos	0.213268	0.0463968
	chr3: 122942300 - 122944112	1810037I17Rik	Up Oneg vs. Opos	0.497003	0.0464243
	chr13: 95630570 - 95631011	F2r	Up Oneg vs. Opos	1.26907	0.0464581
	chr1: 16304731 - 16306489	Rdh10	Up Oneg vs. Opos	0.466094	0.0466436
	chr4: 141993254 - 141994997	Fhad1os1	Up Oneg vs. Opos	0.368947	0.0470033
	chr16: 28595966 - 28598508	Mir690	Up Oneg vs. Opos	0.427102	0.047228
	chr18: 36348037 - 36349699	Cystm1	Up Oneg vs. Opos	0.274977	0.0474923
	chr2: 3668560 - 3669881	Fam107b	Up Oneg vs. Opos	0.407055	0.0476203
	chr5: 64676146 - 64677812	Gm3716	Up Oneg vs. Opos	0.374515	0.0480946
	chr12: 77111765 - 77113116	Fut8	Up Oneg vs. Opos	0.587216	0.0481161
	chr17: 87171987 - 87172481	C330024C12Rik	Up Oneg vs. Opos	0.912345	0.0481161
	chr10: 89771088 - 89772644	Uhrf1bp1l	Up Oneg vs. Opos	0.465747	0.0481161
	chr15: 101452576 - 101454282	Krt88	Up Oneg vs. Opos	0.35435	0.0483492
	chr7: 3292846 - 3293292	Myadm	Up Oneg vs. Opos	0.430914	0.0486854
	chr4: 43585984 - 43588791	Msmp	Up Oneg vs. Opos	0.292826	0.0486854
	chr8: 46600677 - 46601795	Primpol	Up Oneg vs. Opos	0.350655	0.0486854
	chr17: 30611490 - 30612992	Glo1	Up Oneg vs. Opos	0.26935	0.0486854
	chr11: 98750270 - 98751747	Thra	Up Oneg vs. Opos	0.278713	0.0486854
	chr2: 54197768 - 54199267	Rprm	Up Oneg vs. Opos	0.398501	0.0486854
	chr15: 101260999 - 101263083	Nr4a1	Up Oneg vs. Opos	0.28978	0.0488381
	chr7: 25278137 - 25280575	Cic	Up Oneg vs. Opos	0.288335	0.0488683
	chr16: 24628801 - 24630413	Lpp	Up Oneg vs. Opos	0.357788	0.0491377
	chr15: 59830851 - 59832026	Gm19510	Up Oneg vs. Opos	0.51072	0.0492622
	chr2: 164407520 - 164408723	Matn4	Up Oneg vs. Opos	0.320366	0.0492622
	chr14: 100283366 - 100287132	Klf12	Up Oneg vs. Opos	0.215929	0.0492622
	chr19: 47485856 - 47486614	Sh3pxd2a	Up Oneg vs. Opos	0.60891	0.0492844
	chr4: 86873418 - 86875879	Acer2	Up Oneg vs. Opos	0.25513	0.0493352
	chr3: 59113475 - 59114863	Gpr171	Up Oneg vs. Opos	0.331932	0.0493352
	chr19: 46598557 - 46600621	Wbp1l	Up Oneg vs. Opos	0.220205	0.0493372
	chr7: 46837922 - 46840755	Ldha	Up Oneg vs. Opos	0.283486	0.0493372
	chr12: 108912350 - 108915481	Wdr25	Up Oneg vs. Opos	0.295001	0.0495256
	chr15: 25403267 - 25404673	Basp1	Up Oneg vs. Opos	0.426573	0.0495256
	chr14: 55884286 - 55886553	Khnyn	Up Oneg vs. Opos	0.199861	0.0495256
	chr4: 86898738 - 86899992	Acer2	Up Oneg vs. Opos	0.396611	0.0495591
	chr6: 142506950 - 142509202	Ldhb	Up Oneg vs. Opos	0.2507	0.0497547
	chr1: 54858330 - 54859982	Ankrd44	Up Oneg vs. Opos	0.6098	0.0497745
	chr7: 140047502 - 140049890	Msx3	Up Oneg vs. Opos	0.25401	0.049775
	chr1: 155082636 - 155084695	Gm9530	Up Oneg vs. Opos	0.289025	0.049775
	chr1: 42983025 - 42984615	Gpr45	Up Opos vs. Oneg	1.61197	9.50436e-13
	chr7: 19600296 - 19601161	Clasrp	Up Opos vs. Oneg	0.980043	1.86039e-07
	chr11: 119810191 - 119811962	Rptoros	Up Opos vs. Oneg	0.821175	2.23563e-07
	chr1: 87035421 - 87036639	Alppl2	Up Opos vs. Oneg	1.14978	1.38828e-05
	chr13: 30817255 - 30818249	Irf4	Up Opos vs. Oneg	1.04899	2.1631e-05
	chr2: 25233197 - 25234301	Slc34a3	Up Opos vs. Oneg	0.925541	2.36635e-05
	chr2: 65550373 - 65552497	Scn3a	Up Opos vs. Oneg	0.782003	2.49631e-05
	chr7: 100128242 - 100131151	Pold3	Up Opos vs. Oneg	0.550429	5.6917e-05
	chr4: 84684929 - 84686569	Bnc2	Up Opos vs. Oneg	0.732538	6.47831e-05
	chr11: 51643461 - 51644902	D930048N14Rik	Up Opos vs. Oneg	0.824761	0.000122825
	chr4: 138256692 - 138258375	Kif17	Up Opos vs. Oneg	0.609365	0.00013058
	chr1: 167288573 - 167289367	Mir6347	Up Opos vs. Oneg	1.27544	0.000199602
	chr17: 35787669 - 35788705	4833427F10Rik	Up Opos vs. Oneg	1.14805	0.000216016
	chr15: 8580604 - 8581916	Slc1a3	Up Opos vs. Oneg	0.859965	0.000271231
	chr17: 12505463 - 12508310	Slc22a3	Up Opos vs. Oneg	0.58722	0.000382357
	chr12: 71179431 - 71180487	2700049A03Rik	Up Opos vs. Oneg	1.11867	0.000523127
	chr8: 35288787 - 35289984	Ppp1r3b	Up Opos vs. Oneg	0.995521	0.00056915
	chr19: 45551854 - 45553115	Poll	Up Opos vs. Oneg	0.699286	0.000834517
	chr2: 153045612 - 153046910	Xkr7	Up Opos vs. Oneg	0.698719	0.000890523
	chr4: 142975418 - 142976190	Mir7021	Up Opos vs. Oneg	0.77853	0.0009392
	chr4: 139689339 - 139690978	Tas1r2	Up Opos vs. Oneg	0.540948	0.000990653
	chr8: 107576533 - 107579439	Psmd7	Up Opos vs. Oneg	0.607525	0.00111874
	chr4: 101507448 - 101512591	Dnajc6	Up Opos vs. Oneg	0.38887	0.00167401
	chr2: 126473856 - 126476504	Atp8b4	Up Opos vs. Oneg	0.659473	0.00186092
	chr2: 91041917 - 91043861	Rapsn	Up Opos vs. Oneg	0.631603	0.00214755
	chr8: 106315619 - 106316930	Smpd3	Up Opos vs. Oneg	0.827763	0.00214755
	chr11: 62761398 - 62762455	Zfp286	Up Opos vs. Oneg	0.884735	0.00227858
	chr17: 12512775 - 12514175	Slc22a3	Up Opos vs. Oneg	0.863253	0.0025696
	chr7: 144777749 - 144778305	Ano1	Up Opos vs. Oneg	0.954025	0.00260293
	chr11: 33274091 - 33275127	Tlx3	Up Opos vs. Oneg	0.818354	0.00272819
	chr16: 20493311 - 20493774	Eif2b5	Up Opos vs. Oneg	1.26969	0.00296602
	chr9: 88377397 - 88378285	Nt5e	Up Opos vs. Oneg	1.10203	0.00306681
	chr1: 71621092 - 71622375	Fn1	Up Opos vs. Oneg	0.932452	0.00317438
	chr3: 121754347 - 121755788	F3	Up Opos vs. Oneg	0.76575	0.00346386
	chr5: 96866973 - 96869710	Gm8013	Up Opos vs. Oneg	0.518796	0.0037996
	chr7: 142380957 - 142382233	Ctsd	Up Opos vs. Oneg	0.725206	0.00409871
	chr6: 88942748 - 88943740	Tpra1	Up Opos vs. Oneg	1.04501	0.00422017
	chr7: 80718445 - 80719229	Crtc3	Up Opos vs. Oneg	1.0988	0.00715718
	chr7: 127806769 - 127808020	Hsd3b7	Up Opos vs. Oneg	0.776908	0.00740428
	chr4: 32586501 - 32588847	Gja10	Up Opos vs. Oneg	0.488995	0.00775258
	chr9: 80057267 - 80058679	Senp6	Up Opos vs. Oneg	0.747863	0.00896997
	chr15: 81851326 - 81852223	Tob2	Up Opos vs. Oneg	0.922007	0.00915731
	chr3: 51226401 - 51227079	Noct	Up Opos vs. Oneg	0.859749	0.0104653
	chr8: 70853784 - 70854569	Kcnn1	Up Opos vs. Oneg	0.627726	0.010812
	chr9: 78070742 - 78072356	Gcm1	Up Opos vs. Oneg	0.77136	0.0110179
	chr13: 113705946 - 113706648	Hspb3	Up Opos vs. Oneg	1.01861	0.0115995
	chr5: 62755559 - 62756501	Arap2	Up Opos vs. Oneg	0.98595	0.012239
	chr15: 84512205 - 84514257	Rtl6	Up Opos vs. Oneg	0.416319	0.0136936
	chr6: 29195770 - 29196240	Impdh1	Up Opos vs. Oneg	1.02458	0.0136936
	chr1: 184962987 - 184963940	Mark1	Up Opos vs. Oneg	0.742316	0.013847
	chr19: 53368673 - 53370562	Smndc1	Up Opos vs. Oneg	0.513496	0.0141826
	chr5: 67436868 - 67438095	Bend4	Up Opos vs. Oneg	0.502195	0.0141826
	chr3: 153895106 - 153896462	Msh4	Up Opos vs. Oneg	0.781778	0.014609
	chr4: 71409534 - 71411205	Tle1	Up Opos vs. Oneg	0.68564	0.0146152
	chr11: 120039613 - 120042814	Aatk	Up Opos vs. Oneg	0.520449	0.0154578
	chr5: 125264551 - 125265156	Scarb1	Up Opos vs. Oneg	1.04914	0.0155251
	chr19: 5612977 - 5613412	Kat5	Up Opos vs. Oneg	1.12665	0.0155547
	chr1: 73072021 - 73073156	1700027A15Rik	Up Opos vs. Oneg	0.828266	0.0155547
	chr9: 99080747 - 99082560	Gm1123	Up Opos vs. Oneg	0.715843	0.0165332
	chr17: 44706371 - 44707331	Runx2	Up Opos vs. Oneg	0.943616	0.0166725
	chr5: 141043709 - 141045896	Card11	Up Opos vs. Oneg	0.378855	0.0170233
	chr8: 121994193 - 121995558	Mir7237	Up Opos vs. Oneg	0.741009	0.0177291
	chr4: 32905512 - 32907625	Ankrd6	Up Opos vs. Oneg	0.554229	0.0182608
	chr11: 119907127 - 119908157	Chmp6	Up Opos vs. Oneg	0.608493	0.0183899
	chr11: 93748724 - 93749321	Utp18	Up Opos vs. Oneg	1.05781	0.0183899
	chr17: 31136301 - 31136853	Tff3	Up Opos vs. Oneg	1.0903	0.0198941
	chr4: 139230438 - 139231426	Capzb	Up Opos vs. Oneg	0.573659	0.0200381
	chr11: 80857151 - 80857759	4930507D10Rik	Up Opos vs. Oneg	0.910814	0.0204274
	chr17: 34210420 - 34211473	Tap2	Up Opos vs. Oneg	0.599017	0.0209076
	chr16: 22001147 - 22002147	Liph	Up Opos vs. Oneg	0.679938	0.0212499
	chr4: 136892372 - 136895237	C1qc	Up Opos vs. Oneg	0.482028	0.021277
	chr7: 45004036 - 45005652	Irf3	Up Opos vs. Oneg	0.515213	0.0234089
	chr11: 88602119 - 88603078	0610039H22Rik	Up Opos vs. Oneg	0.457163	0.0241363
	chr2: 63922931 - 63923874	Fign	Up Opos vs. Oneg	1.15743	0.0243699
	chr9: 116159659 - 116161451	Tgfbr2	Up Opos vs. Oneg	0.480761	0.0250597
	chr10: 112803373 - 112804049	Gm3942	Up Opos vs. Oneg	0.821379	0.0256884
	chr9: 61426630 - 61427809	Tle3	Up Opos vs. Oneg	0.600486	0.0259705
	chr9: 63862378 - 63863281	Smad3	Up Opos vs. Oneg	0.732499	0.0261767
	chr5: 115627990 - 115628758	1110006O24Rik	Up Opos vs. Oneg	0.515093	0.0262224
	chr18: 81571449 - 81572651	Mir5127	Up Opos vs. Oneg	0.866121	0.0262348
	chr11: 87758403 - 87760922	Tspoap1	Up Opos vs. Oneg	0.42349	0.0263735
	chr2: 26606379 - 26607299	Agpat2	Up Opos vs. Oneg	1.20633	0.0263735
	chr2: 180704027 - 180705490	Dido1	Up Opos vs. Oneg	0.566073	0.0265293
	chr14: 22648574 - 22650192	4930405A10Rik	Up Opos vs. Oneg	0.398678	0.0281653
	chr9: 89669832 - 89670358	Tmed3	Up Opos vs. Oneg	1.03926	0.0288035
	chr4: 148033827 - 148034265	Clcn6	Up Opos vs. Oneg	0.791653	0.02887
	chr15: 58875652 - 58877145	Trmt12	Up Opos vs. Oneg	0.502625	0.0290306
	chr19: 16074694 - 16076160	Gnaq	Up Opos vs. Oneg	0.57512	0.0294701
	chr2: 172437200 - 172438042	Rtf2	Up Opos vs. Oneg	0.597195	0.0297916
	chr1: 160306273 - 160310011	Mir1927	Up Opos vs. Oneg	0.377839	0.0297916
	chr14: 97570206 - 97571134	Dach1	Up Opos vs. Oneg	0.66762	0.0306166
	chr16: 64160870 - 64161305	Epha3	Up Opos vs. Oneg	1.36516	0.0308168
	chr10: 41604644 - 41605688	5730435O14Rik	Up Opos vs. Oneg	0.578529	0.0308168
	chr7: 12954673 - 12955992	Zfp324	Up Opos vs. Oneg	0.611953	0.0309837
	chr5: 67024356 - 67025322	Limch1	Up Opos vs. Oneg	0.666402	0.0312241
	chr7: 72202876 - 72203625	Mctp2	Up Opos vs. Oneg	0.767675	0.0325534
	chr12: 85673224 - 85674589	Batf	Up Opos vs. Oneg	0.469786	0.0325534
	chr13: 99502089 - 99504216	Map1b	Up Opos vs. Oneg	0.603274	0.0330591
	chr4: 43456265 - 43457726	Cd72	Up Opos vs. Oneg	0.403744	0.033727
	chr10: 85034787 - 85035787	Fhl4	Up Opos vs. Oneg	0.562132	0.033727
	chr6: 100795943 - 100796469	Ppp4r2	Up Opos vs. Oneg	1.48372	0.033727
	chr13: 43165736 - 43167193	Tbc1d7	Up Opos vs. Oneg	0.522873	0.0341134
	chr11: 104666847 - 104668315	Itgb3	Up Opos vs. Oneg	0.471205	0.0343363
	chr7: 49252566 - 49253500	Nav2	Up Opos vs. Oneg	0.864386	0.0348419
	chr6: 17837435 - 17838306	St7	Up Opos vs. Oneg	0.616498	0.0351697
	chr6: 66953483 - 66955509	Gng12	Up Opos vs. Oneg	0.48346	0.0353442
	chr17: 27761302 - 27762440	Spdef	Up Opos vs. Oneg	0.616981	0.0355781
	chr6: 52244806 - 52247175	Hoxa11	Up Opos vs. Oneg	0.431357	0.0357722
	chr4: 19696690 - 19699294	Wwp1	Up Opos vs. Oneg	0.401189	0.0366536
	chr7: 37520984 - 37521873	Zfp536	Up Opos vs. Oneg	0.986231	0.0369469
	chr11: 51614415 - 51616115	Nhp2	Up Opos vs. Oneg	0.382024	0.0369469
	chr7: 110955450 - 110957405	Mrvi1	Up Opos vs. Oneg	0.353915	0.0374233
	chr5: 24357339 - 24357877	Kcnh2	Up Opos vs. Oneg	0.471356	0.0378522
	chr18: 11966253 - 11967679	Mir1901	Up Opos vs. Oneg	0.583815	0.0378522
	chr9: 64345822 - 64347779	Dis3l	Up Opos vs. Oneg	0.508154	0.0379519
	chr11: 120538445 - 120539896	Gcgr	Up Opos vs. Oneg	0.5099	0.0380255
	chr1: 78701925 - 78703791	Utp14b	Up Opos vs. Oneg	0.383135	0.0386496
	chr11: 98313540 - 98314679	Neurod2	Up Opos vs. Oneg	0.468896	0.0387146
	chr6: 84314880 - 84317582	Gm10445	Up Opos vs. Oneg	0.378725	0.0394154
	chr4: 123146940 - 123148485	Ppie	Up Opos vs. Oneg	0.461203	0.0394891
	chr5: 136251152 - 136251446	Sh2b2	Up Opos vs. Oneg	1.20369	0.0397099
	chr11: 79573507 - 79574492	Rab11fip4	Up Opos vs. Oneg	0.628765	0.0398915
	chr11: 50631928 - 50633093	Adamts2	Up Opos vs. Oneg	0.417354	0.0403946
	chr11: 113614091 - 113615039	Sstr2	Up Opos vs. Oneg	0.547598	0.0403946
	chr12: 81206132 - 81206621	Gm3693	Up Opos vs. Oneg	0.8389	0.040561
	chr19: 36272405 - 36274293	Pcgf5	Up Opos vs. Oneg	0.471496	0.0408284
	chr5: 121851333 - 121851920	Pheta1	Up Opos vs. Oneg	0.671199	0.0417343
	chr1: 136247132 - 136248394	Gpr25	Up Opos vs. Oneg	0.754624	0.041893
	chr1: 91960014 - 91960615	Twist2	Up Opos vs. Oneg	0.955612	0.0420273
	chr10: 44615230 - 44616249	Prdm1	Up Opos vs. Oneg	0.803089	0.0435591
	chr16: 97141579 - 97142569	Dscam	Up Opos vs. Oneg	0.538806	0.0442535
	chr6: 145311928 - 145312982	Gm15706	Up Opos vs. Oneg	0.648123	0.0442608
	chr8: 91545450 - 91546050	Fto	Up Opos vs. Oneg	1.0891	0.045941
	chr2: 71734419 - 71736425	Platr26	Up Opos vs. Oneg	0.472457	0.0459912
	chr10: 29395010 - 29395357	Rnf146	Up Opos vs. Oneg	1.22332	0.0460361
	chr17: 51406358 - 51409474	C330011F03Rik	Up Opos vs. Oneg	0.367518	0.0463968
	chr13: 40845812 - 40847113	Gcnt2	Up Opos vs. Oneg	0.496918	0.0465825
	chr4: 67423842 - 67424943	Tlr4	Up Opos vs. Oneg	0.718913	0.0465825
	chr10: 75136480 - 75137975	Specc1l	Up Opos vs. Oneg	0.492511	0.0471709
	chr16: 37689120 - 37691423	Ndufb4	Up Opos vs. Oneg	0.376958	0.0486854
	chr5: 102697180 - 102698329	Arhgap24	Up Opos vs. Oneg	0.844163	0.0486854
	chr13: 113702370 - 113702781	Hspb3	Up Opos vs. Oneg	1.17841	0.0487386
	chr17: 83997418 - 83999440	8430430B14Rik	Up Opos vs. Oneg	0.444066	0.0488381
	chr9: 84281074 - 84282410	Bckdhb	Up Opos vs. Oneg	0.58839	0.0492622
	chr4: 125056764 - 125057698	Dnali1	Up Opos vs. Oneg	0.645665	0.0492622
	chr10: 75144984 - 75147023	Specc1l	Up Opos vs. Oneg	0.471719	0.0493352
	chr9: 75099890 - 75101343	Myo5a	Up Opos vs. Oneg	0.53272	0.0493372
	chr6: 91740024 - 91742122	Slc6a6	Up Opos vs. Oneg	0.3995	0.0496009

## Sheet: Figure 6d
	Region	Gene annotation	Cluster
	chr3: 65438725 - 65439278	Ssr3	1
	chr5: 147339256 - 147341765	Urad	1
	chr17: 46340995 - 46341994	Abcc10	1
	chr18: 80080772 - 80082133	Pard6g	1
	chr10: 40275754 - 40276710	Rnu3a	1
	chr17: 86967578 - 86973371	Rhoq	1
	chr11: 52255658 - 52256950	Skp1a	1
	chr4: 119341969 - 119342798	Ccdc30	1
	chr16: 33954625 - 33955714	Umps	1
	chr16: 76561712 - 76563150	Gm30726	1
	chr19: 45563785 - 45564583	Dpcd	1
	chr3: 87900974 - 87902115	Hdgf	1
	chr17: 28293469 - 28295262	Fance	1
	chr8: 18568425 - 18569046	Mcph1	1
	chr1: 87035421 - 87036639	Alppl2	1
	chr11: 68498400 - 68499932	Pik3r6	1
	chr1: 152402797 - 152403471	Colgalt2	1
	chr4: 138256692 - 138258375	Kif17	1
	chr6: 84310359 - 84311349	Gm10445	1
	chr8: 120130498 - 120131844	6430548M08Rik	1
	chr10: 75136480 - 75137975	Specc1l	1
	chr8: 70853784 - 70854569	Kcnn1	1
	chr8: 70147489 - 70149119	Mef2b	1
	chr16: 91601195 - 91602190	Tmem50b	1
	chr17: 33947312 - 33948042	B3galt4	1
	chr4: 135058820 - 135059594	Runx3	1
	chr4: 32872088 - 32872903	Ankrd6	1
	chr4: 11341099 - 11341893	Dpy19l4	1
	chr3: 104743020 - 104744434	Tafa3	1
	chr2: 131089462 - 131090117	Siglec1	1
	chr16: 91365997 - 91367775	Ifnar2	1
	chr2: 53051011 - 53052294		1
	chr13: 51685568 - 51686159	Secisbp2	1
	chr5: 108548679 - 108550577	Cplx1	1
	chr17: 27118733 - 27121200	Uqcc2	1
	chr16: 22431368 - 22432123	Etv5	1
	chr15: 101154140 - 101155704	Acvr1b	1
	chr2: 122065000 - 122066159	Eif3j2	1
	chr9: 9107042 - 9108363	Gm16833	1
	chr13: 52600016 - 52600616	Syk	1
	chr11: 68483116 - 68484023	Pik3r6	1
	chr9: 112216766 - 112218365	Arpp21	1
	chr2: 172901373 - 172902021	Bmp7	1
	chr9: 63641444 - 63642879	Aagab	1
	chr14: 53794726 - 53795990	Dad1	1
	chr6: 120042711 - 120043371	Wnk1	1
	chr7: 97444365 - 97445452	Kctd14	1
	chr1: 191280633 - 191282288	Nenf	1
	chr7: 112187883 - 112188921	Dkk3	1
	chr5: 24951604 - 24953757	Prkag2	1
	chr7: 113289101 - 113289861	Btbd10	1
	chr11: 53496753 - 53497532	Sowaha	1
	chr11: 59745199 - 59747122	1700007J10Rik	1
	chr5: 122317167 - 122318541	Pptc7	1
	chr12: 85545538 - 85546384	Jdp2	1
	chr15: 76614182 - 76614656	Slc39a4	1
	chr11: 100888136 - 100889136	Stat5a	1
	chr9: 22261624 - 22262159	Zfp599	1
	chrX: 56481588 - 56482545	Ints6l	1
	chr7: 46712129 - 46712768	Saal1	1
	chr5: 113870673 - 113873223	Coro1c	1
	chr19: 4718143 - 4719412	Sptbn2	1
	chr17: 15531925 - 15532576	Pdcd2	1
	chr5: 36668494 - 36670285	D5Ertd579e	1
	chr4: 138443593 - 138444691	Mul1	1
	chr1: 74897350 - 74897975	Mir375	1
	chr7: 132872742 - 132874027	Abraxas2	1
	chr1: 52470306 - 52472375	Nab1	1
	chr11: 98360953 - 98361874	Stard3	1
	chr5: 36451245 - 36452199	2210406O10Rik	1
	chr14: 61015225 - 61016602	Tnfrsf19	1
	chr15: 27826923 - 27828799	Otulinl	1
	chr8: 13112518 - 13114060	Cul4a	1
	chr10: 82962395 - 82963279	Chst11	1
	chr15: 74739495 - 74741038	Lypd2	1
	chr7: 99448709 - 99449484	Klhl35	1
	chr5: 73872046 - 73872449	Usp46	1
	chr17: 5308938 - 5311519	Ldhal6b	1
	chr2: 31434656 - 31436358	Ass1	1
	chr1: 97781408 - 97782343	Gin1	1
	chr10: 30660534 - 30662371	Ncoa7	1
	chr6: 95552062 - 95553308	Suclg2	1
	chr12: 72361665 - 72362728	Rtn1	1
	chr9: 111187723 - 111188146	Lrrfip2	1
	chr11: 88949914 - 88950914	Scpep1	1
	chr3: 20824941 - 20826581	Agtr1b	1
	chr17: 45297574 - 45299628	Cdc5l	1
	chr5: 31105260 - 31106855	Slc30a3	1
	chr15: 78385187 - 78386624	Tex33	1
	chr1: 171387215 - 171390709	Arhgap30	1
	chr5: 100161596 - 100162535	Tmem150c	1
	chr15: 73706548 - 73708663	Gpr20	1
	chr11: 107140506 - 107141786	Bptf	1
	chr6: 83184570 - 83187102	Dctn1	1
	chr6: 83501622 - 83503177	Dguok	1
	chr12: 28732300 - 28734516	Trappc12	1
	chr3: 55626855 - 55628006	Mab21l1	1
	chr7: 3897776 - 3898676	Pira6	1
	chr7: 46917703 - 46918308	Tsg101	1
	chr7: 75699522 - 75703263	Klhl25	1
	chr15: 73440879 - 73441460	Ptk2	1
	chr3: 54068099 - 54068844	Trpc4	1
	chr13: 88827821 - 88828814	Edil3	1
	chr16: 4654929 - 4656956	Vasn	1
	chr7: 101421409 - 101422759	Pde2a	1
	chr15: 80697263 - 80698574	A430088P11Rik	1
	chr2: 33604622 - 33606784	Lmx1b	1
	chr11: 32039545 - 32040390	Nsg2	1
	chr8: 121897861 - 121899573	Slc7a5	1
	chr15: 99802793 - 99804377	Lima1	1
	chr4: 142079731 - 142080405	Tmem51os1	1
	chr11: 76628517 - 76629278	Bhlha9	1
	chr17: 12871115 - 12873026	Mas1	1
	chr11: 70437184 - 70438365	Mir7115	1
	chr17: 56811924 - 56812660	Rfx2	1
	chr2: 179933959 - 179935870	Taf4	1
	chr1: 127829972 - 127831076	Map3k19	1
	chr7: 100413067 - 100414518	C2cd3	1
	chr7: 126807192 - 126810044	Aldoa	1
	chr4: 47207443 - 47209088	Col15a1	1
	chr1: 133694098 - 133696239	Lax1	1
	chr19: 61244378 - 61245401	Csf2ra	1
	chr17: 30971942 - 30974483	Umodl1	1
	chr5: 117100959 - 117102084	Suds3	1
	chr2: 153134009 - 153134677	Hck	1
	chr1: 88586764 - 88588188	Gm19589	1
	chr18: 60886438 - 60886958	Arsi	1
	chr5: 32378423 - 32379245	Plb1	1
	chr5: 140730929 - 140731698	Amz1	1
	chr8: 84952544 - 84953425	Rtbdn	1
	chr12: 85955598 - 85956866	Tgfb3	1
	chr15: 100152181 - 100153810	Dip2b	1
	chr17: 67328999 - 67330376	Ptprm	1
	chr4: 28176785 - 28177130	Epha7	1
	chr8: 126755494 - 126756180	A630001O12Rik	1
	chr6: 100192341 - 100193393	Rybp	1
	chr19: 41371521 - 41372892	Pik3ap1	1
	chr7: 143079934 - 143080505	Tssc4	1
	chr19: 6293311 - 6293907	Cdc42bpg	1
	chr10: 91032173 - 91034494	Apaf1	1
	chr18: 23996412 - 23997832	Zfp35	1
	chr2: 26251948 - 26253865	Qsox2	1
	chr3: 51226401 - 51227079	Noct	1
	chr10: 75055668 - 75056170	Bcr	1
	chr12: 85623746 - 85625237	Jdp2	1
	chr7: 67050839 - 67051746	1700112J16Rik	1
	chr4: 57055211 - 57057568	Frrs1l	1
	chr11: 117724460 - 117725904	Tmc6	1
	chr12: 106033766 - 106035042	Vrk1	1
	chr10: 40383795 - 40384375	Cdk19	1
	chr5: 115002658 - 115003925	Sppl3	1
	chr11: 116337010 - 116337974	Foxj1	1
	chr14: 20251944 - 20253679	Kcnk16	1
	chr9: 120054475 - 120055952	Cx3cr1	1
	chr12: 111453877 - 111454757	Tnfaip2	1
	chr8: 72257153 - 72258102	Ap1m1	1
	chr4: 8662064 - 8663653	Chd7	1
	chr15: 80497263 - 80498526	Gm31369	1
	chr9: 40323853 - 40325194	Gramd1b	1
	chr11: 114872857 - 114873912	Cd300a	1
	chr12: 69906210 - 69909073	Map4k5	1
	chr17: 25565397 - 25565743	Sox8	1
	chr3: 89346950 - 89348244	Adam15	1
	chr11: 22782663 - 22783388	B3gnt2	1
	chr2: 60773800 - 60775608	Itgb6	1
	chr19: 9071020 - 9072221	Scgb1a1	1
	chr15: 73125963 - 73127264	Chrac1	1
	chr17: 84107732 - 84108502	4933433H22Rik	1
	chr10: 75144984 - 75147023	Specc1l	1
	chr2: 151586089 - 151588225	Sdcbp2	1
	chr3: 123158401 - 123161275	Synpo2	1
	chr12: 104061485 - 104062394	Serpina4-ps1	1
	chr17: 34141549 - 34143789	H2-DMb2	1
	chr10: 78085872 - 78088228	Icosl	1
	chr11: 69665868 - 69666669	Cd68	1
	chr2: 172430621 - 172431114	Rtf2	1
	chr1: 182922600 - 182923411	Tlr5	1
	chr7: 31094269 - 31095359	Hpn	1
	chr2: 93368742 - 93369704	Gm13807	1
	chr2: 9801431 - 9804781	Gata3	1
	chr5: 30927730 - 30928584	Khk	1
	chr13: 49050509 - 49054118	Fam120aos	1
	chr7: 127921399 - 127923151	Prss8	1
	chr11: 70375789 - 70376518	Alox15	1
	chr8: 120478673 - 120479260	Gse1	1
	chr18: 20815320 - 20817223	B4galt6	1
	chr14: 121915448 - 121917139	Gpr18	1
	chr5: 140111712 - 140112470	Mad1l1	1
	chr19: 32950314 - 32951279	Pten	1
	chr6: 83482094 - 83483384	Dguok	1
	chr1: 164203322 - 164203775	Mir12178	1
	chr12: 76546560 - 76548615	AI463170	1
	chr10: 130313162 - 130314870	Tespa1	1
	chr5: 24412807 - 24413864	Asic3	1
	chr7: 81862501 - 81863662	Tm6sf1	1
	chr5: 65322136 - 65322650	Rfc1	1
	chr8: 120571772 - 120573256	Gins2	1
	chr7: 29294164 - 29295202	Ppp1r14a	1
	chr9: 77469071 - 77470727	5730403I07Rik	1
	chr1: 157016538 - 157018149	Ralgps2	1
	chr5: 139775144 - 139777720	Ints1	1
	chr3: 28551840 - 28552109	Mir466q	1
	chr11: 52268085 - 52269176	Tcf7	1
	chr1: 133298311 - 133299849	Golt1a	1
	chr2: 170310908 - 170311748	Bcas1os2	1
	chr2: 91724705 - 91726051	Ambra1	1
	chr9: 65534828 - 65536698	Ankdd1a	1
	chr4: 41063200 - 41065130	Aqp7	1
	chr14: 57536496 - 57538496	Il17d	1
	chr5: 115057823 - 115059610	Sppl3	1
	chr11: 3378862 - 3380349	Limk2	1
	chr6: 99187443 - 99189410	Mir12201	1
	chr2: 126473856 - 126476504	Atp8b4	1
	chr16: 94142708 - 94144001	Sim2	1
	chr8: 109563978 - 109564313	Dhx38	1
	chr10: 67581686 - 67582684	4930563J15Rik	1
	chr14: 70883977 - 70884872	Gfra2	1
	chr5: 53584367 - 53584881	Rbpj	1
	chr9: 57650531 - 57651473	Csk	1
	chr1: 92698913 - 92700126	Otos	1
	chr2: 119329009 - 119329507	Gm14207	1
	chr5: 111396045 - 111397135	Mn1	1
	chr11: 76593203 - 76594621	Abr	1
	chr17: 70965887 - 70966749	Myl12b	1
	chr5: 139666415 - 139667241	Micall2	1
	chr6: 72029189 - 72030475	9130221F21Rik	1
	chr1: 86300358 - 86302100	B3gnt7	1
	chr11: 95626456 - 95627496	Ngfr	1
	chr5: 96979243 - 96980854	Bmp2k	1
	chr7: 99387377 - 99387913	Gdpd5	1
	chr3: 55743391 - 55744810	Mab21l1	1
	chr8: 111261869 - 111262371	Glg1	1
	chr4: 135426218 - 135427590	Rcan3	1
	chr10: 81161129 - 81162732	Pias4	1
	chr19: 31507888 - 31508455	Prkg1	1
	chr8: 120156443 - 120156919	6430548M08Rik	1
	chr7: 45680549 - 45683443	Ntn5	1
	chr18: 35880856 - 35882162	Cxxc5	1
	chr4: 140944259 - 140945772	Gm13031	1
	chr18: 75488986 - 75490509	Gm10532	1
	chr1: 86189168 - 86189470	Armc9	1
	chr8: 13253755 - 13255136	Adprhl1	1
	chr8: 106836345 - 106837472	Has3	1
	chr10: 4106339 - 4108424	Gm30570	1
	chr9: 118589157 - 118590729	Itga9	1
	chr11: 116615408 - 116618121	Rhbdf2	1
	chr4: 138259322 - 138259925	Kif17	1
	chr7: 98809346 - 98809881	Wnt11	1
	chr7: 114356224 - 114357584	4933406I18Rik	1
	chr2: 18897254 - 18898706	Carlr	1
	chr6: 137139958 - 137143249	Rerg	1
	chr19: 22138711 - 22139642	Trpm3	1
	chr6: 117932220 - 117933371	Fxyd4	1
	chr14: 25599751 - 25601407	Gm45915	1
	chr4: 82734360 - 82736151	Zdhhc21	1
	chr15: 78610902 - 78611480	Cyth4	1
	chr9: 114506436 - 114508161	Ccr4	1
	chr12: 76593698 - 76594642	AI463170	1
	chr1: 87959747 - 87962719	Usp40	1
	chr1: 181811355 - 181812741	Lbr	1
	chr10: 81239587 - 81241160	Zfr2	1
	chr7: 101935730 - 101936138	Lrrc51	1
	chr18: 74293807 - 74295244	Cfap53	1
	chr10: 60737886 - 60740739	Slc29a3	1
	chr7: 12954673 - 12955992	Zfp324	1
	chr9: 110725826 - 110727482	Pth1r	1
	chr5: 52016950 - 52017902	Mir6417	1
	chr2: 26153278 - 26154918	Tmem250-ps	1
	chr11: 6471993 - 6472721	Purb	1
	chr6: 124921429 - 124921807	Ptms	1
	chr6: 114741981 - 114743054	Atg7	1
	chr5: 35000546 - 35002130	Rgs12	1
	chr11: 106019899 - 106021868	Kcnh6	1
	chr4: 106533381 - 106534482	Dhcr24	1
	chr8: 117201013 - 117202276	Gan	1
	chr1: 58897119 - 58898303	Trak2	1
	chr11: 100647771 - 100648481	Zfp385c	1
	chr13: 105046723 - 105049348	Rgs7bp	1
	chr7: 66841942 - 66842338	Adamts17	1
	chr5: 113783791 - 113784130	Iscu	1
	chr2: 164035848 - 164037214	Pabpc1l	1
	chr2: 3909694 - 3911230	Frmd4a	1
	chr13: 38026856 - 38028902	Cage1	1
	chr12: 55299397 - 55299777	Prorp	1
	chr8: 111717408 - 111717754	Bcar1	1
	chr5: 134227571 - 134229966	Ncf1	1
	chr1: 192775568 - 192776157	Hhat	1
	chr15: 79749129 - 79749677	Gm16576	1
	chr14: 7888240 - 7890503		1
	chr7: 78918468 - 78919325	Isg20	1
	chr9: 75099890 - 75101343	Myo5a	1
	chr9: 72656632 - 72657390	Nedd4	1
	chr4: 134119859 - 134122484	Sh3bgrl3	1
	chr11: 115222907 - 115225413	Nat9	1
	chr14: 64444224 - 64444504	Msra	1
	chr1: 179787044 - 179788096	Ahctf1	1
	chr19: 41633782 - 41634885	Mir8091	1
	chr11: 57623899 - 57625147	Galnt10	1
	chr5: 114322940 - 114324288	Myo1h	1
	chr3: 100771110 - 100772094	Vtcn1	1
	chr19: 25310742 - 25311747	Kank1	1
	chr17: 34616417 - 34616652	Egfl8	1
	chr16: 73874774 - 73875829	Mir691	1
	chr2: 178664440 - 178666313	Cdh26	1
	chr5: 113790492 - 113791072	Tmem119	1
	chr19: 10222855 - 10223919	Tmem258	1
	chr19: 5097313 - 5099155	Cnih2	1
	chr18: 38289714 - 38290421	Pcdh12	1
	chr7: 100661327 - 100662279	Plekhb1	1
	chr1: 191268953 - 191270653	D730003I15Rik	1
	chr7: 122018174 - 122019395	Gga2	1
	chr2: 11738867 - 11740533	Il15ra	1
	chr9: 21133252 - 21133577	Tyk2	1
	chr17: 36133800 - 36136527	Gm7030	1
	chr2: 71551327 - 71552413	Dlx2	1
	chr11: 116647309 - 116647716	Cygb	1
	chr5: 34537935 - 34539414	Sh3bp2	1
	chr17: 56139512 - 56142386	Sema6b	1
	chr16: 37689120 - 37691423	Ndufb4	1
	chr8: 8988636 - 8988829	4933430N04Rik	1
	chr9: 119328488 - 119329245	Oxsr1	1
	chr17: 12754282 - 12756097	Airn	1
	chr18: 5784209 - 5785529	Zeb1	1
	chr10: 62306265 - 62307313	Hk1	1
	chr15: 86050691 - 86051612	Gramd4	1
	chr15: 99610939 - 99611498	Aqp6	1
	chr15: 99340872 - 99343245	Fmnl3	1
	chr2: 147302288 - 147302616	AI646519	1
	chr18: 16958509 - 16960221	1700001G01Rik	1
	chr9: 56893665 - 56894451	Cspg4	1
	chr4: 32564516 - 32565689	Bach2os	1
	chr12: 106026633 - 106027671	Vrk1	1
	chr2: 34979271 - 34980323	Traf1	1
	chr6: 113281585 - 113284051	Cpne9	1
	chr8: 84221931 - 84223755	Mir3074-2	1
	chr10: 80843054 - 80845124	Lingo3	1
	chr2: 102062226 - 102064271	Ldlrad3	1
	chr15: 78434228 - 78435263	Kctd17	1
	chr9: 122122024 - 122122633	Snrk	1
	chr15: 80457393 - 80458632	Gm31369	1
	chr17: 31788935 - 31791147	Sik1	1
	chr8: 39152880 - 39153181	Gm6213	1
	chr3: 10288408 - 10290352	Fabp12	1
	chr5: 135906774 - 135907615	Hspb1	1
	chr15: 78439808 - 78441874	Kctd17	1
	chr16: 38306582 - 38308668	Nr1i2	1
	chr12: 36045820 - 36046699	Tspan13	1
	chr17: 57223343 - 57223831	C3	1
	chr2: 92835923 - 92836873	Syt13	1
	chr11: 62761398 - 62762455	Zfp286	1
	chr15: 78753801 - 78755524	Mfng	1
	chr13: 43514576 - 43516537	Ranbp9	1
	chr1: 87257864 - 87259350	Efhd1	1
	chr15: 98505880 - 98506824	Olfr279	1
	chr7: 3295350 - 3296290	Myadm	1
	chr2: 58586625 - 58587020	Upp2	1
	chr11: 62752009 - 62752390	Zfp287	1
	chr11: 57954711 - 57955067	Larp1	1
	chr15: 31425810 - 31426910	Ropn1l	1
	chr14: 30014213 - 30015419	Chdh	1
	chr11: 106957211 - 106958235	Smurf2	1
	chr10: 128778881 - 128780915	Mmp19	1
	chr5: 30523081 - 30525026	Cib4	1
	chr4: 135499754 - 135500397	Stpg1	1
	chr7: 142380957 - 142382233	Ctsd	1
	chr14: 7960686 - 7961199		1
	chr9: 44645145 - 44646747	Treh	1
	chr3: 116570545 - 116571387	Lrrc39	1
	chr15: 78368002 - 78369844	Tex33	1
	chr2: 28545735 - 28548431	Ralgds	1
	chr7: 141276326 - 141279848	Sct	1
	chr5: 115166122 - 115168312	Mlec	1
	chr8: 79058971 - 79060023	Zfp827	1
	chr1: 118724182 - 118724375	Tfcp2l1	1
	chr17: 27925308 - 27926304	Anks1	1
	chr11: 4744611 - 4748262	Cabp7	1
	chr8: 26744515 - 26744964	2310008N11Rik	1
	chr12: 8864232 - 8865475	Laptm4a	1
	chr16: 30744330 - 30744644	Fam43a	1
	chr4: 155216482 - 155217872	Ski	1
	chr17: 46828640 - 46830473	Bicral	1
	chr13: 52614520 - 52615933	Syk	1
	chr1: 85957318 - 85957849	Gpr55	1
	chr2: 91041917 - 91043861	Rapsn	1
	chr17: 26119903 - 26120785	Mrpl28	1
	chr12: 102290589 - 102291216	Rin3	1
	chr17: 13589847 - 13590778	2700054A10Rik	1
	chr11: 4749706 - 4751196	Cabp7	1
	chr8: 46789096 - 46790117	Irf2	1
	chr5: 116496552 - 116497679	Srrm4os	1
	chr15: 27671256 - 27672492	Otulinl	1
	chr11: 32019777 - 32021194	Nsg2	1
	chr5: 35686517 - 35688022	Htra3	1
	chr9: 100457850 - 100459188	Il20rb	1
	chr17: 26380258 - 26382979	Neurl1b	1
	chr9: 63915418 - 63916417	Smad6	1
	chr6: 125279686 - 125280414	Tuba3a	1
	chr8: 22222877 - 22223880	Thsd1	1
	chr12: 83927617 - 83929950	Numb	1
	chr4: 129781651 - 129783207	Ptp4a2	1
	chr3: 65949541 - 65951494	Ccnl1	1
	chr2: 121596559 - 121597097	Wdr76	1
	chr7: 98867619 - 98869785	Wnt11	1
	chr17: 26833982 - 26834535	Nkx2-5	1
	chr5: 29159070 - 29159637	Rnf32	1
	chr12: 16580164 - 16580371	Lpin1	1
	chr4: 62357604 - 62358207	Fkbp15	1
	chr2: 29418192 - 29420688	Med27	1
	chr4: 135139682 - 135142350	Runx3	1
	chr5: 34642805 - 34643756	Mfsd10	1
	chr7: 3442329 - 3443165	Cacng6	1
	chr18: 42714560 - 42715386	Gpr151	1
	chr8: 122263223 - 122264897	Zfpm1	1
	chr8: 120292992 - 120294658	A330074K22Rik	1
	chr17: 29365273 - 29365685	Fgd2	1
	chr7: 130857340 - 130859292	Plekha1	1
	chr15: 81917414 - 81919687	Polr3h	1
	chr4: 135128129 - 135130222	Runx3	1
	chr5: 37205368 - 37205843	Crmp1	1
	chr12: 118563979 - 118565049	D230030E09Rik	1
	chr2: 73053594 - 73056711	Sp3	1
	chr14: 67219144 - 67219484	Ebf2	1
	chr1: 135516215 - 135517761	Mir1231	1
	chr2: 167752794 - 167755526	A530013C23Rik	1
	chr4: 106934867 - 106935965	Ssbp3	1
	chr12: 76580583 - 76581516	AI463170	1
	chr11: 33274091 - 33275127	Tlx3	1
	chr15: 73522645 - 73523616	Dennd3	1
	chr16: 65469373 - 65471477	Pou1f1	1
	chr2: 104686975 - 104687616	Tcp11l1	1
	chr8: 120015996 - 120017121	Crispld2	1
	chr11: 95100530 - 95101477	Dlx3	1
	chr5: 35959904 - 35961880	Afap1	1
	chr3: 122920816 - 122921110	4933405D12Rik	1
	chr13: 40845812 - 40847113	Gcnt2	1
	chr10: 78264645 - 78266060	Trappc10	1
	chr5: 122109255 - 122110257	Myl2	1
	chr19: 47431678 - 47432984	Sh3pxd2a	1
	chr10: 95086103 - 95088804	Gm29684	1
	chr3: 88190930 - 88192960	1700113A16Rik	1
	chr1: 10456456 - 10456997	Arfgef1	1
	chr7: 67442291 - 67446271	Mef2a	1
	chr9: 44094056 - 44095571	Mfrp	1
	chr6: 39372185 - 39373563	Slc37a3	1
	chr9: 107371512 - 107372990	Cacna2d2	1
	chr2: 25615161 - 25616811	Ccdc183	1
	chr4: 147428966 - 147429207		1
	chr8: 106315619 - 106316930	Smpd3	1
	chr17: 45566210 - 45567604	Slc35b2	1
	chr11: 51817638 - 51818553	Jade2	1
	chr7: 19239237 - 19240785	Gm38499	1
	chr4: 132524279 - 132524671	Atpif1	1
	chr11: 51593658 - 51595742	Phykpl	1
	chr17: 42619559 - 42620322	Opn5	1
	chr17: 17402096 - 17402941	Lix1	1
	chr8: 25089235 - 25091531	Plekha2	1
	chr3: 149379707 - 149380933	Gm1653	1
	chr11: 104289109 - 104290911	Mapt	1
	chr17: 35027418 - 35027913	Sapcd1	1
	chr17: 87185497 - 87186438	C330024C12Rik	1
	chr7: 142340075 - 142342759	Ifitm10	1
	chr10: 78372375 - 78373883	Agpat3	1
	chr19: 40962566 - 40964374	Blnk	1
	chr7: 30697784 - 30698923	2200002J24Rik	1
	chr2: 173451788 - 173452871	1700021F07Rik	1
	chr12: 110376333 - 110376762	Ppp2r5c	1
	chr6: 148939993 - 148940703	Sinhcaf	1
	chr7: 45237948 - 45239653	Cd37	1
	chr3: 146421371 - 146422591	Ssx2ip	1
	chr1: 43070280 - 43071361	Tgfbrap1	1
	chr11: 106540004 - 106540805	Snord104	1
	chr1: 91343981 - 91347480	Klhl30	1
	chr5: 139160057 - 139162488	Prkar1b	1
	chr15: 78588696 - 78589787	Gm36738	1
	chr5: 3149762 - 3150358	Cdk6	1
	chr13: 63278041 - 63279624	Gm16907	1
	chr2: 132053322 - 132054782	Rassf2	1
	chr11: 94880666 - 94883829	Gm11544	1
	chr1: 192778503 - 192779655	Hhat	1
	chr4: 21711090 - 21712788	Ccnc	1
	chr11: 57725942 - 57728127	2010001A14Rik	1
	chr13: 45030087 - 45032784	Dtnbp1	1
	chr16: 17831724 - 17832245	B830017H08Rik	1
	chr5: 100871793 - 100872931	Gpat3	1
	chr9: 123058165 - 123059706	Tgm4	1
	chr5: 30342231 - 30344335	Drc1	1
	chr7: 99042951 - 99044162	Uvrag	1
	chr9: 44453447 - 44455030	Upk2	1
	chr4: 102655382 - 102657758	Pde4b	1
	chr2: 156472589 - 156473341	Epb41l1	1
	chr17: 87378483 - 87380282	Stpg4	1
	chr12: 112854790 - 112855545	Gpr132	1
	chr2: 174658048 - 174659040	Zfp831	1
	chr18: 32311197 - 32312556	Bin1	1
	chr4: 131266934 - 131267669	A930031H19Rik	1
	chr4: 152211924 - 152214714	Acot7	1
	chr1: 136256805 - 136257892	Gpr25	1
	chr8: 3656523 - 3657549	Retn	1
	chr11: 79045015 - 79046346	Ksr1	1
	chr9: 55387706 - 55388678	Tmem266	1
	chr1: 89522278 - 89523478	Agap1	1
	chr18: 56427587 - 56428110	Gramd3	1
	chr12: 76552038 - 76554303	AI463170	1
	chr7: 67984611 - 67986210	Igf1r	1
	chr1: 89232540 - 89232921	Sh3bp4	1
	chr7: 127285282 - 127285699	Itgal	1
	chr17: 86903376 - 86904855	Tmem247	1
	chr11: 96742087 - 96743677	Snx11	1
	chr5: 45529813 - 45530042	Med28	1
	chr17: 78938896 - 78939399	Ndufaf7	1
	chr1: 80659327 - 80660722	Dock10	1
	chr10: 68433685 - 68434840	Cabcoco1	1
	chr9: 63988767 - 63990546	Smad6	1
	chr18: 36529507 - 36531243	Slc4a9	1
	chr4: 123995610 - 123996257	Rragc	1
	chr1: 119484374 - 119485253	Ralb	1
	chr6: 89242136 - 89242907	Gm839	1
	chr4: 43611466 - 43613804	Npr2	1
	chr8: 121070928 - 121071880	Fendrr	1
	chr6: 91392173 - 91393648	Wnt7a	1
	chrX: 101343655 - 101343991	Gjb1	1
	chr2: 38459555 - 38461686	Nek6	1
	chr15: 78996461 - 78997114	Mir6956	1
	chr7: 133856291 - 133857405	Dhx32	1
	chr13: 45140193 - 45141383	Dtnbp1	1
	chr2: 69556376 - 69557265	Lrp2	1
	chr3: 122393658 - 122394472	Bcar3	1
	chr13: 107124079 - 107124626	3830408C21Rik	1
	chr9: 106420624 - 106422256	Rpl29	1
	chr4: 133237948 - 133238412	Map3k6	1
	chr2: 168291859 - 168293748	Kcng1	1
	chr8: 27115344 - 27116073	Brf2	1
	chr1: 91960014 - 91960615	Twist2	1
	chr15: 80634688 - 80635890	Mir6957	1
	chr17: 46444829 - 46445453	Slc22a7	1
	chr6: 100195787 - 100196590	Rybp	1
	chr6: 119812800 - 119813635	Erc1	1
	chr2: 90667101 - 90668546	Nup160	1
	chr2: 71842450 - 71844062	Pdk1	1
	chr9: 23569839 - 23571140	Bmper	1
	chr17: 27374994 - 27376358	Mir7218	1
	chr14: 47393550 - 47394427	Lgals3	1
	chr15: 31272630 - 31274385	Dap	1
	chr18: 3004278 - 3006384	Vmn1r238	1
	chr12: 91592264 - 91592415	Gtf2a1	1
	chr2: 166480760 - 166481928	5031425F14Rik	1
	chr10: 84554409 - 84554967	Platr7	1
	chr19: 25051111 - 25053723	Dock8	1
	chr6: 83757484 - 83758662	1700124L16Rik	1
	chr6: 85408473 - 85411460	Noto	1
	chr1: 36132351 - 36135584	Mir6897	1
	chr2: 167804459 - 167806254	A530013C23Rik	1
	chr3: 148555241 - 148555831	Adgrl2	1
	chr7: 19588885 - 19591029	Zfp296	1
	chr1: 105434717 - 105436485	Rnf152	1
	chr10: 49788117 - 49789316	Grik2	1
	chr4: 152119205 - 152121387	Tnfrsf25	1
	chr9: 112207689 - 112208830	Arpp21	1
	chr17: 24674257 - 24674671	Zfp598	1
	chr8: 33606150 - 33610176	Ppp2cb	1
	chr7: 43392100 - 43393132	Siglecg	1
	chr16: 94627733 - 94629636	Dyrk1a	1
	chr15: 11969033 - 11969493	1700047G03Rik	1
	chr9: 36894723 - 36895385	Fez1	1
	chr8: 110629159 - 110631388	Vac14	1
	chr6: 120473212 - 120474183	Il17ra	1
	chr12: 101821270 - 101822172	Fbln5	1
	chr5: 147747616 - 147748790	Flt1	1
	chr18: 61032906 - 61034720	Cdx1	1
	chr7: 141387911 - 141388214	Taldo1	1
	chr4: 63561892 - 63562777	Tmem268	1
	chr1: 165674498 - 165675692	Rcsd1	1
	chr11: 116237026 - 116238909	Evpl	1
	chr6: 134796171 - 134796831	1700055D16Rik	1
	chr5: 24812482 - 24815029	Rheb	1
	chr10: 60217733 - 60220383	Chst3	1
	chr15: 86083110 - 86084282	Gramd4	1
	chr15: 36895809 - 36896915	Ywhaz	1
	chr10: 60273354 - 60274288	Psap	1
	chr9: 121918620 - 121919987	Cyp8b1	1
	chr18: 57351786 - 57352824	Prrc1	1
	chr10: 62546746 - 62547299	Srgn	1
	chr2: 33568572 - 33570958	Lmx1b	1
	chr15: 73741812 - 73744139	Ptp4a3	1
	chr5: 125264551 - 125265156	Scarb1	1
	chr17: 65635209 - 65636553	Txndc2	1
	chr10: 93190106 - 93192055	Mir1931	1
	chr5: 118069055 - 118070144	Tesc	1
	chr5: 113836946 - 113837511	Selplg	1
	chr15: 99120845 - 99121179	Spats2	1
	chr15: 34836971 - 34838595	Kcns2	1
	chr12: 8969435 - 8970517	Wdr35	1
	chr11: 109467286 - 109468446	Slc16a6	1
	chr3: 89448330 - 89450096	Pmvk	1
	chr5: 113620542 - 113621789	Cmklr1	1
	chr9: 108117381 - 108117830	4930447F24Rik	1
	chr5: 147362770 - 147363660	Flt3	1
	chr17: 87368081 - 87368316	Stpg4	1
	chr8: 69189003 - 69190191	Lzts1	1
	chr19: 5734505 - 5734780	Znrd2	1
	chr18: 54838804 - 54839681	Zfp608	1
	chr18: 33907612 - 33908573	Epb41l4a	1
	chr5: 141043709 - 141045896	Card11	1
	chr8: 54507311 - 54510148	Spcs3	1
	chr5: 37066214 - 37068051	Jakmip1	1
	chr4: 115849094 - 115850158	Mknk1	1
	chr11: 69557638 - 69557949	Efnb3	1
	chr16: 31938659 - 31939256	Pigz	1
	chr18: 80293689 - 80296965	Pqlc1	1
	chr1: 171658550 - 171659158	Slamf7	1
	chr6: 125640425 - 125641108	Ano2	1
	chr10: 77352492 - 77354141	Adarb1	1
	chr1: 165855374 - 165856602	Cd247	1
	chr5: 112251264 - 112251813	Cryba4	1
	chr16: 14438211 - 14439915	Abcc1	1
	chr10: 128438665 - 128440831	Mir8105	1
	chr4: 101222906 - 101223719	Jak1	1
	chr5: 64266613 - 64268033	Tbc1d1	1
	chr8: 60919387 - 60921173	Hpf1	1
	chr1: 38601117 - 38602514	Aff3	1
	chr8: 111912638 - 111913652	Chst5	1
	chr12: 67059166 - 67059884	Mdga2	1
	chr6: 116630885 - 116631338	Zfp422	1
	chr19: 4847269 - 4848161	Ctsf	1
	chr2: 155628694 - 155631604	Mir499	1
	chr7: 96781182 - 96781906	Gm15413	1
	chr4: 100051739 - 100052744	Ror1	1
	chr17: 28024139 - 28027288	Tcp11	1
	chr17: 83306919 - 83308579	Eml4	1
	chr9: 62817070 - 62817812	Fem1b	1
	chr9: 118683989 - 118684969	Itga9	1
	chr16: 50694152 - 50694434	Mir6363	1
	chr4: 142077158 - 142078329	Tmem51os1	1
	chr7: 98125299 - 98126212	Myo7a	1
	chr5: 105706515 - 105707214	Lrrc8d	1
	chr10: 81484053 - 81486334	Celf5	1
	chr11: 23167835 - 23169173	1700061J23Rik	1
	chr5: 139403364 - 139405852	C130050O18Rik	1
	chr19: 55084670 - 55086383	Gpam	1
	chr9: 52229099 - 52230426	Zc3h12c	1
	chr19: 10244101 - 10244605	Myrf	1
	chr10: 75429114 - 75430224	4933407G14Rik	1
	chr11: 95577530 - 95578960	Ngfr	1
	chr9: 44420124 - 44420783	Ccdc84	1
	chr6: 87540755 - 87542483	Arhgap25	1
	chr8: 86909999 - 86911490	N4bp1	1
	chr18: 81571449 - 81572651	Mir5127	1
	chr10: 91228883 - 91230756	4930534H03Rik	1
	chr1: 191197791 - 191199348	Atf3	1
	chr7: 143157936 - 143158307	Kcnq1	1
	chr12: 100924576 - 100927307	Gpr68	1
	chr19: 53368673 - 53370562	Smndc1	1
	chr16: 10979105 - 10980239	Litaf	1
	chr7: 140877242 - 140877786	Sirt3	1
	chr5: 65415280 - 65416440	Ugdh	1
	chr8: 117507549 - 117508235	Plcg2	1
	chr14: 14639373 - 14641215	Slc4a7	1
	chr2: 24761496 - 24763889	Cacna1b	1
	chr19: 26665875 - 26666962	Smarca2	1
	chr9: 57271924 - 57273612	1700017B05Rik	1
	chr8: 106932450 - 106933113	Sntb2	1
	chr6: 29394599 - 29394927	Ccdc136	1
	chr8: 45337112 - 45337371	Cyp4v3	1
	chr11: 102610944 - 102612403	Fzd2	1
	chr5: 107055022 - 107055900	Cdc7	1
	chr11: 53462942 - 53464508	Shroom1	1
	chr11: 120765916 - 120768568	Rfng	1
	chr5: 25738471 - 25738765	Actr3b	1
	chr15: 59720381 - 59722775	Trib1	1
	chr9: 121676746 - 121677924	Sec22c	1
	chr2: 173227644 - 173227932	Zbp1	1
	chr5: 140735383 - 140737497	Amz1	1
	chr15: 75430074 - 75432340	9030619P08Rik	1
	chr8: 34207533 - 34208848	Mir6395	1
	chr4: 117356041 - 117357383	Rnf220	1
	chr9: 67549654 - 67550591	Tln2	1
	chr14: 54230859 - 54231496	Dad1	1
	chr18: 53842138 - 53842580	Csnk1g3	1
	chr2: 181391822 - 181393419	Slc2a4rg-ps	1
	chr17: 87608739 - 87609650	Epcam	1
	chr6: 51913778 - 51914080	Skap2	1
	chr11: 115257318 - 115258969	Grin2c	1
	chr1: 17033454 - 17034897	Jph1	1
	chr11: 5015454 - 5016248	Ap1b1	1
	chr4: 136892372 - 136895237	C1qc	1
	chr3: 59127072 - 59127582	P2ry14	1
	chr10: 10487152 - 10488895	Adgb	1
	chr9: 58329869 - 58330938	Loxl1	1
	chr12: 85284294 - 85284687	Acyp1	1
	chr6: 51279891 - 51280725	Mir148a	1
	chr17: 46624010 - 46624747	Ptk7	1
	chrY: 11858082 - 11858337	Gm20877	1
	chr6: 129494670 - 129495381	Olr1	1
	chr10: 42220092 - 42221826	Foxo3	1
	chr4: 137882778 - 137884483	Ece1	1
	chr1: 182519892 - 182520453	Capn2	1
	chr13: 37843575 - 37846170	Rreb1	1
	chr17: 67346646 - 67347728	Ptprm	1
	chr16: 91451660 - 91453032	A930006K02Rik	1
	chr2: 31763084 - 31763757	Abl1	1
	chr10: 81229862 - 81231375	Atcay	1
	chr13: 59655990 - 59657612	Golm1	1
	chr5: 139355173 - 139359026	Cyp2w1	1
	chr1: 191900144 - 191901371	Slc30a1	1
	chr15: 101118371 - 101119690	Ankrd33	1
	chr5: 122513683 - 122514921	Atp2a2	1
	chr1: 86233222 - 86235274	B3gnt7	1
	chr1: 86228076 - 86229989	B3gnt7	1
	chr6: 88121857 - 88122505	Mir6376	1
	chr3: 123440357 - 123441647	Prss12	1
	chr11: 87758403 - 87760922	Tspoap1	1
	chr17: 29175472 - 29177293	Cpne5	1
	chr11: 78169007 - 78169666	Traf4	1
	chr8: 104218783 - 104220956	Tk2	1
	chr1: 134638105 - 134639386	Syt2	1
	chr4: 106865016 - 106865872	Ssbp3	1
	chr17: 26628488 - 26628717	Atp6v0e	1
	chr2: 166078756 - 166084068	Sulf2	1
	chr3: 81963387 - 81964537	Tdo2	1
	chr11: 98049771 - 98050804	Stac2	1
	chr5: 118047151 - 118049589	Tesc	1
	chr13: 56762749 - 56763178	Smad5	1
	chr15: 82911389 - 82912668	Tcf20	1
	chr15: 80258456 - 80258683	Atf4	1
	chr8: 117852050 - 117854519	Mphosph6	2
	chr4: 88513532 - 88516332	Ifnb1	2
	chr2: 178055735 - 178056562	Zfp931	2
	chr5: 105138147 - 105140997	Gbp4	2
	chr2: 170837619 - 170839306	Dok5	2
	chr17: 50160381 - 50161933	Rftn1	2
	chr9: 56936920 - 56938993	Imp3	2
	chr13: 101623964 - 101627706	Pik3r1	2
	chr9: 71512187 - 71513828	Polr2m	2
	chr19: 43598782 - 43601816	Nkx2-3	2
	chr5: 76652354 - 76653896	Cep135	2
	chr18: 75250249 - 75251467	2010010A06Rik	2
	chr18: 4186045 - 4187339	Lyzl1	2
	chr3: 68973471 - 68974416	Ift80	2
	chr13: 97461378 - 97464072	Lncenc1	2
	chr19: 31910125 - 31910979	A1cf	2
	chr11: 9985945 - 9987010	Abca13	2
	chr17: 72157518 - 72159803	Clip4	2
	chr2: 97466046 - 97467478	Lrrc4c	2
	chr5: 137338183 - 137340148	Slc12a9	2
	chr5: 24596445 - 24599004	Smarcd3	2
	chr10: 28517811 - 28519107	Themis	2
	chr15: 36647777 - 36650906	Pabpc1	2
	chr11: 108214444 - 108216297	Prkca	2
	chr6: 129229585 - 129230685	2310001H17Rik	2
	chr11: 22799727 - 22801360	B3gnt2	2
	chr3: 37311486 - 37313958	Bbs12	2
	chr14: 26857960 - 26858853	Asb14	2
	chr16: 90029400 - 90030653	Tiam1	2
	chr9: 59659210 - 59661016	Pkm	2
	chr9: 75546765 - 75547921	Tmod3	2
	chr11: 79286171 - 79288548	Wsb1	2
	chr4: 145321686 - 145324080	Tnfrsf8	2
	chr17: 73066644 - 73069234	Lclat1	2
	chr7: 64140802 - 64142297	Trpm1	2
	chr2: 165241284 - 165243707	Cdh22	2
	chr9: 25074628 - 25076815	Herpud2	2
	chr11: 95088235 - 95089724	Itga3	2
	chr5: 46926166 - 46927086	4930405L22Rik	2
	chr9: 58940995 - 58942786	Neo1	2
	chr10: 62843422 - 62844529	Tet1	2
	chr12: 35746478 - 35748137	9130015A21Rik	2
	chr16: 93196825 - 93198187	1810053B23Rik	2
	chr4: 32334035 - 32338851	Bach2	2
	chrX: 12466268 - 12468227	Gm14635	2
	chr11: 31168040 - 31170389	Chac2	2
	chr2: 79566152 - 79567947	Itprid2	2
	chr18: 55133178 - 55135021	Zfp608	2
	chr10: 110154679 - 110156247	Nav3	2
	chr2: 180803059 - 180804695	Bhlhe23	2
	chr3: 142559624 - 142561936	Gbp3	2
	chr9: 90047770 - 90049153	Ctsh	2
	chr6: 91971733 - 91973742	Fgd5	2
	chr9: 94950361 - 94951147	Mir7656	2
	chr1: 191182384 - 191186870	Atf3	2
	chr10: 80928556 - 80931530	Gadd45b	2
	chr3: 152492665 - 152494219	Zzz3	2
	chr2: 36139067 - 36139583	Rbm18	2
	chr7: 64248106 - 64250335	Mir6416	2
	chr9: 115483419 - 115484683	Mir467h	2
	chr13: 60848303 - 60849530	4930486L24Rik	2
	chr6: 81633335 - 81634393	Mir7232	2
	chr2: 163812157 - 163813984	Ccn5	2
	chr16: 8223427 - 8224654	Tmem114	2
	chr5: 107767736 - 107768920	Gfi1	2
	chr6: 57824077 - 57826159	Vopp1	2
	chr13: 49392899 - 49394853	Ippk	2
	chr16: 38620991 - 38623419	Tmem39a	2
	chr7: 30086360 - 30086984	Zfp566	2
	chr6: 48395104 - 48397832	Krba1	2
	chr17: 88789971 - 88792488	Lhcgr	2
	chr17: 44100605 - 44101348	Enpp4	2
	chr14: 63880285 - 63881656	Pinx1	2
	chr10: 53502812 - 53504037	Gm20597	2
	chr16: 24237315 - 24239369	Lpp	2
	chr4: 5799859 - 5800982	Fam110b	2
	chr13: 97644844 - 97646435	Gm5086	2
	chr4: 43058138 - 43060056	Unc13b	2
	chr4: 115794903 - 115795981	Atpaf1	2
	chr19: 55876169 - 55878442	Tcf7l2	2
	chr12: 9850157 - 9852330	Osr1	2
	chr7: 125580495 - 125582015	Il21r	2
	chr17: 32483055 - 32483850	Cyp4f17	2
	chr15: 38470184 - 38474157	Mir6951	2
	chr5: 137101960 - 137103833	Trim56	2
	chr6: 17763806 - 17765413	St7	2
	chr9: 95749349 - 95751033	Trpc1	2
	chr18: 75278141 - 75279696	2010010A06Rik	2
	chr2: 16745450 - 16746567	4930515L03Rik	2
	chr4: 6989112 - 6991731	Tox	2
	chr5: 125068260 - 125069008	Rflna	2
	chr11: 48925968 - 48929027	Gm12185	2
	chr3: 109010264 - 109011544	Fam102b	2
	chr12: 35532257 - 35535518	Ahr	2
	chr1: 16308971 - 16310147	Rdh10	2
	chr15: 86219668 - 86220734	Tbc1d22a	2
	chr6: 143530258 - 143531636	4930579D09Rik	2
	chr6: 128835707 - 128839786	Klrb1b	2
	chr17: 11482811 - 11483716	D17Ertd648e	2
	chr5: 73363866 - 73365189	Ociad2	2
	chr19: 40248787 - 40250222	Pdlim1	2
	chr11: 32674506 - 32675289	Fbxw11	2
	chr10: 23759480 - 23760814	Snora33	2
	chr17: 35423626 - 35426756	H2-Q6	2
	chr8: 95852083 - 95853791	Slc38a7	2
	chr9: 63132078 - 63134235	Skor1	2
	chr9: 60812929 - 60814089	Uaca	2
	chr3: 14587209 - 14587945	E2f5	2
	chr7: 25376416 - 25377530	4732471J01Rik	2
	chr11: 18165415 - 18166878	Gm12018	2
	chr15: 10742091 - 10743009	4930556M19Rik	2
	chr6: 52011289 - 52013368	Skap2	2
	chr13: 42883735 - 42884984	Phactr1	2
	chr6: 109150504 - 109151165	Edem1	2
	chr19: 31662751 - 31665507	Prkg1	2
	chr10: 103367088 - 103369548	Slc6a15	2
	chr13: 51169940 - 51172229	Nxnl2	2
	chr6: 17362732 - 17364190	Cav1	2
	chr7: 141040843 - 141042247	B4galnt4	2
	chr11: 8678232 - 8679862	Tns3	2
	chr4: 106293001 - 106294450	Usp24	2
	chr3: 108060655 - 108062103	Gstm4	2
	chr8: 111549958 - 111552108	Znrf1	2
	chr4: 145366747 - 145367990	Tnfrsf8	2
	chr16: 37383963 - 37386136	Stxbp5l	2
	chr8: 118852186 - 118853519	Hsbp1	2
	chr15: 42674235 - 42678166	Angpt1	2
	chr14: 36288748 - 36289559	4930474N05Rik	2
	chr11: 116086482 - 116089390	Wbp2	2
	chr5: 27194214 - 27195735	Dpp6	2
	chr9: 47589597 - 47590428	Cadm1	2
	chr7: 110902818 - 110903826	Gm16336	2
	chr3: 102755402 - 102757279	Tspan2os	2
	chr2: 45169296 - 45172582	Zeb2	2
	chr13: 48565891 - 48567110	Mirlet7a-1	2
	chr7: 63211020 - 63213417	Chrna7	2
	chr1: 189866441 - 189868306	Smyd2	2
	chr15: 98682797 - 98684360	Rnd1	2
	chr10: 117918967 - 117919769	4933411E08Rik	2
	chr16: 78153036 - 78154365	E330011O21Rik	2
	chr14: 63193126 - 63194624	Neil2	2
	chr13: 48260401 - 48263240	Id4	2
	chr18: 73541035 - 73542674	Mex3c	2
	chrX: 137582154 - 137583644	Il1rapl2	2
	chr8: 107114082 - 107116720		2
	chr10: 119085796 - 119087574	1700064J06Rik	2
	chr1: 54690016 - 54691154	Pgap1	2
	chr2: 57229599 - 57230490	Gpd2	2
	chr12: 31073442 - 31075822	Fam110c	2
	chr6: 48784071 - 48786230	Gimap3	2
	chr4: 21847324 - 21848842	Pnisr	2
	chr4: 115731546 - 115733155	Efcab14	2
	chr14: 25377634 - 25379366	Zmiz1	2
	chr12: 70967816 - 70970201	Psma3	2
	chr16: 63658244 - 63659324	Epha3	2
	chr4: 132631045 - 132631752	Eya3	2
	chr17: 4791251 - 4793200	4930517M08Rik	2
	chr6: 87739284 - 87741089	Efcc1	2
	chr16: 24910290 - 24911564	A230028O05Rik	2
	chr3: 37616543 - 37617799	4930594O21Rik	2
	chr16: 35869002 - 35872689	Parp14	2
	chr17: 44353142 - 44353796	Clic5	2
	chr11: 3912699 - 3914912	Slc35e4	2
	chr6: 48725056 - 48726105	Gimap7	2
	chr4: 8689400 - 8692604	Chd7	2
	chr4: 136789249 - 136790730	Ephb2	2
	chr2: 116941895 - 116943786	D330050G23Rik	2
	chr12: 53350714 - 53352380	Npas3	2
	chr2: 51981119 - 51982919	Nmi	2
	chr17: 34391272 - 34392918	BC051142	2
	chr4: 11695364 - 11697226	Gem	2
	chr10: 80589365 - 80591105	Abhd17a	2
	chr1: 179866048 - 179867007	Ahctf1	2
	chr12: 111943333 - 111947181	5033406O09Rik	2
	chr14: 87238610 - 87240122	Diaph3	2
	chr3: 138494694 - 138496074	Metap1	2
	chr15: 103085664 - 103087705	Hoxc4	2
	chr4: 119737560 - 119740167	Hivep3	2
	chr2: 125469745 - 125471290	Fbn1	2
	chr3: 95052932 - 95055684	Psmd4	2
	chr19: 24998288 - 25000531	Dock8	2
	chr1: 168287462 - 168289396	Pbx1	2
	chr16: 78216741 - 78218379	E330011O21Rik	2
	chr12: 111412165 - 111413937	Exoc3l4	2
	chr15: 74930436 - 74932031	Ly6e	2
	chr16: 10737123 - 10738684	Socs1	2
	chr7: 80368641 - 80371774	Man2a2	2
	chr7: 67972364 - 67974148	Igf1r	2
	chrX: 56736309 - 56736749	Fhl1	2
	chr11: 103158379 - 103159749	Fmnl1	2
	chr15: 34237403 - 34240110	Laptm4b	2
	chr10: 128269937 - 128272067	Stat2	2
	chr17: 83989755 - 83991427	8430430B14Rik	2
	chr1: 184731527 - 184735850	Hlx	2
	chr11: 96269617 - 96273370	Hoxb9	2
	chr4: 126552820 - 126554925	Clspn	2
	chr5: 102044676 - 102046330	Wdfy3	2
	chr3: 122942300 - 122944112	1810037I17Rik	2
	chr1: 171036629 - 171038901	Fcgr4	2
	chr2: 148598546 - 148600278	Nxt1	2
	chr17: 35820924 - 35823876	Ier3	2
	chr17: 34958208 - 34960367	Hspa1b	2
	chr11: 107025461 - 107028904	1810010H24Rik	2
	chr13: 54282012 - 54283484	Cplx2	2
	chr17: 53566068 - 53570791	Kat2b	2
	chr8: 81285722 - 81287333	Inpp4b	2
	chr4: 58698734 - 58699793	Olfr267	2
	chr1: 125504911 - 125505357	Slc35f5	2
	chr18: 79850273 - 79851713	Gm36718	2
	chr2: 30676259 - 30678759	Gm14486	2
	chr9: 75548891 - 75549638	Tmod3	2
	chr2: 165387591 - 165388690	Zfp334	2
	chr6: 30459146 - 30461640	1700012C14Rik	2
	chr9: 62856971 - 62859148	Calml4	2
	chr18: 58658896 - 58660748	Isoc1	2
	chr6: 122781282 - 122782997	Foxj2	2
	chr3: 154691408 - 154692879	Erich3	2
	chr15: 64302276 - 64304354	Asap1	2
	chr16: 24234667 - 24235242	Gm46545	2
	chr3: 138893239 - 138894193	Tspan5	2
	chr15: 89058468 - 89061353	Panx2	2
	chr8: 46844370 - 46845571	Irf2	2
	chr2: 66965873 - 66967071	Scn7a	2
	chr13: 102669312 - 102670351	Cd180	2
	chr8: 9454863 - 9456037	4930453L07Rik	2
	chr18: 45643902 - 45644832	Kcnn2	2
	chr6: 125425067 - 125426944	Plekhg6	2
	chr6: 99604513 - 99605317	Eif4e3	2
	chr10: 8885187 - 8887033	Sash1	2
	chr16: 44557642 - 44559411	Boc	2
	chr15: 103357619 - 103359524	Mir6963	2
	chr11: 120229857 - 120233904	2900052L18Rik	2
	chr15: 6539631 - 6541252	Fyb	2
	chr5: 123037987 - 123041514	Morn3	2
	chr10: 62858909 - 62860389	Tet1	2
	chr3: 100997716 - 100999296	Ttf2	2
	chr6: 41025985 - 41027888	2210010C04Rik	2
	chr8: 109862592 - 109863910	Phlpp2	2
	chr7: 123096902 - 123098602	Tnrc6a	2
	chr8: 88629947 - 88630599	Snx20	2
	chr2: 92006756 - 92009072	Creb3l1	2
	chr9: 69154157 - 69154712	Rora	2
	chr10: 63346635 - 63347771	Sirt1	2
	chr4: 124644967 - 124647628	Pou3f1	2
	chr5: 92885258 - 92887198	Shroom3	2
	chr6: 86832327 - 86834116	2610306M01Rik	2
	chr6: 83004182 - 83006811	Dok1	2
	chr1: 127975112 - 127977070	Rab3gap1	2
	chr11: 30024111 - 30026661	Eml6	2
	chr10: 80663389 - 80666792	Btbd2	2
	chr6: 108880054 - 108881368	Edem1	2
	chr11: 36151396 - 36153919	Wwc1	2
	chr3: 55065865 - 55066986	4931419H13Rik	2
	chr2: 168025750 - 168027567	Ripor3	2
	chr8: 107253201 - 107255407	Mir5098	2
	chr4: 87641263 - 87642294	Mllt3	2
	chr5: 93245184 - 93246490	Ccng2	2
	chr8: 82845763 - 82846946	Rnf150	2
	chr10: 20134779 - 20136537	Map7	2
	chr13: 37119817 - 37122199	F13a1	2
	chr17: 81564932 - 81566741	Slc8a1	2
	chr6: 14899133 - 14902620	Foxp2	2
	chr1: 99881768 - 99882210	Cntnap5b	2
	chr18: 38144179 - 38146950	Pcdh1	2
	chr16: 43801325 - 43802573	Drd3	2
	chr10: 68318260 - 68320374	4930545H06Rik	2
	chr1: 48031691 - 48033754	Mir6350	2
	chr18: 4352332 - 4355162	4833419F23Rik	2
	chr1: 106316351 - 106317846	Phlpp1	2
	chr8: 46888211 - 46889345	Enpp6	2
	chr6: 137470705 - 137471650	Eps8	2
	chr17: 73970130 - 73971659	Xdh	2
	chr3: 96069193 - 96070431	Vps45	2
	chr15: 60839849 - 60841100	Lratd2	2
	chr17: 80127338 - 80128499	Galm	2
	chr14: 55014252 - 55015935	Ngdn	2
	chr5: 142814069 - 142818328	Tnrc18	2
	chr12: 4475340 - 4478087	Ncoa1	2
	chr3: 127801754 - 127803581	Tifa	2
	chr7: 128610705 - 128612971	Inpp5f	2
	chr9: 43104984 - 43107694	Arhgef12	2
	chr1: 151269484 - 151271500	Ivns1abp	2
	chr8: 95292929 - 95294554	Cngb1	2
	chr3: 30453861 - 30456745	Mecom	2
	chr4: 65168335 - 65168951	Pappa	2
	chr14: 34125692 - 34127718	A630023A22Rik	2
	chr3: 123652440 - 123653542	Ndst3	2
	chr13: 55181990 - 55183647	Nsd1	2
	chr2: 52857161 - 52861103	Fmnl2	2
	chr4: 133016202 - 133017351	Ahdc1	2
	chr6: 99519068 - 99523687	Foxp1	2
	chr13: 21709855 - 21711561	Hist1h2bl	2
	chr1: 86440355 - 86443642	Tex44	2
	chr14: 86430875 - 86432031	4930529K09Rik	2
	chr16: 45756696 - 45759372	Abhd10	2
	chr4: 97973777 - 97974785	Nfia	2
	chrX: 7307662 - 7308692	Clcn5	2
	chr11: 24078975 - 24082165	Bcl11a	2
	chr2: 168524454 - 168525944	Nfatc2	2
	chr8: 72302889 - 72304691	Klf2	2
	chr19: 47485856 - 47486614	Sh3pxd2a	2
	chr6: 115479804 - 115481857	Pparg	2
	chr11: 3123299 - 3124202	Pisd-ps1	2
	chr9: 102717049 - 102718932	Amotl2	2
	chr19: 12475254 - 12476227	Mpeg1	2
	chr10: 20673733 - 20674705	Pde7b	2
	chr1: 54355319 - 54356193	Gtf3c3	2
	chr10: 94545062 - 94546310	Tmcc3	2
	chr6: 51886636 - 51888179	Skap2	2
	chr3: 94648956 - 94650039	Tuft1	2
	chr7: 58711407 - 58712488	Atp10a	2
	chr8: 121124980 - 121126183	Foxl1	2
	chr19: 34553259 - 34553904	Ifit2	2
	chr15: 77819709 - 77820657	Myh9	2
	chr10: 117675308 - 117677874	Mdm2	2
	chr14: 121928471 - 121929830	Gpr18	2
	chr17: 26385081 - 26385961	Neurl1b	2
	chr5: 24601645 - 24603707	Smarcd3	2
	chr4: 82358762 - 82360524	Nfib	2
	chr6: 99387938 - 99389899	Foxp1	2
	chr19: 58978266 - 58980324	Hspa12a	2
	chr2: 92421914 - 92424213	Cry2	2
	chr7: 133457058 - 133458606	Tex36	2
	chr4: 134237478 - 134239626	Cnksr1	2
	chr3: 86340663 - 86341811	Lrba	2
	chr5: 76689779 - 76690891	Cep135	2
	chr10: 17527267 - 17530575	Cited2	2
	chr6: 136855828 - 136858659	Art4	2
	chr12: 83998808 - 83999877	Acot1	2
	chr1: 98050302 - 98051419	B230216N24Rik	2
	chr4: 140695561 - 140696924	Rcc2	2
	chr12: 80111322 - 80116490	Zfp36l1	2
	chr5: 5319848 - 5321557	Cdk14	2
	chrX: 140406781 - 140408347	Prps1	2
	chr6: 126166414 - 126168235	Ntf3	2
	chr9: 104407730 - 104410811	Mir2136	2
	chr2: 107126352 - 107127198	Fshb	2
	chr8: 13515589 - 13517440	Gas6	2
	chr2: 84797718 - 84800947	Ube2l6	2
	chr8: 122719415 - 122721551	Cbfa2t3	2
	chr3: 60413484 - 60414563	Mbnl1	2
	chr1: 106687425 - 106689225	Bcl2	2
	chr17: 70924278 - 70925606	Mir1195	2
	chr8: 34814472 - 34816749	Dusp4	2
	chr10: 60576868 - 60578587	Cdh23	2
	chr11: 101062347 - 101064526	Naglu	2
	chr6: 87581936 - 87584148	Prokr1	2
	chr9: 32405023 - 32405763	Kcnj1	2
	chr5: 75581232 - 75582773	Kit	2
	chr2: 167764847 - 167768569	A530013C23Rik	2
	chr9: 57930889 - 57931876	Sema7a	2
	chr10: 80158261 - 80161414	Cirbp	2
	chr16: 49580594 - 49581420	Ift57	2
	chr18: 47176591 - 47177926	Sema6a	2
	chr2: 131028545 - 131030078	Mir6973b	2
	chr12: 98905588 - 98906884	Eml5	2
	chr15: 90668283 - 90670594	Cpne8	2
	chr13: 107050571 - 107051946	3830408C21Rik	2
	chr7: 142283789 - 142285635	Gm4559	2
	chr13: 102533642 - 102534355	Cd180	2
	chr6: 148944387 - 148947291	Sinhcaf	2
	chr19: 23140195 - 23143172	Klf9	2
	chr2: 164386229 - 164387353	Rbpjl	2
	chr9: 111289143 - 111290798	Epm2aip1	2
	chr16: 10837869 - 10839247	Rmi2	2
	chr6: 72552379 - 72553775	Capg	2
	chr11: 76150821 - 76151995	Vps53	2
	chr17: 56761933 - 56765619	Dus3l	2
	chr4: 98431601 - 98432331	Patj	2
	chr9: 7914007 - 7915168	Birc3	2
	chr18: 66290729 - 66292768	Ccbe1	2
	chr8: 72363214 - 72364245	Klf2	2
	chr2: 127522917 - 127525021	Kcnip3	2
	chr2: 26341480 - 26343392	Dnlz	2
	chr16: 12312620 - 12313569	Shisa9	2
	chr13: 40853650 - 40855510	Gcnt2	2
	chr10: 16458738 - 16459798	Gm20125	2
	chr9: 102267182 - 102268361	Mir7243	2
	chr10: 59941899 - 59944102	Ddit4	2
	chr19: 3353449 - 3354910	Cpt1a	2
	chr12: 12570450 - 12572129	Gm34637	2
	chr6: 101531421 - 101532988	Pdzrn3	2
	chr9: 107984852 - 107987073	Inka1	2
	chr2: 167057927 - 167058667	Zfas1	2
	chr12: 80013684 - 80014994	9430078K24Rik	2
	chr11: 77640622 - 77641859	Taok1	2
	chr1: 42725776 - 42726687	Pantr2	2
	chr13: 76073780 - 76075352	Gpr150	2
	chr15: 90678181 - 90680605	Cpne8	2
	chr10: 78752036 - 78753418	Ccdc105	2
	chr17: 81479944 - 81481024	Slc8a1	2
	chr1: 106399859 - 106402709	Mir3473f	2
	chr3: 151298217 - 151299606	Adgrl4	2
	chr4: 101233941 - 101235642	Jak1	2
	chr15: 102458195 - 102461748	Prr13	2
	chr18: 6760235 - 6761282	Rab18	2
	chr2: 165967493 - 165969491	Ncoa3	2
	chr16: 62806770 - 62808681	Stx19	2
	chr1: 36079048 - 36081131	Hs6st1	2
	chr18: 13847727 - 13849459	Zfp521	2
	chr17: 23785205 - 23786836	Flywch2	2
	chr7: 93253958 - 93255182	Gm15501	2
	chr11: 70585415 - 70585848	Mink1	2
	chr1: 153908446 - 153911153	Glul	2
	chr18: 32693334 - 32695318	Tslp	2
	chr19: 34597553 - 34599668	Ifit1bl1	2
	chr17: 17837393 - 17839122	Spaca6	2
	chr2: 35199569 - 35201705	Rab14	2
	chr6: 128995676 - 128997157	BC064078	2
	chr7: 127100678 - 127102470	AI467606	2
	chr8: 108886534 - 108887912	Mir3108	2
	chr13: 20183203 - 20186003	Elmo1	2
	chr16: 85800720 - 85804489	Adamts1	2
	chr11: 24138690 - 24140180	Bcl11a	2
	chr1: 165191813 - 165195695	Sft2d2	2
	chr17: 29502054 - 29503877	Pim1	2
	chr14: 65266124 - 65267011	Fbxo16	2
	chr3: 26152342 - 26154284	Nlgn1	2
	chr2: 128750781 - 128751904	Mertk	2
	chr15: 32244056 - 32246817	Sema5a	2
	chr16: 28444768 - 28447278	Fgf12	2
	chr16: 32113301 - 32115698	Cep19	2
	chr5: 114666960 - 114668361	Trpv4	2
	chrX: 73658383 - 73660393	Pnck	2
	chr8: 82387332 - 82388957	Il15	2
	chr15: 102256357 - 102258626	Rarg	2
	chr4: 110915932 - 110917104	Bend5	2
	chr10: 34131111 - 34132008	Calhm6	2
	chr12: 102497586 - 102498868	Golga5	2
	chr4: 94435212 - 94435723	Caap1	2
	chr1: 144774417 - 144776224	Rgs18	2
	chr2: 57181224 - 57182600	4930555B11Rik	2
	chr9: 41950376 - 41951965	Sorl1	2
	chr1: 39006940 - 39008202	Pdcl3	2
	chr10: 69221758 - 69222698	Rhobtb1	2
	chr6: 51544095 - 51546524	Snx10	2
	chr5: 105292281 - 105294397	Gbp6	2
	chr19: 23977075 - 23978549	Fam189a2	2
	chr2: 103906066 - 103907528	Lincred1	2
	chr7: 44895371 - 44896569	Fuz	2
	chr12: 65258019 - 65260010	Wdr20rt	2
	chr9: 107722930 - 107725327	Sema3f	2
	chr9: 21366576 - 21368850	Ilf3	2
	chr3: 62338395 - 62340369	Arhgef26	2
	chr18: 67307453 - 67309179	Impa2	2
	chr7: 114478998 - 114480699	Pde3b	2
	chr5: 35104985 - 35106509	Lrpap1	2
	chr3: 122035349 - 122036455	Abca4	2
	chr2: 167822881 - 167824236	Ptpn1	2
	chr4: 32387030 - 32389402	Bach2	2
	chr5: 77931652 - 77932242	1700017L05Rik	2
	chr7: 27354142 - 27354377	Shkbp1	2
	chr9: 64736175 - 64738290	Rab11a	2
	chr13: 98968045 - 98969584	1700024P04Rik	2
	chr9: 78362387 - 78364173	Dppa5a	2
	chr2: 61798230 - 61798758	Tbr1	2
	chr13: 112809148 - 112812065	Plpp1	2
	chr9: 70263248 - 70264720	Myo1e	2
	chr6: 108230539 - 108233477	Itpr1	2
	chr14: 77036093 - 77038326	Ccdc122	2
	chr17: 17825864 - 17830041	Mir99b	2
	chr7: 84778917 - 84780181	Olfr291	2
	chr11: 81410881 - 81411850	1700071K01Rik	2
	chr12: 59206203 - 59208218	Fbxo33	2
	chr6: 126642710 - 126646166	Kcna1	2
	chr5: 143625477 - 143626247	Cyth3	2
	chr11: 48991507 - 48994763	Tgtp1	2
	chr8: 110079265 - 110081252	Zfp612	2
	chr4: 150582487 - 150584821	Slc45a1	2
	chr3: 151293710 - 151295185	Adgrl4	2
	chr19: 57167629 - 57168361	Ablim1	2
	chr4: 57919417 - 57920583	D630039A03Rik	2
	chr7: 30972622 - 30974461	Lsr	2
	chr6: 94186082 - 94187827	4930511A08Rik	2
	chr2: 152047242 - 152050631	Scrt2	2
	chr5: 110858635 - 110860279	Chek2	2
	chr5: 101979167 - 101980853	Wdfy3	2
	chr8: 10028119 - 10029012	Tnfsf13b	2
	chr2: 146309354 - 146312910	A930019D19Rik	2
	chr2: 93791227 - 93792649	Ext2	2
	chr5: 115483962 - 115484951	Sirt4	2
	chr4: 58049967 - 58051312	Txndc8	2
	chr14: 67188198 - 67189463	Ebf2	2
	chr17: 44432306 - 44434620	Clic5	2
	chr4: 8199541 - 8201228	Car8	2
	chr8: 113580750 - 113583291	Mon1b	2
	chr17: 4176441 - 4178349	4930548J01Rik	2
	chr13: 109286059 - 109288415	Mir582	2
	chr11: 104589667 - 104591269	Myl4	2
	chr18: 54989233 - 54993111	Zfp608	2
	chr2: 35354193 - 35354814	4930568D16Rik	2
	chr18: 34201636 - 34203288	Apc	2
	chr1: 63382826 - 63383797	Adam23	2
	chr3: 107739396 - 107741983	Csf1	2
	chr13: 44501366 - 44502504	1700029N11Rik	2
	chr7: 127090590 - 127092257	AI467606	2
	chr2: 161053274 - 161054975	Chd6	2
	chr16: 84620427 - 84622211	4930529L06Rik	2
	chr8: 84985068 - 84986598	Hook2	2
	chr4: 86873418 - 86875879	Acer2	2
	chr17: 86506601 - 86508249	2010106C02Rik	2
	chr1: 172590175 - 172591059	Slamf8	2
	chr7: 127712394 - 127713439	Ctf1	2
	chr9: 48353267 - 48355258	Nxpe4	2
	chr5: 144545043 - 144548381	Nptx2	2
	chr8: 23409914 - 23412442	Sfrp1	2
	chr11: 30985214 - 30987116	Chac2	2
	chr19: 38836117 - 38838091	Tbc1d12	2
	chr6: 88784286 - 88785945	Abtb1	2
	chr1: 38897037 - 38898633	Chst10	2
	chr17: 29393622 - 29395964	Fgd2	2
	chr14: 121421838 - 121424057	Stk24	2
	chr17: 4633552 - 4635060	4930517M08Rik	2
	chr19: 32106740 - 32108422	Asah2	2
	chr6: 88060351 - 88061030	Rab7	2
	chr5: 75977555 - 75979673	Kdr	2
	chr4: 46648999 - 46651096	Tbc1d2	2
	chr14: 65261095 - 65263095	Fzd3	2
	chr12: 15811761 - 15812638	Trib2	2
	chr5: 127631182 - 127633910	Glt1d1	2
	chr1: 157448664 - 157450875	Cryzl2	2
	chr2: 156720008 - 156722668	Dlgap4	2
	chr18: 76541399 - 76544943	Smad2	2
	chr18: 49978511 - 49980851	Tnfaip8	2
	chr9: 95803330 - 95804649	Pls1	2
	chr13: 76179789 - 76180816	Ttc37	2
	chr1: 4351284 - 4352703	Rp1	2
	chr5: 8659598 - 8661213	Rundc3b	2
	chr2: 35269761 - 35272252	Gsn	2
	chrX: 17590189 - 17591629	Fundc1	2
	chr5: 137115243 - 137117027	Trim56	2
	chr19: 57206194 - 57206936	Ablim1	2
	chr15: 38709320 - 38711122	Gm45924	2
	chr7: 141122147 - 141123701	Ano9	2
	chr7: 135604884 - 135606102	Ptpre	2
	chr1: 60158076 - 60159514	Nbeal1	2
	chr19: 23896555 - 23897532	Fam189a2	2
	chr10: 120167451 - 120169742	Irak3	2
	chr15: 40475550 - 40476500	Gm16294	2
	chr1: 58448657 - 58449052	Ppil3	2
	chr13: 78482772 - 78484170	Nr2f1	2
	chr15: 69035411 - 69036709	Khdrbs3	2
	chr2: 146197545 - 146198777	Insm1	2
	chr5: 18358358 - 18361369	Gnai1	2
	chr4: 55530052 - 55534031	Klf4	2
	chr15: 79544624 - 79547409	Ddx17	2
	chr13: 54186011 - 54189216	Hrh2	2
	chr16: 32436596 - 32437112	Pcyt1a	2
	chr8: 60953878 - 60955173	Clcn3	2
	chr3: 30329811 - 30331224	Mecom	2
	chr13: 113793808 - 113795762	Arl15	2
	chr6: 131382053 - 131383234	Ybx3	2
	chr13: 3749037 - 3751807	Calml3	2
	chr16: 95902859 - 95904270	1600002D24Rik	2
	chr6: 52232025 - 52235255	Hoxa10	2
	chr9: 58553784 - 58556432	Cd276	2
	chr14: 18001602 - 18002769	Thrb	2
	chr11: 60174490 - 60178114	Mir6921	2
	chr6: 65582630 - 65583643	Tnip3	2
	chr5: 121214689 - 121216502	Hectd4	2
	chr1: 10990678 - 10991825	Prex2	2
	chr11: 12280423 - 12281301	Cobl	2
	chr6: 91488589 - 91489644	Tmem43	2
	chr7: 44588068 - 44591663	Kcnc3	2
	chr17: 33977902 - 33979414	H2-K2	2
	chr1: 180188963 - 180189202	Coq8a	2
	chr11: 68091738 - 68092832	Stx8	2
	chr9: 60230589 - 60232768	Thsd4	2
	chr14: 100414838 - 100416493	Klf12	2
	chr8: 81302123 - 81302981	Inpp4b	2
	chr5: 64078683 - 64079965	Pgm1	2
	chr11: 17856045 - 17857325	Etaa1	2
	chr1: 97976180 - 97978444	B230216N24Rik	2
	chr11: 79059250 - 79060571	Ksr1	2
	chr17: 24214308 - 24214802	Ntn3	2
	chrX: 102338789 - 102340114	Gm14858	2
	chr7: 19471768 - 19474890	Exoc3l2	2
	chr12: 77056684 - 77057411	Max	2
	chr10: 96434912 - 96435778	Btg1	2
	chr17: 33919012 - 33921146	Tapbp	2
	chr15: 35062985 - 35065572	Stk3	2
	chr4: 97771604 - 97773696	Nfia	2
	chr11: 3514115 - 3515817	Selenom	2
	chr1: 78553575 - 78554859	Mogat1	2
	chr9: 59012763 - 59016622	Neo1	2
	chr5: 37715256 - 37718172	Stk32b	2
	chr6: 30712005 - 30713258	Cep41	2
	chr8: 78544257 - 78546018	Slc10a7	2
	chr1: 155243733 - 155245675	BC034090	2
	chr2: 119995165 - 119996659	Mir7665	2
	chr10: 75780488 - 75781875	Gstt3	2
	chr5: 99541011 - 99542691	A930011G23Rik	2
	chr2: 24865823 - 24867319	Ehmt1	2
	chr5: 134312676 - 134316073	Gtf2i	2
	chr4: 138972019 - 138973998	Tmco4	2
	chr17: 47842011 - 47843236	Mdfi	2
	chr12: 110698095 - 110699256	Hsp90aa1	2
	chr4: 133688179 - 133688876	Pigv	2
	chr6: 58639555 - 58641633	Abcg2	2
	chr2: 60123016 - 60127044	Baz2b	2
	chr11: 114850465 - 114853327	Gprc5c	2
	chr14: 40681157 - 40682407	Sh2d4b	2
	chr4: 131914555 - 131915456	Gm12992	2
	chr4: 59395184 - 59396538	Susd1	2
	chr15: 59646345 - 59650940	Trib1	2
	chr18: 52749416 - 52751318	Sncaip	2
	chr2: 79172503 - 79173996	Itga4	2
	chr8: 120415956 - 120417538	Gse1	2
	chr17: 84185803 - 84188989	Zfp36l2	2
	chr7: 126597586 - 126598064	Il27	2
	chr5: 74092491 - 74093928	Dancr	2
	chr11: 55076377 - 55078927	Ccdc69	2
	chr7: 79949675 - 79951169	Arpin	2
	chr11: 36035947 - 36037021	Wwc1	2
	chr7: 107726163 - 107727990	Cyb5r2	2
	chr9: 60215959 - 60216458	Thsd4	2
	chr5: 31669776 - 31670770	Mir3473e	2
	chr19: 50652418 - 50653795	Sorcs1	2
	chr11: 117482024 - 117483693	Gm11733	2
	chr12: 16999078 - 17002769	Pqlc3	2
	chr1: 39196620 - 39197311	Npas2	2
	chr8: 104601664 - 104603410	Pdp2	2
	chr12: 78205709 - 78206987	Gphn	2
	chr11: 96624387 - 96624642	Snx11	2
	chr1: 162186344 - 162187875	Dnm3os	2
	chr19: 10688037 - 10690049	Vps37c	2
	chr11: 5520208 - 5522384	Xbp1	2
	chr16: 91173652 - 91176042	Olig2	2
	chr2: 93975802 - 93977633	Alkbh3os1	2
	chr8: 78271018 - 78272300	Ttc29	2
	chr10: 56435287 - 56438234	Gm36595	2
	chr14: 27350922 - 27352315	Arhgef3	2
	chr5: 138226356 - 138228991	Nxpe5	2
	chr16: 78575716 - 78577784	D16Ertd472e	2
	chr10: 59577623 - 59579114	Mcu	2
	chr16: 23456329 - 23456856	Rtp1	2
	chr10: 30627262 - 30628071	Hint3	2
	chr2: 38318824 - 38320116	Lhx2	2
	chr2: 152092474 - 152094119	Scrt2	2
	chr19: 32409565 - 32410537	2700046G09Rik	2
	chr1: 163443404 - 163444905	Gorab	2
	chr17: 46781832 - 46783607	Rpl7l1	2
	chr15: 96734045 - 96734831	Slc38a2	2
	chr8: 68368288 - 68370123	1700125H03Rik	2
	chr17: 72965578 - 72967672	Lbh	2
	chr9: 29411247 - 29413191	Ntm	2
	chr11: 19025811 - 19027882	Meis1	2
	chr5: 135962023 - 135963626	Ssc4d	2
	chr1: 134072753 - 134073868	Btg2	2
	chr19: 17321551 - 17324047	Gcnt1	2
	chr5: 43217904 - 43219254	Cpeb2	2
	chr12: 109441024 - 109442083	Dlk1	2
	chr18: 6134945 - 6138049	Arhgap12	2
	chr4: 13091928 - 13094081	Triqk	2
	chr7: 123365462 - 123366494	Arhgap17	2
	chr2: 121368611 - 121370053	Ckmt1	2
	chr16: 77882862 - 77883184	Mir125b-2	2
	chr15: 97906771 - 97909282	Vdr	2
	chr4: 70763942 - 70764891	Megf9	2
	chr13: 109440255 - 109441846	Mir582	2
	chr7: 110767735 - 110769779	Ampd3	2
	chr1: 43310315 - 43311942	Fhl2	2
	chr12: 24878660 - 24879429	Mboat2	2
	chr11: 60273092 - 60274324	Srebf1	2
	chr2: 151635427 - 151636862	Snph	2
	chr12: 85269974 - 85271616	Mlh3	2
	chr7: 44304077 - 44306139	Clec11a	2
	chr1: 171439087 - 171442478	F11r	2
	chr6: 134700126 - 134701509	Borcs5	2
	chr19: 10059795 - 10060559	Fads3	2
	chr13: 110991757 - 110992644	4930526H09Rik	2
	chr9: 85095066 - 85095806	Tent5a	2
	chr4: 114651453 - 114653356	Gm12830	2
	chr6: 42299030 - 42300063	Clcn1	2
	chr11: 115910971 - 115912981	Smim6	2
	chr2: 136678076 - 136680916	Snap25	2
	chr3: 145657033 - 145657220	Ccn1	2
	chr8: 121650136 - 121654026	Zcchc14	2
	chr11: 86596271 - 86596503	Mir21a	2
	chr2: 11515023 - 11516671	Pfkfb3	2
	chr7: 66387413 - 66389661	Lrrk1	2
	chr4: 126296386 - 126297618	Col8a2	2
	chr7: 24111987 - 24113512	Zfp112	2
	chr4: 87426617 - 87427259	Slc24a2	2
	chr8: 76898884 - 76902657	Gm10649	2
	chr1: 167000242 - 167002978	Fam78b	2
	chr19: 33100146 - 33102703	Mir3970	2
	chr2: 92370463 - 92371740	Large2	2
	chr16: 94525546 - 94527802	Vps26c	2
	chr3: 107931264 - 107932322	Gstm7	2
	chr10: 127665772 - 127668926	1700012D01Rik	2
	chr17: 6640020 - 6641411	Dynlt1c	2
	chr7: 29230613 - 29230924	Kcnk6	2
	chr1: 58801970 - 58804030	Casp8	2
	chr8: 127570728 - 127571980	Pard3	2
	chr5: 114174722 - 114176673	Acacb	2
	chr5: 107758739 - 107760699	Gfi1	2
	chr2: 25620285 - 25622466	Tmem141	2
	chr11: 116093469 - 116097038	Wbp2	2
	chr13: 47667084 - 47668263	4930471G24Rik	2
	chr5: 67990162 - 67991049	Grxcr1	2
	chr4: 138554722 - 138556379	Vwa5b1	2
	chr5: 24989319 - 24990789	Prkag2	2
	chr2: 11534632 - 11536208	Pfkfb3	2
	chr2: 166029267 - 166031962	Ncoa3	2
	chr12: 98736638 - 98738356	Ptpn21	2
	chr10: 13304000 - 13305378	Phactr2	2
	chr4: 44061791 - 44063058	Gne	2
	chrX: 9243007 - 9245506	Xk	2
	chr4: 150086763 - 150089561	Gpr157	2
	chr17: 85974695 - 85975591	Srbd1	2
	chr15: 55223840 - 55224701	Col14a1	2
	chr18: 73502969 - 73505281	Mex3c	2
	chr10: 83936779 - 83938068	Gm34184	2
	chr16: 18775995 - 18778628	Cldn5	2
	chr17: 69395363 - 69397534	Zbtb14	2
	chr6: 16896182 - 16898941	Tfec	2
	chr12: 40568703 - 40570192	Dock4	2
	chr6: 31642065 - 31643281	Gm13848	2
	chr19: 6529449 - 6529988	Slc22a12	2
	chr5: 148808371 - 148810993	4930505K14Rik	2
	chr3: 52974903 - 52975780	Cog6	2
	chr5: 27205787 - 27207097	Dpp6	2
	chr2: 84961108 - 84962082	Prg2	2
	chr1: 39446226 - 39446700	Tbc1d8	2
	chr1: 60862644 - 60864022	Ctla4	2
	chr12: 99519124 - 99519968	Gm26839	2
	chr1: 91022296 - 91024697	Lrrfip1	2
	chr6: 47332836 - 47333564	Cntnap2	2
	chr9: 5342755 - 5346215	Casp12	2
	chr10: 41978322 - 41979667	Armc2	2
	chr7: 113164920 - 113166024	4930543E12Rik	2
	chr19: 17063527 - 17065336	Prune2	2
	chr3: 151891370 - 151892452	Ptgfr	2
	chr13: 55039778 - 55041904	Hk3	2
	chr6: 137646876 - 137649965	Eps8	2
	chr10: 111047258 - 111048694	Zdhhc17	2
	chr1: 15621817 - 15622472	Terf1	2
	chr12: 44197236 - 44199134	Dnajb9	2
	chr13: 117020556 - 117021420	Parp8	2
	chr9: 53300981 - 53302987	Exph5	2
	chr8: 46651426 - 46652964	Casp3	2
	chr17: 37044495 - 37047042	Gabbr1	2
	chr6: 28409405 - 28412116	Gcc1	2
	chr1: 180403404 - 180404816	Gm5069	2
	chr4: 126229579 - 126230606	Map7d1	2
	chr11: 68852200 - 68854632	Ndel1	2
	chr11: 115473359 - 115474319	Armc7	2
	chr18: 57570541 - 57572381	4930511M06Rik	2
	chr9: 63030767 - 63032378	Pias1	2
	chr9: 65847759 - 65850610	Zfp609	2
	chr14: 51063030 - 51066249	Olfr750	2
	chr11: 82990342 - 82993091	Slfn9	2
	chr11: 61407513 - 61410407	Slc47a1	2
	chr1: 39759253 - 39762588	Rfx8	2
	chr3: 137024828 - 137025545		2
	chr11: 106381168 - 106383293	Icam2	2
	chr19: 55480571 - 55482067	Vti1a	2
	chr2: 30657277 - 30659646	Gm14486	2
	chr5: 125530783 - 125535425	Tmem132b	2
	chr10: 80656056 - 80657311	Btbd2	2
	chr12: 86823798 - 86825804	Irf2bpl	2
	chr17: 36019800 - 36021152	H2-T24	2
	chr1: 168307084 - 168308826	Pbx1	2
	chr2: 146384564 - 146385092	A930019D19Rik	2
	chr8: 3709794 - 3712709	Clec4g	2
	chr19: 23489517 - 23490331	Mamdc2	2
	chr2: 126583918 - 126585097	Slc27a2	2
	chr9: 3531257 - 3533450	Gucy1a2	2
	chr2: 150016203 - 150017459	Zfp120	2
	chr6: 117159196 - 117160852	Cxcl12	2
	chr8: 61273190 - 61274808	1700001D01Rik	2
	chr15: 97580769 - 97582417	Rpap3	2
	chr3: 144428099 - 144429174	Hs2st1	2
	chr6: 47978260 - 47980246	Zfp956	2
	chr6: 53038827 - 53040561	Jazf1	2
	chr13: 47258554 - 47259881	Rnf144b	2
	chr13: 48624663 - 48626339	Ptpdc1	2
	chr19: 11817124 - 11820473	Stx3	2
	chr16: 77314914 - 77316291	Mir99ahg	2
	chr9: 102889414 - 102891063	Ryk	2
	chr17: 6172088 - 6173546	Tulp4	2
	chr6: 56796158 - 56798657	Kbtbd2	2
	chr11: 76892849 - 76894707	Tmigd1	2
	chr19: 60165287 - 60166281	E330013P04Rik	2
	chr3: 65187279 - 65189178	Kcnab1	2
	chr13: 3358177 - 3361720	2810429I04Rik	2
	chr3: 146540439 - 146541929	Rpf1	2
	chr8: 83164913 - 83166896	Tbc1d9	2
	chr17: 15829028 - 15832192	Rgmb	2
	chr2: 167014510 - 167016201	Ddx27	2
	chr1: 161394910 - 161397464	Tnfsf4	2
	chr10: 62851138 - 62851329	Tet1	2
	chr1: 131243969 - 131247178	Rassf5	2
	chr15: 77885996 - 77887732	Txn2	2
	chr19: 32322425 - 32322845	Sgms1	2
	chr16: 92943540 - 92944594	Runx1	2
	chr2: 85050570 - 85051555	Tnks1bp1	2
	chr3: 56128075 - 56128757	Nbea	2
	chr17: 87169871 - 87171161	C330024C12Rik	2
	chr18: 60523023 - 60524291	Dctn4	2
	chr17: 27546780 - 27547866	Hmga1	2
	chr19: 21126480 - 21128120	4930554I06Rik	2
	chr15: 89210055 - 89212380	Ppp6r2	2
	chr4: 49583913 - 49585094	Tmem246	2
	chr11: 102284083 - 102285971	Tmub2	2
	chr1: 125693325 - 125694931	Gpr39	2
	chr5: 132872057 - 132873155	Auts2	2
	chr18: 69343805 - 69346718	Tcf4	2
	chr6: 31239725 - 31241007	2210408F21Rik	2
	chr16: 55730565 - 55731860	Nfkbiz	2
	chr7: 30419336 - 30423498	Nfkbid	2
	chr5: 73265080 - 73266088	Fryl	2
	chr6: 135315771 - 135316765	Gm36582	2
	chr4: 95466158 - 95467976	Fggy	2
	chr4: 3873503 - 3875737	Mos	2
	chr6: 127154543 - 127155692	Ccnd2	2
	chr7: 65225978 - 65227206	Fam189a1	2
	chr13: 54446889 - 54448579	Thoc3	2
	chr15: 44760065 - 44760747	Sybu	2
	chr13: 47429046 - 47430780	Rnf144b	2
	chr11: 18010930 - 18012172	Etaa1os	2
	chr5: 64852491 - 64853468	Klf3	2
	chr15: 53900451 - 53903010	Samd12	2
	chr6: 67170079 - 67171176	Serbp1	2
	chr10: 3515929 - 3517291	Iyd	2
	chr8: 70537993 - 70540058	Ell	2
	chr2: 165938321 - 165938927	Zmynd8	2
	chr8: 107521799 - 107523175	Mir140	2
	chr5: 147917766 - 147918714	Slc46a3	2
	chr1: 62306602 - 62308029	Pard3bos2	2
	chr3: 66330764 - 66332663	Veph1	2
	chr19: 8517701 - 8519185	Slc22a8	2
	chr4: 50771977 - 50773311	Cylc2	2
	chr15: 69077607 - 69080640	Khdrbs3	2
	chr7: 141172115 - 141173344	Rnh1	2
	chrX: 103555025 - 103557848	Gm9159	2
	chr6: 57580446 - 57582803	Herc6	2
	chr16: 16982850 - 16984762	Mapk1	2
	chr17: 86292496 - 86293997	2010106C02Rik	2
	chr12: 111514052 - 111515301	Eif5	2
	chr2: 19370964 - 19372560	Msrb2	2
	chr18: 14656603 - 14658045	Ss18	2
	chr5: 100636415 - 100637741	Coq2	2
	chr11: 115722332 - 115723414	Grb2	2
	chr3: 106481575 - 106483973	Dennd2d	2
	chr4: 108250338 - 108251457	Zyg11a	2
	chr10: 118882084 - 118883681	Dyrk2	2
	chr1: 171044022 - 171045425	Fcgr3	2
	chr13: 96745203 - 96746705	Ankrd31	2
	chr5: 45295134 - 45295490	D5Ertd615e	2
	chr16: 44494176 - 44495323	Mir3081	2
	chr19: 37528243 - 37531426	Exoc6	2
	chr18: 60238442 - 60240221	Gm4951	2
	chr6: 125512442 - 125513539	Cd9	2
	chr6: 84270602 - 84271321	Gm10445	2
	chr6: 128759894 - 128761327	Klrb1c	2
	chr12: 58267178 - 58269346	Clec14a	2
	chr5: 123117033 - 123119634	Rhof	2
	chr4: 106778285 - 106779572	Acot11	2
	chr18: 54611467 - 54614463	9330117O12Rik	2
	chr15: 55290674 - 55292405	Col14a1	2
	chr7: 126598922 - 126599515	Il27	2
	chr8: 4492362 - 4494371	Cers4	2
	chr9: 68328602 - 68329824	4930502A04Rik	2
	chr8: 24310500 - 24311649	Tcim	2
	chr6: 100248385 - 100249037	Rybp	2
	chr11: 116772459 - 116773690	St6galnac1	2
	chr7: 126654845 - 126656458	Sgf29	2
	chr3: 78964246 - 78965531	Rapgef2	2
	chr11: 117083199 - 117083914	Mir6516	2
	chr13: 104285035 - 104289389	Adamts6	2
	chr9: 64252672 - 64254307	Map2k1	2
	chr19: 10171735 - 10174521	Fads1	2
	chr1: 135669310 - 135671056	Csrp1	2
	chr2: 3815799 - 3817007	Fam107b	2
	chr14: 61309473 - 61312323	Arl11	2
	chr13: 95633544 - 95634977	F2r	2
	chr4: 7237256 - 7238888	Tox	2
	chr8: 85379032 - 85381533	Mylk3	2
	chr14: 36617926 - 36619543	Ccser2	2
	chr2: 150914616 - 150916100	Gins1	2
	chr6: 8074615 - 8075501	Col28a1	2
	chr9: 110951244 - 110954871	Lrrc2	2
	chr14: 65074554 - 65075305	Extl3	2
	chr2: 73891848 - 73893594	Atf2	2
	chr1: 55617528 - 55619798	Plcl1	2
	chr17: 36178088 - 36179975	Gm6623	2
	chr11: 95858300 - 95860336	4833417C18Rik	2
	chr3: 30243740 - 30244962	Mecom	2
	chr2: 19871307 - 19872229	Gm3230	2
	chr3: 99140611 - 99141947	Wars2	2
	chr15: 100311870 - 100313145	Mettl7a1	2
	chr8: 93812313 - 93813885	4930488L21Rik	2
	chr2: 148731084 - 148733077	Napb	2
	chr2: 21204959 - 21206360	Thnsl1	2
	chr4: 98435649 - 98437825	Patj	2
	chr5: 136533312 - 136534380	Cux1	2
	chr5: 18035590 - 18037559	Gnat3	2
	chr14: 76568444 - 76570236	Serp2	2
	chr6: 94915671 - 94916731	4930511E03Rik	2
	chr7: 4835565 - 4836941	Shisa7	2
	chr13: 41800645 - 41801985	Adtrp	2
	chr17: 73033857 - 73035557	Lclat1	2
	chr3: 108571319 - 108572695	Taf13	2
	chr16: 10741018 - 10741634	Socs1	2
	chr15: 86343069 - 86346791	Tbc1d22a	2
	chr15: 103304201 - 103306115	Gpr84	2
	chr18: 13849955 - 13850831	Zfp521	2
	chr1: 185203158 - 185205384	Rab3gap2	2
	chr1: 156472823 - 156475051	Soat1	2
	chr3: 146153749 - 146154401	Mcoln2	2
	chr6: 127329867 - 127331291	Gm38404	2
	chr9: 78175117 - 78177288	C920006O11Rik	2
	chr2: 34799225 - 34800577	Rabepk	2
	chr14: 15142233 - 15143877	B230110C06Rik	2
	chr9: 92456588 - 92458760	Plscr4	2
	chr9: 92248968 - 92251533	Plscr1	2
	chr2: 165319448 - 165322047	Elmo2	2
	chr13: 54444448 - 54444941	Thoc3	2
	chr5: 143547401 - 143549606	Fam220a	2
	chr4: 115102931 - 115104407	Pdzk1ip1	2
	chr6: 82909041 - 82909790	2310069B03Rik	2
	chr11: 106535985 - 106536884	Snord104	2
	chr3: 107175172 - 107176253	Kcna10	2
	chr15: 72836455 - 72838422	Peg13	2
	chr8: 36744399 - 36747414	Dlc1	2
	chr3: 51738880 - 51739855	Mgst2	2
	chr6: 4026076 - 4027288	4930528H21Rik	2
	chr17: 29856649 - 29856922	Mdga1	2
	chr15: 91048462 - 91050957	Kif21a	2
	chr4: 116074125 - 116077343	Lrrc41	2
	chr7: 74683608 - 74684747	Slco3a1	2
	chr2: 181186445 - 181188288	Ppdpf	2
	chr9: 27298696 - 27300851	Igsf9b	2
	chr6: 54971438 - 54973352	Nod1	2
	chr2: 133649601 - 133650828	Mir3090	2
	chr8: 128661979 - 128664094	Itgb1	2
	chr4: 134494518 - 134497499	Paqr7	2
	chr10: 31544185 - 31545698	Rnf217	2
	chr15: 99113341 - 99114292	Spats2	2
	chr3: 52617484 - 52619100	Gm30173	2
	chr1: 90602800 - 90604198	Cops8	2
	chr19: 37559153 - 37562212	Exoc6	2
	chr1: 149946192 - 149948935	Pla2g4a	2
	chr11: 53306870 - 53309422	Hspa4	2
	chr3: 140521278 - 140522485	Mir7j	2
	chr10: 68758485 - 68760048	Tmem26	2
	chr16: 43538711 - 43540914	Mir568	2
	chr4: 118488486 - 118490911	Tie1	2
	chr4: 142179604 - 142180957	Kazn	2
	chr6: 52211312 - 52213842	Hoxa3	2
	chr7: 77131780 - 77133832	Agbl1	2
	chr4: 53595685 - 53597446	Fsd1l	2
	chr4: 63625170 - 63626412	Tex48	2
	chrX: 71070442 - 71071223	Mamld1	2
	chr8: 68360726 - 68363091	1700125H03Rik	2
	chr14: 75863356 - 75864448	Snora31	2
	chr11: 21033171 - 21034721	Peli1	2
	chr11: 104230286 - 104232890	Mapt	2
	chr2: 147177638 - 147179669	Nkx2-2os	2
	chr19: 37322706 - 37324239	Ide	2
	chr9: 68330695 - 68330953	4930502A04Rik	2
	chr18: 75000004 - 75001373	Rpl17	2
	chr4: 134081361 - 134082702	Cd52	2
	chr19: 32196025 - 32198068	Sgms1	2
	chr6: 93066046 - 93068242	Adamts9	2
	chr4: 109460450 - 109460858	Rnf11	2
	chr4: 101291773 - 101293782	Jak1	2
	chr15: 96283989 - 96288639	Arid2	2
	chr13: 63642064 - 63644282	Ptch1	2
	chr11: 34736899 - 34738044	Dock2	2
	chr1: 77213080 - 77214418	Mir6352	2
	chr4: 126532094 - 126534184	Ago4	2
	chr3: 136421190 - 136422984	1700030L20Rik	2
	chr11: 77783252 - 77786716	Myo18a	2
	chr13: 41358166 - 41359934	Nedd9	2
	chr7: 141948066 - 141951170	Brsk2	2
	chr1: 165768742 - 165769741	Creg1	2
	chr1: 77513382 - 77516866	Epha4	2
	chr9: 46011882 - 46015908	Sik3	2
	chr12: 99684354 - 99687337	1700064M15Rik	2
	chr18: 56046978 - 56048604	Gramd3	2
	chr13: 59767051 - 59767358	Isca1	2
	chr2: 25110462 - 25112037	Noxa1	2
	chr16: 44501873 - 44503742	Mir3081	2
	chr17: 31965510 - 31966285	Hsf2bp	2
	chr7: 80628261 - 80629809	Gm15880	2
	chr4: 149001445 - 149002380	Gm13205	2
	chr10: 60834675 - 60835429	Unc5b	2
	chr4: 125211012 - 125212532	Zc3h12a	2
	chr10: 116205416 - 116206685	Ptprr	2
	chr1: 155557730 - 155560245	Acbd6	2
	chr14: 68655226 - 68656472	Adam28	2
	chr11: 119267147 - 119268980	Gaa	2
	chr9: 82973378 - 82976643	Phip	2
	chr13: 60742867 - 60744777	BC051665	2
	chr7: 83556107 - 83557037	Tmc3	2
	chr19: 57211384 - 57212753	Ablim1	2
	chr10: 21158036 - 21162057	Myb	2
	chr11: 81360838 - 81363149	Asic2	2
	chr17: 34101406 - 34103659	BC051537	2
	chr14: 51088236 - 51091735	Ang	2
	chr11: 10275715 - 10277225	Vwc2	2
	chr16: 18416141 - 18417152	Comt	2
	chr11: 101225362 - 101226819	Ezh1	2
	chr10: 16437965 - 16439346	C330004P14Rik	2
	chr2: 6704731 - 6708090	Celf2	2
	chr8: 115705712 - 115709838	Maf	2
	chr2: 45108647 - 45117721	Zeb2	2
	chr13: 69506301 - 69506874	Tent4a	2
	chr1: 6405878 - 6407181	Alkal1	2
	chr12: 84384332 - 84385532	Entpd5	2
	chr5: 105586391 - 105587949	Lrrc8c	2
	chr6: 88485092 - 88487557	Ruvbl1	2
	chr2: 148425144 - 148426561	Thbd	2
	chr15: 88861544 - 88864489	Pim3	2
	chr16: 30509707 - 30512758	Tmem44	2
	chr2: 128122386 - 128123650	Bcl2l11	2
	chr11: 121474643 - 121476479	Tbcd	2
	chr3: 153387511 - 153388294	1700012D16Rik	2
	chr19: 4293787 - 4294970	Ankrd13d	2
	chrX: 38472973 - 38474504	Lamp2	2
	chr11: 119389793 - 119393722	Mir1932	2
	chr11: 69837161 - 69838997	Nlgn2	2
	chr11: 105469004 - 105469970	44995	2
	chr7: 68127263 - 68130492	Pgpep1l	2
	chr17: 86444633 - 86445614	2010106C02Rik	2
	chr2: 16312058 - 16314023	Plxdc2	2
	chr4: 95153624 - 95154453	Jun	2
	chr2: 93758210 - 93759746	Ext2	2
	chr1: 166000610 - 166003687	Pou2f1	2
	chr2: 93890769 - 93892772	Accsl	2
	chr15: 31020160 - 31021821	4930430F21Rik	2
	chr8: 78262368 - 78263076	Ttc29	2
	chr6: 128992450 - 128993742	BC064078	2
	chr5: 113034678 - 113036595	Grk3	2
	chr5: 130319983 - 130321166	Caln1	2
	chr17: 29093355 - 29096081	Cdkn1a	2
	chr3: 98338437 - 98340391	Phgdh	2
	chr12: 86893806 - 86895283	Irf2bpl	2
	chr13: 102663745 - 102667242	Cd180	2
	chr7: 44996725 - 44998842	Irf3	2
	chr5: 92896364 - 92899083	Shroom3	2
	chr5: 140504853 - 140506710	Chst12	2
	chr16: 91742994 - 91743524	Itsn1	2
	chr9: 119567740 - 119569351	Scn5a	2
	chr16: 28516924 - 28518990	Fgf12	2
	chr19: 34958496 - 34960810	Mir1950	2
	chr18: 55086959 - 55088408	Zfp608	2
	chr10: 63455066 - 63456212	Ctnna3	2
	chr11: 83563729 - 83564253	Ccl9	2
	chr7: 128581661 - 128583905	Inpp5f	2
	chr14: 73209060 - 73210048	Mir687	2
	chr8: 36611913 - 36614546	Dlc1	2
	chr11: 23781918 - 23782856	Rel	2
	chr10: 14085091 - 14086729	Hivep2	2
	chr1: 90914266 - 90916039	Mlph	2
	chr8: 77609665 - 77611349	Tmem184c	2
	chr9: 34504200 - 34505472	Kirrel3	2
	chr9: 77750185 - 77751542	Gclc	2
	chr6: 93855445 - 93856994	Magi1	2
	chr2: 9361406 - 9362920	1700061F12Rik	2
	chr6: 141294631 - 141295962	Gm10400	2
	chr10: 116977258 - 116978212	Best3	2
	chr8: 117332252 - 117335848	Cmip	2
	chr9: 98296067 - 98298011	Nmnat3	2
	chr2: 162658701 - 162662412	Ptprt	2
	chr19: 57221076 - 57222396	Ablim1	2
	chr2: 152028760 - 152030457	Slc52a3	2
	chr13: 49213433 - 49216789	Card19	2
	chr6: 31283973 - 31285581	2210408F21Rik	2
	chr17: 89061976 - 89065320	Fshr	2
	chr16: 34093032 - 34096488	Umps	2
	chr5: 117468925 - 117470455	Ksr2	2
	chr4: 88721305 - 88723072	Klhl9	2
	chr14: 61647262 - 61649647	Mir15a	2
	chr17: 33980786 - 33982420	AA388235	2
	chr3: 126831121 - 126832290	Ank2	2
	chr13: 40868184 - 40869674	Gcnt2	2
	chr7: 4162989 - 4165500	Cdc42ep5	2
	chr19: 23757855 - 23759957	Apba1	2
	chr15: 84852021 - 84856948	Phf21b	2
	chr5: 43853219 - 43856147	Cd38	2
	chr8: 18921197 - 18921562	Xkr5	2
	chr8: 11233631 - 11235603	Col4a2	2
	chr19: 45046412 - 45048609	Sfxn3	2
	chr2: 102743895 - 102746132	Gm13872	2
	chr14: 54253486 - 54254592	Abhd4	2
	chr2: 150743732 - 150744704	Entpd6	2
	chr9: 107833628 - 107834701	Rbm6	2
	chr8: 107139464 - 107140994	Cyb5b	2
	chr9: 56417270 - 56419622	Hmg20a	2
	chr14: 40899152 - 40900993	Sh2d4b	2
	chr7: 117912954 - 117915241	Rps15a	2
	chr4: 149696384 - 149699142	Pik3cd	2
	chr4: 115056206 - 115058906	Tal1	2
	chr16: 94327672 - 94329966	Ripply3	2
	chr3: 86223596 - 86225643	Lrba	2
	chr11: 49237294 - 49238238	Mgat1	2
	chr1: 131754297 - 131755519	Slc26a9	2
	chr17: 65540317 - 65541514	Tmem232	2
	chr10: 127480870 - 127482861	Stac3	2
	chr6: 91622260 - 91623267	Slc6a6	2
	chr3: 122418749 - 122421070	Bcar3	2
	chr11: 78825690 - 78827230	Lyrm9	2
	chr11: 77512700 - 77516079	Abhd15	2
	chr10: 115518187 - 115519511	A930009A15Rik	2
	chr14: 67199683 - 67200579	Ebf2	2
	chr12: 74824268 - 74825695	Kcnh5	2
	chr10: 68282187 - 68283557	Arid5b	2
	chr13: 41929606 - 41930275	Gm10790	2
	chr19: 55740832 - 55744724	Tcf7l2	2
	chr14: 70583127 - 70585038	Nudt18	2
	chr11: 106500294 - 106502053	Snord104	2
	chr15: 93950187 - 93951048	9430014N10Rik	2
	chr12: 16845366 - 16845656	E2f6	2
	chr11: 96475715 - 96476576	Skap1	2
	chr5: 107749057 - 107750539	Gfi1	2
	chr9: 58947914 - 58949265	Neo1	2
	chr16: 84810349 - 84810608	Atp5j	2
	chr5: 137785231 - 137788053	Mepce	2
	chr2: 152809981 - 152810608	Bcl2l1	2
	chr13: 56158497 - 56160511	Tifab	2
	chr15: 98880708 - 98881996	Rhebl1	2
	chr3: 51727266 - 51729401	Mgst2	2
	chr13: 91374248 - 91374582	A830009L08Rik	2
	chr10: 78573762 - 78575671	Ilvbl	2
	chr6: 137557199 - 137560943	Eps8	2
	chr4: 85953098 - 85954750	Adamtsl1	2
	chr2: 135711020 - 135713365	Plcb4	2
	chr15: 103239201 - 103241190	Hnrnpa1	2
	chr6: 55338921 - 55339525	Aqp1	2
	chr12: 86078490 - 86079851	Tgfb3	2
	chr19: 34729262 - 34730173	Slc16a12	2
	chr13: 54610339 - 54612090	Cltb	2
	chr9: 95353550 - 95355186	Chst2	2
	chr3: 148411673 - 148413691	Adgrl2	2
	chr10: 15299975 - 15301552	C330004P14Rik	2
	chr11: 80820849 - 80821968	Tmem98	2
	chr7: 45922504 - 45924713	Ccdc114	2
	chr13: 109209532 - 109213264	Mir582	2
	chr12: 21204668 - 21205652	Itgb1bp1	2
	chr12: 82168660 - 82171815	Sipa1l1	2
	chr14: 102979879 - 102983680	Mir5130	2
	chrX: 36550677 - 36553007	Pgrmc1	2
	chr4: 102275876 - 102276408	Pde4b	2
	chr10: 26798610 - 26800260	Arhgap18	2
	chr19: 32755407 - 32758527	Pten	2
	chr13: 48977688 - 48979528	Fam120aos	2
	chr19: 37543415 - 37544230	Exoc6	2
	chr5: 101700419 - 101701351	Nkx6-1	2
	chr6: 115808038 - 115809304	Rpl32	2
	chr2: 18585625 - 18588519	Commd3	2
	chr10: 77032531 - 77035693	Slc19a1	2
	chr8: 36532474 - 36534106	Trmt9b	2
	chr5: 51551820 - 51554271	Ppargc1a	2
	chr2: 32965653 - 32967945	Snora65	2
	chr19: 59388622 - 59389818	Pdzd8	2
	chr6: 107529140 - 107531634	Lrrn1	2
	chr11: 96348023 - 96348537	Hoxb2	2
	chr13: 46090632 - 46092282	Atxn1	2
	chr9: 119155962 - 119157558	Acaa1b	2
	chr11: 60536596 - 60540020	Alkbh5	2
	chr7: 45621295 - 45622002	Izumo1	2
	chr6: 144780618 - 144783327	Sox5os3	2
	chr11: 23496650 - 23498860	Ahsa2	2
	chr3: 127121398 - 127122010	LOC100862268	2
	chr11: 55120398 - 55121957	Gm2a	2
	chr6: 141050181 - 141051470	Pde3a	2
	chr7: 81344498 - 81345829	Rps17	2
	chr5: 103697956 - 103698738	1700016H13Rik	2
	chr5: 148896756 - 148898705	Katnal1	2
	chr19: 34021422 - 34023046	Lipk	2
	chr1: 161400122 - 161400575	Tnfsf4	2
	chr12: 86725569 - 86726808	Gm32755	2
	chr3: 108013293 - 108013787	Gstm1	2
	chr2: 18764932 - 18767636	Gm3363	2
	chr3: 27689242 - 27691201	Fndc3b	2
	chr4: 127076638 - 127078160	Zmym6	2
	chr17: 84921428 - 84922959	Ppm1b	2
	chr14: 121110626 - 121111507	Farp1	2
	chr17: 35378721 - 35381040	H2-Q4	2
	chr9: 69164573 - 69166207	Rora	2
	chr12: 4435522 - 4436966	Ncoa1	2
	chr15: 6568782 - 6569773	Fyb	2
	chr10: 119614609 - 119617031	Grip1os2	2
	chr8: 22442826 - 22444394	Mrps31	2
	chr10: 82813758 - 82815035	1700028I16Rik	2
	chr12: 28635008 - 28636676	Rps7	2
	chr13: 24638211 - 24640789	Ripor2	2
	chr13: 12574397 - 12575720	Ero1lb	2
	chr3: 89277689 - 89278508	Efna1	2
	chr14: 22586983 - 22588318	4930405A10Rik	2
	chrX: 53340376 - 53342132	Mospd1	2
	chr6: 129423073 - 129426634	Clec9a	2
	chr2: 117021746 - 117022785	Spred1	2
	chr6: 115768102 - 115768780	Tmem40	2
	chr4: 9337110 - 9338736	Clvs1	2
	chr10: 112050881 - 112052393	Glipr1l1	2
	chr11: 89059837 - 89061627	Dgke	2
	chr2: 158162967 - 158163562	Tgm2	2
	chr1: 193188894 - 193189862	Traf3ip3	2
	chr4: 95556782 - 95558424	Fggy	2
	chr15: 61770466 - 61771522	D030024E09Rik	2
	chr10: 10737195 - 10737901	4930567K20Rik	2
	chr5: 64701199 - 64703534	Gm3716	2
	chr14: 75178379 - 75181786	Lcp1	2
	chr1: 156034928 - 156037704	Tor1aip1	2
	chr11: 109896068 - 109896824	1700023C21Rik	2
	chr1: 41810260 - 41811066	4930448I06Rik	2
	chr5: 8570891 - 8571993	Abcb1a	2
	chr15: 58584521 - 58586179	Fer1l6	2
	chr17: 9528449 - 9529938	Pabpc6	2
	chr11: 70220291 - 70222338	Slc16a13	2
	chr3: 106976185 - 106977187	Kcna3	2
	chr10: 122912464 - 122913558	Mirlet7i	2
	chr12: 111429111 - 111431107	Tnfaip2	2
	chr11: 89984943 - 89986043	Pctp	2
	chr2: 118306223 - 118308468	1700054M17Rik	2
	chr12: 34680103 - 34681561	Hdac9	2
	chr5: 86065167 - 86067170	Cenpc1	2
	chr9: 117858524 - 117860707	Azi2	2
	chr5: 115235132 - 115236509	Pop5	2
	chr14: 79648980 - 79650634	Cnmd	2
	chr16: 30008114 - 30010723	4632428C04Rik	2
	chr10: 59589147 - 59590527	Mcu	2
	chr2: 60877747 - 60878551	Rbms1	2
	chr6: 94499702 - 94500912	Slc25a26	2
	chr14: 104900901 - 104902012	D130009I18Rik	2
	chr5: 143674497 - 143675378	Cyth3	2
	chr18: 35497654 - 35499587	Sil1	2
	chr16: 50729140 - 50729754	Mir6363	2
	chr19: 45790056 - 45791163	Oga	2
	chr4: 86883489 - 86884156	Acer2	2
	chr5: 32949791 - 32951592	Ywhah	2
	chr14: 105730707 - 105733638	Mir6390	2
	chr18: 14282735 - 14283785	8430422H06Rik	2
	chr1: 130727770 - 130728936	Pfkfb2	2
	chr11: 94543665 - 94544382	Rsad1	2
	chr12: 16145273 - 16146458	Trib2	2
	chr2: 163646568 - 163646754	Serinc3	2
	chr14: 121646361 - 121649261	Dock9	2
	chr15: 97766244 - 97769091	Rapgef3	2
	chr12: 32054144 - 32055107	Prkar2b	2
	chr13: 103211269 - 103212703	Mast4	2
	chr6: 81821108 - 81821552	Mir7232	2
	chr13: 58593016 - 58593600	Slc28a3	2
	chr17: 79378424 - 79379938	Cdc42ep3	2
	chr4: 87358996 - 87360204	Slc24a2	2
	chr17: 80476444 - 80476916	Sos1	2
	chr4: 19332622 - 19333551	Cngb3	2
	chr13: 101119232 - 101120056	5930438M14Rik	2
	chr6: 84582927 - 84585556	Cyp26b1	2
	chr2: 28523440 - 28524227	Ralgds	2
	chr10: 40969025 - 40969997	Wasf1	2
	chr16: 35918487 - 35919611	Parp9	2
	chr12: 12561442 - 12563033	Gm34637	2
	chr11: 116101537 - 116103045	Trim47	2
	chr16: 84813383 - 84815275	Atp5j	2
	chr9: 27191379 - 27194053	Jam3	2
	chr5: 5071257 - 5072027	Cdk14	2
	chr1: 106711607 - 106715340	Bcl2	2
	chr16: 8512428 - 8514099	Abat	2
	chr3: 96576186 - 96577510	Gm15441	2
	chr11: 115364966 - 115368022	Hid1	2
	chr3: 57735374 - 57737107	Rnf13	2
	chr10: 115314218 - 115316486	Rab21	2
	chr9: 123339277 - 123341486	Lars2	2
	chr11: 51619082 - 51620372	Nhp2	2
	chr2: 10013878 - 10014311	Taf3	2
	chr10: 68673036 - 68674202	Tmem26	2
	chr7: 126797745 - 126800398	Aldoa	2
	chr16: 57685970 - 57687095	Col8a1	2
	chr3: 132868665 - 132869252	Gm29811	2
[truncated: 274 more rows]
