# Supplementary material for: Aging is associated with functional and molecular changes in distinct hematopoietic stem cell subsets
Source: Nat Commun. 2024 Sep 11;15:7966. doi: 10.1038/s41467-024-52318-1 (PMC11391069; doi:10.1038/s41467-024-52318-1)
Supplement: Supplementary file 6 — Supplementary Data 3 [file 41467_2024_52318_MOESM6_ESM.xlsx]

## Sheet: Sheet1
Supplementary Data 3: Antibody list
Antibody	Clone	Supplier	Catalog number	Dilution	Lot number
Hematopoietic stem- and progenitor cell markers
Ms Sca-1 (Ly-6A/E) BV605	D7	BioLegend	108134	1/100	B301237, B323829
Ms Sca-1 (Ly-6A/E) BV605	D7	BD Biosciences	563288	1/100	1293224, 1221072, 2101911, 2192172
Ms Sca-1 (Ly-6A/E) BV650	D7	BD Biosciences	740450	1/100	2181286, 4079256
Ms/Pig CD117 (c-kit) APC-eF780	2B8	eBioscience	47-1171-82	1/400	4337566, 2018834
Ms CD48 AF700	HM48-1	BioLegend	103426	1/200	B279067, B313138, B353730, B406423
Ms CD48 APC	HM48-1	BioLegend	103412	1/200	B214728, B268813
Ms CD150 (SLAM) BV785	TC15-12F12.2	BioLegend	115937	1/100	B256325, B289084
Ms CD150 (SLAM) PE-Cy7	TC15-12F12.2	BioLegend	115914	1/100	B294975, B312846, B294975, B318344
Ms CD34 FITC	RAM34	eBioscience	11-0341-85	1/25	2159106, 1953178, 2112197
Ms CD34 AF647	RAM34	BD Biosciences	560230	1/25	0030905, 1270224, 2300737, 3179598
Ms CD49b PE-Cy7	HMα2	BioLegend	103518	1/400	B219359, B278410
Ms CD49b AF647	HMα2	BioLegend	103511	1/800	B243328, B272171
Ms CD49b BV711	HMα2	BD Biosciences	740704	1/800	9334247, 8186916, 9334244
Ms CD105 (Endoglin) BV650	MJ7/18	BD Biosciences	740609	1/100	0058118, 0058119, 9301421, 9301423, 0058116, 0058117, 2210400, 2210402
Ms CD127 (IL7-Ra) BV711	A7R34	BioLegend	135035	1/100	B267736, B303402
Ms CD135 (Flt-3) PE	A2F10	BioLegend	135306	1/50	B295809, B281642, B295809
Ms CD135 (Flt-3) BV421	A2F10	BD Biosciences	562898	1/100	9070512, 0064149, 9070512, 1307885, 2129284, 4057027
Ms CD16/32 AF700	93	eBioscience	56-0161-82	1/400	2011232
Ms CD16/32 BUV737	AB93	BD Biosciences	751697	1/400	2101862
Ms CD16/32 (Fc-block) Purified	2.4G2	BD Biosciences	553142	1/200	9248075, 9297201, 1293770, 3199215
Donor and recipient cell markers
Ms CD45.1 (Ly5.1) BV421	A20	BD Biosciences	563983	1/50	9345565, 0290340, 1124987, 1263484, 3278376
Ms CD45.1 (Ly5.1) BUV395	A20	BD Biosciences	565212	1/50	9060613, 007682, 9060613, 1187834, 1306367, 2082263, 3152684
Ms CD45.2 (Ly5.2) PE	104	BioLegend	109808	1/50	B361505, B271929, B247809, B361505, B298925, 1055670, 3201722
Ms CD45.2 (Ly5.2) APC-Fire750	104	BioLegend	109852	1/25	B247809
Mature hematopoietic cell markers
Ms CD11b (Mac-1) BUV395	M1/70	BD Biosciences	563553	1/800	8339988
Ms CD11b (Mac-1) BUV737	M1/70	BD Biosciences	564443	1/800	8206860, 3128894, 9198300, 1169714
Ms/Hu CD11b (Mac-1) BV510	M1/70	BioLegend	101263	1/800	B305919, B265262
Ms CD3e AF700	500A2	BD Biosciences	557984	1/100	8291881, 9323061, 1110899
Ms CD3e BV510	145-2C11	BioLegend	100353	1/50	B320540, B320540, B340821
Ms CD3e BV510	1451-2C11	BD Biosciences	5630024	1/50	2129070, 2060074, 2175242, 3177370
Ms CD3e BUV395	1451-2C11	BD Biosciences	563565	1/50	1055680
Ms CD4 BUV395	RM4-5	BD Biosciences	740208	1/800	9058752
Ms CD29 PE	HMb1-1	BD Biosciences	562801	1/100	0072137
Ms CD5 BV510	53-7.3	BioLegend	100627	1/100	B292240, B318513
Ms CD5 BV510	53-7.3	BD Biosciences	563995	1/100	1070010, 1137019, 1137019, 3338288, 4079575, 4136795, 2032090
Ms CD5 BUV395	53-7.3	BD Biosciences	740206	1/50	9140513, 9157811
Ms CD8a BUV395	53-6.7	BD Biosciences	563786	1/400	8306672
Ms Thy1.2 BV605	53-2.1	BioLegend	140318	1/800	B307536
Ms CD19 PE-Cy7	6D5	BioLegend	115520	1/200	B290857, B313074, B357251
Ms CD45R/B220 BUV395	RA3-6B2	BD Biosciences	563793	1/200	8269770
Ms/Hu CD45R/B220 PE-Dazzle 594	RA3-6B3	BioLegend	103258	1/200	B304889
Ms CD45R/B220 BUV661	RA3-6B2	BD Biosciences	565077	1/400	0170444, 9021680, 1064098, 3054742, 3283599
Ms/Hu CD45R/B220 BV510	RA3-6B2	BioLegend	103248	1/100	B313156, B313156, B341172
Ms F4/80 APC	BM8	BioLegend	123116	1/400	B268075
Ms Gr-1 BV510	RB6-8C5	BioLegend	108437	1/800	B266530
Ms Gr-1 BUV395	RB6-8C5	BD Biosciences	563849	1/400	8172988
Ms Gr-1 (Ly-6G/Ly-6C) PE	RB6-8C5	BD Biosciences	553128	1/800	7285656
Ms NK1.1 BUV395	PK136	BD Biosciences	564144	1/100	0335469, 1152295, 1179026, 1277550, 1347766, 2168841, 2257242
Ms Ter-119 BV510	TER-119	BD Biosciences	563995	1/100	0066126, 1055667, 2032090
Ms Ter-119 BV650	TER-119	BD Biosciences	747739	1/100	9210038, 0058147, 1020195, 0058146, 1020194, 1020197, 1020198, 1020199, 1020202, 1020203, 1277707, 1277710, 1277711, 1277713
Ms Ter-119 BUV395	TER-119	BD Biosciences	563827	1/100	8109696
Ms Ter-119 APC	TER-119	Proteintech	APC-65149	1/200	2032090
Ms CD41 BV786	MWReg30	BD Biosciences	740903	1/50	0206949, 0206951, 0206952, 9301430, 0352699, 0352700, 0206950, 9140518, 0352701, 0352702, 0352703, 0352704, 1187641, 2087934, 2087935, 2151673
Ms CD41 PE	eBioMWReg30	BD Biosciences	12-0411-83	1/400	1312369
Ms CD41 BUV661	MWReg30	BD Biosciences	741531	1/400	1221743
Ms CD41 BUV805	MWReg30	BD Biosciences	741966	1/400	1195624, 1250452
Bone marrow mesenchymal stem cell markers
Ms CD45 PE/Cyanine5	30-F11	BioLegend	103110	1/400	B340540
Ms Ter-119 PE/Cyanine5	TER-119	BioLegend	116210	1/400	B277009
Ms CD31 PE/Cyanine7	IM7	BioLegend	102418	1/100	B232909
Ms CD44 APC/Cyanine7	390	BioLegend	103028	1/100	B373765
Ms CD51 PE	RMV-7	BioLegend	104106	1/50	B240646
Ms Ly-6A/E (Sca-1) Pacific Blue	D7	BioLegend	108120	1/200	B258720
Viability, cell cycle, and proliferation markers
7-AAD		BD Biosciences	559925	1/200	301663
DAPI		ThermoFisher Scientific	D3571	1/50000	1804346
Ki-67 FITC		BD Biosciences	556026	1/10	1036970
Ki-67 PE		BD Biosciences	567719	1/10	328960
BrdU PE		BD Biosciences	556029	1/50	8330650
