# Supplementary material for: Aging is associated with functional and molecular changes in distinct hematopoietic stem cell subsets
Source: Nat Commun. 2024 Sep 11;15:7966. doi: 10.1038/s41467-024-52318-1 (PMC11391069; doi:10.1038/s41467-024-52318-1)
Supplement: Supplementary file 8 — Source Data [file 41467_2024_52318_MOESM8_ESM.zip › Source Data_v2.xlsx]

## Sheet: Fig. 1
Figure 1. CD49b expression in the HSC compartment is conserved in aging
Figure 1a
Juvenile	Mouse ID	Age (wks)	Sex	CD150hi	CD49b–	CD49b+		Adult	Mouse ID	Age (wks)	Sex	CD150hi	CD49b–	CD49b+		Old	Mouse ID	Age (wks)	Sex	CD150hi	CD49b–	CD49b+
	_001	4	M	4.03	71.74	25			_001	14	F	3.47	38.1	57.14			_001	85	F	61.6	50.24	43.07
	_002	4	M	4.92	57.65	38.27			_002	14	F	4.86	50	32.14			_002	88	F	51.88	62.55	29.67
	_003	4	M	4.97	56.96	37.97			_003	12	M	2.66	50.38	43.61			_003	77.3	M	49.89	49	40.78
	_004	4	M	3.76	50	42.31			_004	12	M	2.62	48	46			_004	90	F	39.84	68.01	24.45
	_005	4	M	3.46	57.69	36.54			_005	14	F	4.63	46.15	45.05			_005	90	F	52.67	66.01	24.29
	_006	4	F	6.04	54.1	38.43			_006	15	F	7.37	41.18	45.88			_006	104	F	65.2	77	21.1
	_007	4	F	5.18	55.09	40.72			_007	15	F	1.4	51.85	24.07					Average	53.51	62.14	30.56
	_008	4	F	4.88	50.77	46.54			_008	15	M	6.04	49.66	40.14					Standard Deviation	9	10.81	9.25
	_009	4	F	5.35	58.82	37.56			_009	15	M	3.37	62.686567	34.328358
	_010	4	F	1.87	47.9	46.8			_010	15	M	4.3	57.391304	39.130435
	_011	4	F	4.6	40.2	54.2			_011	15	M	4.45	50.37594	42.105263
	_012	4	M	5.69	48.5	49.5			_012	15	M	2.96	43.636364	50.909091
	_013	4	M	7.75	41.1	53.3					Average	4.01	49.12	41.71
			Average	4.81	53.12	42.09					Standard Deviation	1.63	6.67	8.74
			Standard Deviation	1.4	8.24	7.96
Figure 1b
Juvenile	Mouse ID	Age (wks)	Sex	CD49b– frequency (%)	CD49b+ frequency (%)		Adult	Mouse ID	Age (wks)	Sex	CD49b– frequency (%)	CD49b+ frequency (%)		Old	Mouse ID	Age (wks)	Sex	CD49b– frequency (%)	CD49b+ frequency (%)
	_001	4	M	0.001263	0.00044			_001	14	F	0.000586	0.00088			_001	85	F	0.071707	0.061481
	_002	4	M	0.00197	0.001308			_002	14	F	0.002029	0.001304			_002	88	F	0.118864	0.056382
	_003	4	M	0.001207	0.000805			_003	12	M	0.002144	0.001856			_003	77.3	M	0.050501	0.042031
	_004	4	M	0.000805	0.000681			_004	12	M	0.001608	0.001541			_004	90	F	0.104231	0.037468
	_005	4	M	0.000819	0.000519			_005	14	F	0.001441	0.001406			_005	90	F	0.113679	0.041834
	_006	4	F	0.001541	0.001094			_006	15	F	0.002567	0.00286			_006	104	F	0.13	0.035
	_007	4	F	0.001058	0.000782			_007	15	F	0.00105	0.000488
	_008	4	F	0.001285	0.001178			_008	15	M	0.001245	0.001007
	_009	4	F	0.001237	0.00079			_009	15	M	0.000969	0.000531
	_010	4	F	0.000646	0.000632			_010	15	M	0.001516	0.001034
	_011	4	F	0.00109	0.00147			_011	15	M	0.001365	0.001141
	_012	4	M	0.00138	0.00141			_012	15	M	0.000631	0.000736
	_013	4	M	0.00208	0.00271
Figure 1c
Juvenile	Mouse ID	Age (wks)	Sex	Total CD49b– (x106)	Total CD49b+ (x106)		Adult	Mouse ID	Age (wks)	Sex	Total CD49b– (x106)	Total CD49b+ (x106)		Old	Mouse ID	Age (wks)	Sex	Total CD49b– (x106)	Total CD49b+ (x106)
	_001	4	M	0.21359856	0.0744128			_001	14	F	0.07400594	0.1111352			_001	85	F	15.2592496	13.0831568
	_002	4	M	0.2946726	0.19565064			_002	14	F	0.26239028	0.16863328			_002	88	F	23.88928672	11.33165436
	_003	4	M	0.16154488	0.1077412			_003	12	M	0.3415392	0.2956608			_003	77.3	M	11.27333823	9.38258013
	_004	4	M	0.0992082	0.08392644			_004	12	M	0.2829276	0.27113895			_004	90	F	23.78134496	8.54869888
	_005	4	M	0.10813257	0.06852357			_005	14	F	0.25626744	0.25004304			_005	90	F	25.20831825	9.2766895
	_006	4	F	0.19675488	0.13968192			_006	15	F	0.4548724	0.506792			_006	104	F	36.7848	9.9036
	_007	4	F	0.14016384	0.10359936			_007	15	F	0.161826	0.07521056
	_008	4	F	0.1915164	0.17556912			_008	15	M	0.29756745	0.24068307
	_009	4	F	0.17789297	0.1136099			_009	15	M	0.1457376	0.0798624
	_010	4	F	0.111006056	0.108600352			_010	15	M	0.27930784	0.19050416
	_011	4	F	0.2212046	0.2983218			_011	15	M	0.233688	0.1953392
	_012	4	M	0.27405972	0.28001754			_012	15	M	0.0994456	0.1159936
	_013	4	M	0.41656992	0.54274254
Figure 1d
G0
Juvenile	Mouse ID	Age (wks)	Sex	CD49b– (%)	CD49b+ (%)		Adult	Mouse ID	Age (wks)	Sex	CD49b– (%)	CD49b+ (%)		Old	Mouse ID	Age (wks)	Sex	CD49b– (%)	CD49b+ (%)
	_001	3.5	F	76.26	56.42			_001	15	M	93.89	89.4			_001	95	F	98.85	95.81
	_002	3.5	F	78.43	70.1			_002	13	F	91.18	89.04			_002	78	F	97.59	92.3
	_003	3.5	M	82.89	73.24			_003	11.4	F	94.48	90.6			_003	105	M	96.79	91.91
	_004	3.5	M	67.74	40.54			_004	16	M	95.97	87.92			_004	105	M	96.94	86.39
	_005	3.9	F	66.5	67.5			_005	10	M	94.18	94.65			_005	107	M	95.67	89.44
	_006	3.9	F	62.35	78			_006	10	M	95.65	89.05			_006	101	F	96.77	88.21
	_007	3.9	M	54.79	62.5			_007	11.4	F	89.53	81.11			_007	96	F	98.01	94.49
	_008	3.9	M	65.81	74.29			_008	11.4	F	94.1	88.8			_008	96	F	97.35	93.67
	_009	3.3	M	67.6	72.9			_009	11.4	F	90.76	81.5
								_010	11.4	F	94.48	86.96
								_011	11.4	F	92.73	85.86
								_012	11.4	F	93.62	94.09
								_013	10	M	91.67	84.04
								_014	10	M	94.67	85.75
								_015	10	M	94.17	91.33
G1
Juvenile	Mouse ID	Age (wks)	Sex	CD49b– (%)	CD49b+ (%)		Adult	Mouse ID	Age (wks)	Sex	CD49b– (%)	CD49b+ (%)		Old	Mouse ID	Age (wks)	Sex	CD49b– (%)	CD49b+ (%)
	_001	3.5	F	23.74	41.9			_001	15	M	5.83	9.64			_001	95	F	0.72	3.91
	_002	3.5	F	21.57	27.84			_002	13	F	7.71	7.76			_002	78	F	2.18	7.16
	_003	3.5	M	15.79	26.76			_003	11.4	F	4.83	7.69			_003	105	M	2.49	7.79
	_004	3.5	M	32.26	59.46			_004	16	M	2.82	12.08			_004	105	M	2.03	11.55
	_005	3.9	F	32	30			_005	10	M	4.7	4.68			_005	107	M	3.46	9.25
	_006	3.9	F	37.65	22			_006	10	M	4.14	10.41			_006	101	F	2.86	10.75
	_007	3.9	M	44.52	37.5			_007	11.4	F	10.47	17.59			_007	96	F	1.57	4.88
	_008	3.9	M	34.19	22.86			_008	11.4	F	4.26	10.4			_008	96	F	2.48	6.11
	_009	3.3	M	32.4	27.1			_009	11.4	F	8.6	17.62
								_010	11.4	F	4.97	11.59
								_011	11.4	F	7.01	12.46
								_012	11.4	F	5.78	5.49
								_013	10	M	7.74	14.55
								_014	10	M	4.33	13.08
								_015	10	M	5.36	8.67
Figure 1e
Day 1
Juvenile	Mouse ID	Age (wks)	Sex	CD49b– (%)	CD49b+ (%)		Adult	Mouse ID	Age (wks)	Sex	CD49b– (%)	CD49b+ (%)		Old	Mouse ID	Age (wks)	Sex	CD49b– (%)	CD49b+ (%)
	_001	4.1	F	3.92	5.66			_001	12.5	F	7.14	12			_001	117.9	M	10	15.32
	_002	3.4	M	13.64	10.42			_002	12.5	M	10.42	7.32			_002	101	F	4.35	8.33
	_003	4.6	F	5.08	12.12			_003	12.7	F	6.25	9.52			_003	107	M	7.22	7.78
	_004	3.6	F	7.55	24.14			_004	11.4	M	0	2.94			_004	96	F	1.22	1.04
	_005	4.6	M	1.69	10.34										_005	96	F	9.18	5.26
	_006	3.6	M	34.88	43.48										_006	102	F	7.5	8
	_007	4.6	M	26.19	30.23
Day 2
Juvenile	Mouse ID	Age (wks)	Sex	CD49b– (%)	CD49b+ (%)		Adult	Mouse ID	Age (wks)	Sex	CD49b– (%)	CD49b+ (%)		Old	Mouse ID	Age (wks)	Sex	CD49b– (%)	CD49b+ (%)
	_001	4.1	F	52.94	84.91			_001	12.5	F	58.93	72			_001	117.9	M	50.67	55.86
	_002	3.4	M	77.27	85.42			_002	12.5	M	60.42	82.93			_002	101	F	25	38.89
	_003	4.6	F	77.97	87.88			_003	12.7	F	31.25	61.9			_003	107	M	42.27	72.22
	_004	3.6	F	88.68	79.31			_004	11.4	M	48.28	55.88			_004	96	F	50	69.79
	_005	4.6	M	64.41	93.1										_005	96	F	59.18	62.11
	_006	3.6	M	86.05	91.3										_006	102	F	58.75	72
	_007	4.6	M	47.62	55.81
Day 3
Juvenile	Mouse ID	Age (wks)	Sex	CD49b– (%)	CD49b+ (%)		Adult	Mouse ID	Age (wks)	Sex	CD49b– (%)	CD49b+ (%)		Old	Mouse ID	Age (wks)	Sex	CD49b– (%)	CD49b+ (%)
	_001	4.1	F	82.35	94.34			_001	12.5	F	89.29	96			_001	117.9	M	75.33	75.68
	_002	3.4	M	95.45	95.83			_002	12.5	M	85.42	92.68			_002	101	F	65.22	79.17
	_003	4.6	F	86.44	87.88			_003	12.7	F	81.25	90.48			_003	107	M	85.57	88.89
	_004	3.6	F	94.34	93.1			_004	11.4	M	55.17	79.41			_004	96	F	84.15	90.63
	_005	4.6	M	83.05	93.1										_005	96	F	89.8	94.74
	_006	3.6	M	95.35	100										_006	102	F	87.5	89.33
	_007	4.6	M	57.14	60.47
Figure 1f
Juvenile	Mouse ID	Age (wks)	Sex	CD49b– (%)	CD49b+ (%)		Adult	Mouse ID	Age (wks)	Sex	CD49b– (%)	CD49b+ (%)		Old	Mouse ID	Age (wks)	Sex	CD49b– (%)	CD49b+ (%)
	_001	4	M	67.57	72.73			_001	11	F	26.04	41.34			_001	91	F	8.83	29.41
	_002	4	M	51.6	64.38			_002	11	M	32.61	45.06			_002	86	M	6.6	19.58
	_003	4	M	69.82	77.45			_003	11	M	28.19	35.58			_003	86	M	5.82	16.83
	_004	4	M	56.21	63.75			_004	11	F	32.29	41.59			_004	81	F	46.61	76.51
	_005	4	M	52.12	55.45			_005	11	F	25.91	35.03			_005	105	M	3.3	16.9
	_006	3.6	F	39.7	39.1			_006	10.4	F	48.89	76.65			_006	106	F	10.56	39.85
	_007	3.6	F	49.8	62.3			_007	10.4	F	45.28	72.89			_007	101	F	9.62	42.2
	_008	3.6	M	53.1	72.7			_008	10.4	F	15.59	40.73			_008	98	F	5.06	17.4
	_009	3.6	M	68.8	89.5			_009	16	M	7.23	17.1
	_010	4	F	13.4	24.8			_010	16	M	7.36	33.1
	_011	4	F	26.5	44.5

## Sheet: Fig. 2
Figure 2. The lineage repopulation patterns of multipotent CD49b subsets change with age
Figure 2a
Myeloid frequency
Juvenile	Mouse ID	Age (wks)	Sex	CD49b– (%)	CD49b+ (%)		Adult	Mouse ID	Age (wks)	Sex	CD49b– (%)	CD49b+ (%)		Old	Mouse ID	Age (wks)	Sex	CD49b– (%)	CD49b+ (%)
	_001	3	M	24.1	21.1			_001	14.6	M	25.9	38.1			_001	105	M	15.5	19
	_002	3	M		10			_002	11.4	F		34.3			_002	105	M	8.6	10.3
	_003	3	F	24.1	16.7			_003	11.3	M	25.9	43.1			_003	107	M	28.3	21.7
	_004	3.5	F	10	25.4			_004	11.3	M	25.9	48.3			_004	101	F	12.1	15.5
	_005	3.6	M	10	14.6			_005	15.6	M	34.5	63.3			_005	96	F	13.4	19.8
	_006	3.6	M	15	21.1			_006	10.4	F	32.8	63.8			_006	96	F	12.1	34.5
	_007	4.3	F	34.5	62.1										_007	98	F	22.4	15.5
B cell frequency
Juvenile	Mouse ID	Age (wks)	Sex	CD49b– (%)	CD49b+ (%)		Adult	Mouse ID	Age (wks)	Sex	CD49b– (%)	CD49b+ (%)		Old	Mouse ID	Age (wks)	Sex	CD49b– (%)	CD49b+ (%)
	_001	3	M	3.4	5.3			_001	14.6	M	3.4	4.8			_001	105	M	1.7	3.4
	_002	3	M		10			_002	11.4	F		11.4			_002	105	M	0	0
	_003	3	F	0	0			_003	11.3	M	1.7	1.7			_003	107	M	0	6.7
	_004	3.5	F	5	0			_004	11.3	M	3.4	0			_004	101	F	3.4	3.4
	_005	3.6	M	0	8.3			_005	15.6	M	3.4	0			_005	96	F	3.6	5.2
	_006	3.6	M	7.5	9.2			_006	10.4	F	0	0			_006	96	F	3.4	5.2
	_007	4.3	F	5.2	6.9										_007	98	F	1.7	0
Figure 2b
Juvenile	Mouse ID	Age (wks)	Sex	CD49b– (%)	CD49b+ (%)		Adult	Mouse ID	Age (wks)	Sex	CD49b– (%)	CD49b+ (%)		Old	Mouse ID	Age (wks)	Sex	CD49b– (%)	CD49b+ (%)
	_001	4	M	54.1	57.1			_001	12.3	M	47.5	57.1			_001	85.1	F	65.8	59.9
	_002	3.9	M	48.3	58.7			_002	15.1	M	45.8	65.2			_002	88.1	F	63.6	40.9
	_003	3.8	F	40.7	35.5			_003	15.7	M	47.8	53.8			_003	90.3	F	60.8	49.8
	_004	3.8	M	47.4	53.1			_004	14.6	M	41.4	40.7			_004	98.1	F	34.3	34.3
	_005	4.6	F	30.9	37.5			_005	11.4	F	59.1	22.2
								_006	11.3	M	20	15.8
								_007	13	F	37.5	41.9
Figure 2c
CD49b–
Juvenile	Mouse ID	Month 2	Month 4	Month 6		Adult	Mouse ID	Month 2	Month 4	Month 5		Old	Mouse ID	Month 2	Month 4	Month 6
	_001	47.73	69.35	77.14			_001	14.62	2.72	4.46			_001	4.04	2.93	2.41
	_002	28.03	26.65	25.51			_002	23.26	34.22	30.46			_002	47.6	64.9	72.56
	_003	27.34	50.94	51.57			_003	0.36	0.35	0.19			_003	4.56	13.49	16.27
	_004	0.01	0.01	0.01			_004	0.36	10.33	9.56			_004	5.07	11.07	12.5
	_005	2.03	28.82	45.3			_005	37.36	57.92	58.14			_005	24.29	16.6	11.73
	_006	16.67	18.47	41.98									_006	1.51	3.08	5.94
	_007	0.52	0.58	0.37									_007	7.67	15.75	22.37
	_008	8.23	23.7	22.25									_008	5.11	11.29	23.41
	_009	1.45	39.81	86.76									_009	12.83	23.71	31.64
	_010	0.01	0.01	0.01									_010	0.63	3.7	3.4
	_011	7.44	41.82	42.88									_011	50.89	68.19	41.87
	_012	2.12	50.72	80.68									_012	6.79	4.77	3.18
	_013	0.16	0.57	1.06									_013	4.25	0.79	3.86
	_014	13.34	16.23	12									_014	5.61	4.39	4.34
													_015	36.68	89.2	92.3
													_016	45.29	41.5	48.1
													_017	39.62	60.6	63.6
													_018	2.63	0.58	0.42
													_019	9.44	3.56	9.27
													_020	37.9	56.4	84.1
CD49b+
Juvenile	Mouse ID	Month 2	Month 4	Month 6		Adult	Mouse ID	Month 2	Month 4	Month 5		Old	Mouse ID	Month 2	Month 4	Month 6
	_001	1.56	1.09	0.8			_001	1.96	1.31	1.19			_001	19.61	25.77	33.09
	_002	2.25	3.91	5.29			_002	0.01	0.21	0.47			_002	8.02	10.23	12.16
	_003	4.79	4.6	4.96			_003	11.27	9.72	8.54			_003	11.14	28.07	25.48
	_004	11.66	8.37	5.88			_004	2.12	0.46	0.28			_004	13.33	7.08	12.96
	_005	1.29	1.88	1.95			_005	42.35	67.62	74.27			_005	28.73	27.21	30.27
	_006	0.15	0.09	0.09			_006	60.1	77.4	76.24			_006	2.98	1.11	0.74
	_007	24.78	36.9	47.26			_007	0.83	0.49	0.41			_007	2.27	0.39	0.92
	_008	0.09	0.01	0.01			_008	51.16	35.57	27.05			_008	7.63	6.45	6
	_009	51.15	66.95	63.65			_009	18.09	11.61	8.68			_009	17.99	4.08	7.99
	_010	10.48	9.17				_010	38.03	21.38	13.96			_010	10.56	7.07	6.25
	_011	5.19	6.4	4.5									_011	16.4	13.2	11.5
	_012	0.39	6.97	16.84									_012	26.9	21	28.7
	_013	22.27	23.63	18.52									_013	25.6	9.56	10.6
	_014	38.37	55.4	54.61									_014	10.6	2.52	1.58
	_015	11.84	37.78	50.58									_015	33.8	8.55	11.4
	_016	1.6	0.84	0.73									_016	32.4	4.92	4.11
	_017	27.83	53.9	56.06									_017	33.7	33.1	51
	_018	8.06	6	4.7									_018	41.6	43.4	57.1
	_019	20.72	47.82	23.75
	_020	3.78	0.81	0.2
	_021	0.73	0.11	0.01
	_022	6.6	0.63	0.11
	_023	3.48	0.65	0.44
	_024	6.48	0.42	0.05
Figure 2d
CD49b–	Myeloid																	B cells																		T cells
Juvenile	Mouse ID	Month 2	Month 4	Month 6		Adult	Mouse ID	Month 2	Month 4	Month 5		Old	Mouse ID	Month 2	Month 4	Month 6		Juvenile	Mouse ID	Month 2	Month 4	Month 6		Adult	Mouse ID	Month 2	Month 4	Month 5		Old	Mouse ID	Month 2	Month 4	Month 6		Juvenile	Mouse ID	Month 2	Month 4	Month 6		Adult	Mouse ID	Month 2	Month 4	Month 5		Old	Mouse ID
	_001	1.68	1.41	2.88			_001	3.26	0.21	0.1			_001	0.39	3.23	2.86			_001	33.04	49.07	53.04			_001	0.59	1.63	1.15			_001	0.02	0.03	0.23			_001	10.16	15.3	14.03			_001	0.01	0.59	0.39			_001
	_002	3.89	0.47	0.38			_002	3.62	16.72	14.43			_002	13.21	15.4	9.94			_002	19.45	21.6	21.7			_002	0.94	12.57	11.1			_002	26.74	6.74	22.35			_002	1.9	3	1.03			_002	0.01	0.31	0.19			_002
	_003	1.06	0.49	0.63			_003	0.01	0.01	0.01			_003	3.42	2.58	1.44			_003	13.87	24.71	24.34			_003	0.31	0.33	0.17			_003	2.05	0.67	1.12			_003	10.26	22.2	16.88			_003	0.01	0.01	0.01			_003
	_004	0.01	0.01	0.01			_004	0.28	4.7	4.79			_004	1.69	1.27	0.58			_004	0.01	0.01	0.01			_004	0.01	0.33	0.21			_004	2.03	1.35	0.6			_004	0.01	0.01	0.01			_004	0.01	3.05	3.28			_004
	_005	1.64	6.48	14.71			_005	15.18	14.97	23.06			_005	6.44	10.47	5.65			_005	0.04	17.95	23.57			_005	17.03	23.79	12.74			_005	34.59	34.46	27.68			_005	0.01	1.58	2.85			_005	0.3	11.35	14.37			_005
	_006	4.31	14.04	35.29									_006	1.08	9.56	4.43			_006	10.1	1.74	2.55									_006	2.51	2.05	2.46			_006	0.03	0.01	0.01									_006
	_007	0.29	0.41	0.17									_007	3.76	8.15	4.2			_007	0.1	0.09	0.15									_007	0.43	0.62	0.9			_007	0.01	0.01	0.01									_007
	_008	5.29	19.2	16.59									_008	5.62	3.27	1.09			_008	0.34	0.93	2.27									_008	16.31	9.06	5.74			_008	0.01	0.05	0.06									_008
	_009	1.07	10.87	21.2									_009	0.85	0.66	0.41			_009	0.13	10.8	45.32									_009	0.49	1.59	2.8			_009	0.01	3.93	6.25									_009
	_010	0.01	0.01	0.01									_010	3.13	7.92	6.33			_010	0.01	0.01	0.01									_010	3.75	4.6	2.41			_010	0.01	0.01	0.01									_010
	_011	1.83	1.41	3.58									_011	3.21	5.06	5.08			_011	4.36	16.89	18.33									_011	0.72	4.62	6.57			_011	0.23	9.73	13.93									_011
	_012	0.41	6.06	12.42									_012	1.59	6.65	7.45			_012	1.46	24.44	42.99									_012	10.42	12.65	9.7			_012	0.01	9.81	14.23									_012
	_013	0.01	0.17	0.67									_013	0.58	0.32	2.62			_013	0.15	0.22	0.21									_013	3.15	0.21	0.01			_013	0.01	0.01	0.01									_013
	_014	1.4	0.83	1.57									_014	2.77	3.05	2.82			_014	6.48	3.87	3.65									_014	2.02	0.2	0.11			_014	3.84	7.29	4.73									_014
													_015	13.9	58.3	62.9															_015	19.33	9.18	4.11															_015
													_016	18.3	24.1	31.3															_016	21.33	3.9	1.11															_016
													_017	13.24	31	33.7															_017	22.1	12.9	10.5															_017
													_018	1.82	0.29	0.25															_018	0.37	0.043	0.01															_018
													_019	4.25	2.06	1.1															_019	2.33	0.42	0.28															_019
													_020	8.8	19.2	3.73															_020	19.7	15.4	9															_020
CD49b+
Juvenile	Mouse ID	Month 2	Month 4	Month 6		Adult	Mouse ID	Month 2	Month 4	Month 5		Old	Mouse ID	Month 2	Month 4	Month 6		Juvenile	Mouse ID	Month 2	Month 4	Month 6		Adult	Mouse ID	Month 2	Month 4	Month 5		Old	Mouse ID	Month 2	Month 4	Month 6		Juvenile	Mouse ID	Month 2	Month 4	Month 6		Adult	Mouse ID	Month 2	Month 4	Month 5		Old	Mouse ID
	_001	0.02	0.26	0.12			_001	0.2	0.01	0.01			_001	3.25	0.67	0.26			_001	0.72	0.43	0.28			_001	1.01	0.92	0.49			_001	9.09	1.29	10.25			_001	0.71	0.3	0.24			_001	0.23	0.25	0.27			_001
	_002	1.35	1.72	2.72			_002	0.01	0.12	0.16			_002	14.12	17.79	22.77			_002	0.55	1.7	1.99			_002	0.01	0.01	0.01			_002	9.79	1.94	4.93			_002	0.01	0.04	0.03			_002	0.01	0.01	0.01			_002
	_003	2.83	1.33	2.28			_003	2.85	0.21	0.01			_003	1.25	0.28	0.24			_003	0.94	2.22	1.96			_003	5.27	7.02	3.56			_003	0.89	0.16	0.27			_003	0.09	0.55	0.15			_003	0.26	1.94	4.4			_003
	_004	0.32	0.01	0.01			_004	0.71	0.16	0.04			_004	0.54	0.1	0.41			_004	8.54	7.01	4.92			_004	0.2	0.15	0.07			_004	1.54	0.2	0.46			_004	1.93	0.82	0.38			_004	0.01	0.05	0.03			_004
	_005	0.38	0.55	0.59			_005	14.33	11.67	7.39			_005	4.4	3.15	2.09			_005	0.24	0.78	0.85			_005	24.02	42.44	52.93			_005	2.12	1.56	2.77			_005	0.52	0.32	0.2			_005	0.24	7.6	9.31			_005
	_006	0.01	0.01	0.01			_006	23.15	8.96	8.47			_006	4.98	0.94	0.85			_006	0.08	0.06	0.05			_006	26.84	42.96	40.24			_006	10.52	1.33	6.38			_006	0.05	0.02	0.02			_006	5.08	16.43	22.82			_006
	_007	6.02	6.86	8.64			_007	0.01	0.01	0.01			_007	4.11	18.47	5.46			_007	15.17	24.73	30.38			_007	0.48	0.27	0.14			_007	12.49	2.29	9.98			_007	0.69	1.96	2.18			_007	0.3	0.18	0.21			_007
	_008	0.05	0.01	0.01			_008	11.75	2.13	1.2			_008	1.47	4.9	3.28			_008	0.01	0.01	0.01			_008	29.27	22.64	15.68			_008	5.65	3.19	4.12			_008	0.01	0.01	0.01			_008	4.13	7.92	7.55			_008
	_009	8.75	2.39	2.39			_009	3.18	0.03	0.01			_009	7.98	6.94	6.81			_009	31.19	44.08	43.84			_009	11.38	5.67	2.97			_009	1.22	15.92	5.88			_009	6.41	16.4	10.92			_009	1.48	5.02	4.78			_009
	_010	2.31	0.63				_010	21.66	5.79	5.99			_010	3.53	3.83	3.07			_010	6.45	7.67				_010	10.06	9.76	3.22			_010	5.05	1.05	0.39			_010	0.77	0.35				_010	1.51	3.07	3.21			_010
	_011	1.32	1.71	1.4									_011	7.01	8.96	6.55			_011	2.57	3.75	2.46									_011	7.3	0.95	0.12			_011	0.53	0.21	0.11									_011
	_012	0.32	6.22	15.11									_012	12.8	7.62	2.29			_012	0.01	0.03	0.01									_012	7.89	6.91	4.8			_012	0.01	0.01	0.11									_012
	_013	1.26	0.51	0.29									_013	8.32	3.91	0.62			_013	15.28	11.96	9.06									_013	13	2.39	2.47			_013	4.1	9.79	6.6									_013
	_014	0.32	0.05	0.01									_014	4.77	0.94	0.045			_014	28.53	26.73	19.96									_014	3.56	0.64	0.45			_014	7.43	25.45	20.97									_014
	_015	2.93	4.04	6.82									_015	7.35	4.03	0.68			_015	7.27	25.93	28.3									_015	16.6	2.1	2.71			_015	0.59	5.4	10.81									_015
	_016	0.03	0.01	0.01									_016	2.51	0.85	0.27			_016	0.63	0.41	0.29									_016	17.7	2.22	0.96			_016	0.67	0.31	0.18									_016
	_017	1.86	1.3	1.58									_017	9.25	13.9	2.02			_017	21.76	37.8	30.47									_017	15.5	10	14.4			_017	2.16	11.93	17.43									_017
	_018	1.9	0.24	0.14									_018	12	13.9	3.46			_018	5.06	4.86	3.76									_018	20.1	14.9	16.1			_018	0.12	0.56	0.45									_018
	_019	3.68	1.47	0.01															_019	14.03	31.58	17.49															_019	0.73	4.32	2.97
	_020	0.01	0.01	0.01															_020	2.5	0.54	0.12															_020	1.01	0.09	0.01
	_021	0.2	0.07	0.01															_021	0.12	0.01	0.01															_021	0.29	0.01	0.01
	_022	0.01	0.01	0.01															_022	5	0.44	0.01															_022	0.9	0.07	0.05
	_023	0.15	0.13	0.05															_023	1.84	0.3	0.32															_023	1.08	0.05	0.01
	_024	0.01	0.01	0.01															_024	4.54	0.18	0.01															_024	1.39	0.14	0.01
Figure 2e - Mice are not ordered the same as in 2d and 2h
CD49b–
Juvenile	Mouse ID	M	B	T	NK	CD45.2		Adult	Mouse ID	M	B	T	NK	CD45.2		Old	Mouse ID	M	B	T	NK	CD45.2
	_001	93.54	6.46	0	0	41.98			_001	60.37	2.34	37.29	0	9.56			_001	97.5	1.9	0	0.6	3.86
	_002	88.94	10.7	0.36	0	22.25			_002	57.77	41.15	0.84	0.23	30.46			_002	96.4	0	0	3.6	0.42
	_003	77.62	22.38	0	0	1.06			_003	47.55	22.88	26.96	2.61	58.14			_003	94.7	2.8	0.2	2.2	48.1
	_004	57.67	42.33	0	0	0.37			_004	6.88	65.74	27.38	0	4.46			_004	94.4	3.2	0.4	2	4.34
	_005	37.82	54.02	8.17	0	45.3			_005	0	100	0	0	0.19			_005	92.04	6.79	1.17	0	3.4
	_006	32.22	55.14	8.21	4.43	86.76											_006	91.87	3.43	0.02	4.68	9.27
	_007	20.66	55.05	20.49	3.8	80.68											_007	90.1	5	1.5	3.4	92.3
	_008	16.41	31.35	48.72	3.52	12											_008	80.29	12.55	2.83	4.34	12.48
	_009	11.92	46.13	39.96	1.99	42.88											_009	75.7	18.7	2.9	2.8	63.6
	_010	6.38	69.65	22.34	1.63	77.14											_010	71.1	20.96	2.68	5.27	22.29
	_011	4.96	85.69	7.05	2.3	25.51											_011	67.89	29.16	2.95	0	16.22
	_012	4.1	49.39	46.51	0	51.57											_012	59.63	21.67	1	17.7	84.1
																	_013	55.44	44.56	0	0	2.4
																	_014	52.2	36.62	11.18	0	3.18
																	_015	49.5	45.06	3.52	1.92	31.51
																	_016	47.42	49.51	3.08	0	23.38
																	_017	26.3	54.05	18.14	1.51	41.87
																	_018	18.08	71.98	9.94	0	11.69
																	_019	17.77	65.77	15.35	1.11	72.53
																	_020	14.52	75.98	9.49	0	5.93
CD49b+
Juvenile	Mouse ID	M	B	T	NK	CD45.2		Adult	Mouse ID	M	B	T	NK	CD45.2		Old	Mouse ID	M	B	T	NK	CD45.2
	_001	99.22	0	0.78	0	16.84			_001	100	0	0	0	0.47			_001	96.3	1.9	0.1	1.8	11.5
	_002	60.51	38.61	0.88	0	5.29			_002	50.92	32.52	16.56	0	0.28			_002	88.1	8.4	0	3.5	6.25
	_003	55.67	40.19	4.14	0	4.96			_003	47.3	24.29	26.69	1.72	13.96			_003	80.1	16.58	2.12	1.19	30.27
	_004	39.78	56.58	3.64	0	4.5			_004	12.63	54.04	32.51	0.82	76.24			_004	72.58	27.34	0.03	0.05	11.4
	_005	37.51	44.83	17.66	0	1.95			_005	11.48	73.43	14.39	0.71	74.27			_005	68.42	31.33	0.09	0.16	10.6
	_006	25.87	63.96	5.24	4.94	47.26			_006	6.38	58.39	33.54	1.7	27.05			_006	68.14	17.38	6.31	8.17	28.7
	_007	18.31	36.42	45.27	0	0.8			_007	0	61.19	38.81	0	1.19			_007	64.03	30.81	0.18	4.98	4.11
	_008	18.3	81.7	0	0	0.44			_008	0	42.72	56.71	0.58	8.54			_008	62.64	32.52	0.1	4.74	51
	_009	16.99	57.81	25.2	0	50.58			_009	0	33.54	66.46	0	0.41			_009	60.89	34.78	0.16	4.18	57.1
	_010	7.05	70.72	22.22	0	63.65			_010	0	35.11	64.89	0	8.68			_010	54.98	44.36	0.35	0.31	1.58
	_011	6.43	81.68	11.89	0	4.7											_011	54.11	36.42	9.47	0	25.44
	_012	4.68	56.58	38.74	0	56.06											_012	50.6	45.62	0.99	2.79	12.14
	_013	3.75	50.45	45.8	0	18.52											_013	47.26	50.74	2	0	0.92
	_014	0	100	0	0	0.2											_014	40.4	47.56	12.05	0	6
	_015	0	89.28	10.72	0	5.88											_015	36.87	37.5	25.63	0	0.74
	_016	0	82.29	17.71	0	23.75											_016	34.61	49.12	14.92	1.36	33.05
	_017	0	60.87	39.13	0	0.09											_017	13.02	81.16	5.82	0	7.99
	_018	0	43.71	56.29	0	0.73											_018	2.76	80.39	16.84	0	12.96
	_019	0	43.62	56.38	0	54.61
	_020	0	0	100	0	0.11
Figure 2f
	M-bi	Bal	L-Bi
J CD49b–	50	8.33	41.67
J CD49b+	25	15	60
A CD49b–	60	0	40
A CD49b+	30	0	70
O CD49b–	80	15	5
O CD49b+	88.89	0	11.11
Figure 2g
CD49b–				CD49b+
	Mouse ID	L/M ratio			Mouse ID	L/M ratio
	_001	0.09			_001	35.18
	_002	2.8			_002	0.25
	_003	0.92			_003	1.71
	_004	0.8			_004	1.12
	_005	4.63			_005	1.48
	_006	0.47			_006	6.68
	_007	0.25			_007	1.89
	_008	4.53			_008	0.98
	_009	5.88			_009	0.85
	_010	0.41			_010	0.13
	_011	1.11			_011	0.02
	_012	1.02			_012	0.41
	_013	0.02			_013	0.82
	_014	0.03			_014	2.01
	_015	0.11			_015	0.49
	_016	0.06			_016	0.84
	_017	0.32			_017	0.75
	_018	0			_018	0.9
	_019	0.11
	_020	2.35
Figure 2h - Mice are not ordered the same as in 2d and 2e
CD49b–
Juvenile	Mouse ID	Myeloid	Lymphoid		Old	Mouse ID	Myeloid	Lymphoid
	_001	18.72	71.95			_001	92.05	0.68
	_002	18.02	71.16			_002	82.11	9.73
	_003	67.65	18.5			_003	82.29	6.82
	_004	8.74	80.75			_004	50.88	42.82
	_005	75.61	13.82			_005	82.84	6.96
	_006	87.41	0.7			_006	76.38	15.57
	_007	83.91	3.6			_007	88.21	4.07
	_008	86.61	1.24			_008	45.39	46.95
	_009	56.91	35.44			_009	31.52	58.75
	_010	35.49	56.84			_010	79.09	8.96
	_011	42.98	49.35			_011	66.97	24.38
	_012	82.4	8.08			_012	72.96	17.52
	_013	63.26	26.43			_013	91.6	1.21
						_014	90.9	0.88
						_015	85.8	6.9
						_016	92.2	0.7
						_017	83.2	9.519
						_018	85.5	0
						_019	88.2	0.55
						_020	72.6	18.22
CD49b+
Juvenile	Mouse ID	Myeloid	Lymphoid		Old	Mouse ID	Myeloid	Lymphoid
	_001	25.19	22.93			_001	12.21	73.74
	_002	86.1	2.86			_002	91.39	2.45
	_003	80.62	7.69			_003	54.97	12.15
	_004	0	91.97			_004	48.56	17.39
	_005	64.12	9.77			_005	71.32	20.53
	_006	60.66	27.87			_006	81.61	9.11
	_007	26.93	64.4			_007	67.81	23.29
	_008	90.3	0			_008	72.5	16.96
	_009	11.71	76.12			_009	79.92	11.53
	_010	0	93.58			_010	85.2	6.94
	_011	51.41	38.15			_011	92.8	0.89
	_012	0	79.41			_012	84.5	6.81
	_013	15	78.37			_013	81.4	10.52
	_014	26.37	66.53			_014	72.9	17.6
	_015	5.56	90.78			_015	82.8	8.98
	_016	0	69.15			_016	85.5	6.51
	_017	0	53.3			_017	69.3	23.9
	_018	20.32	67.12			_018	76.5	15.03
	_019	0	36.21
[truncated: 48 more columns]

## Sheet: Fig. 3 
Figure 3. The CD49b– HSC subset is the most durable subset regardless of age
Figure 3a
	Primary transplantation				Secondary transplantation
	Myeloid		HSC		Myeloid		HSC
	CD49b–	CD49b+	CD49b–	CD49b+	CD49b–	CD49b+	CD49b–	CD49b+
% mice	80	57	67	26	83	88	92	13
Figure 3b
CD49b–
Juvenile	Mouse ID	Flt3– HSC		Old	Mouse ID	Flt3– HSC
	_001	28.35			_001	4.61
	_002	3.52			_002	5.04
	_003	0			_003	0.76
	_004	2.04			_004	30.63
	_005	0			_005	18.35
	_006	6.83			_006	40.26
	_007	35.37			_007	79.83
	_008	0.56			_008	96.54
	_009	21.01			_009	17.86
	_010	5.61			_010	14.05
	_011	0.57			_011	29.03
	_012	39.88			_012	57.62
					_013	5.04
					_014	1.7
					_015	18.5
					_016	52.3
					_017	34.9
					_018	4.1
					_019	12
					_020	18.7
CD49b+
Juvenile	Mouse ID	Flt3– HSC		Old	Mouse ID	Flt3– HSC
	_001	5			_001	0.22
	_002	2.16			_002	28.65
	_003	8.31			_003	30.74
	_004	0.28			_004	0.7
	_005	90.56			_005	3.25
	_006	0.09			_006	22.77
	_007	0.18			_007	5.59
					_008	13.23
					_009	0.45
					_010	17.9
					_011	21.7
					_012	7.29
					_013	2.4
					_014	8.12
					_015	4.79
					_016	12.7
					_017	22.1
Figure 3c
	Primary transplantation				Secondary transplantation
	Myeloid		HSC		Myeloid		HSC
	CD49b–	CD49b+	CD49b–	CD49b+	CD49b–	CD49b+	CD49b–	CD49b+
% mice	100	100	100	94	94	80	82	70
Figure 3d
CD49b–
Juvenile	Mouse ID	Month 2	Month 4	Month 6		Old	Mouse ID	Month 2	Month 4	Month 6
	_001	19.63	10.5	9.5			_001	14.1	6.87	6.17
	_002	32.17	29.77	19.45			_002	10.24	10.57	6.88
	_003	1.79	1.67	1.29			_003	21.42	24.72	18
	_004	2.61	1.64	0.85			_004	30.84	35.83	22.36
	_005	3.05	1.96	1.41			_005	20.45	21.6	13.22
	_006	7.65	5.12	2.67			_006	2.29	12.06
	_007	1.58	0.82	0.44			_007	1.55	2.28	0.9
	_008	19.6	45.56	38.15			_008	14.57	10.77	75.1
	_009	21.62	34.63				_009	16.12	33.13	29.8
	_010	17.05	15.77	10.46			_010	58.47	68.83	95.5
	_011	44.81	86.13				_011	5.96	9.22	32.7
	_012	48.02	93.14	8.8			_012	0.79	1.95	0.89
	_013	0.05	0.05				_013	58.71	29.61	61.4
	_014	0.09	0.17	0.08			_014	43.95	36.2	50.9
	_015	0.18	0.13	0.08			_015	45.09	43.44	11.7
	_016	23.42	71.22	28.45			_016	1	0.16	0.03
	_017	22.42	25.65	15.67			_017	0.095	0.08	0.11
	_018	26.95	38.52	27.88			_018	1.96	0.5	0.57
	_019	86.94	90.7	78.6			_019	20.5	4.98	5
	_020	84.39	90.9	79.9			_020	27.8	26.7	35.8
	_021	12.14	7.45	3.42			_021	31.4	25.4	33.6
	_022	11.39	6.8	2.16			_022	40.3	22.8	26.9
	_023	43.55	75.8	68.9			_023	16	3.76	1.4
	_024	74.78	64.5	41.9			_024	0.87	0.13	0.12
	_025	25.98	27.3	73			_025	0.53	0.56	1.38
	_026	20.2	28.3	21.4
	_027	6.3	0.79	3.7
	_028	3.76	1.22	10.8
	_029	13.72	17.3	42.9
CD49b+
Juvenile	Mouse ID	Month 2	Month 4	Month 6		Old	Mouse ID	Month 2	Month 4	Month 6
	_001	1.95	3.49	3.04			_001	0.12	0.07	0.02
	_002	1.68	1.87	1.8			_002	0.1	0.08	0.03
	_003	1.04	0.91	1.34			_003	4.59	9.61	6.27
	_004	0.18	0.19	0.06			_004	15.66	16.05	1.34
	_005	3.21	1.83	0.94			_005	17.38	37.71	27.08
	_006	0.27	0.29	0.17			_006	28.94	56.8	36.44
	_007	6.61	9.62	4.83			_007	26.41	55.36	40.47
	_008	6.43	4.94	5.04			_008	1.8	6.86	1.62
	_009	33.94	20.63	11.82			_009	2.03	0.99	0.52
	_010	34.76	24.15	16.52			_010	0.79
	_011	7.25					_011	0.77	1.71	0.41
	_012	18.67					_012	0.79	0.64	0.01
	_013	1.56	0.88	0.44			_013	0.13	0.04	0.05
	_014	3.76	1.25	0.73			_014	0.12	0.19	0.16
	_015	14.51	11.11	6.52			_015	0.01	0.01	0.01
	_016	19.45	15.49	9.24			_016	0.21	0.68	0.42
	_017	9.94	7.82	4.59			_017	0.08	0.09	0.04
	_018	0.67	8.48	6.79			_018	0.04	0.2	0.01
	_019	4.33	0.46	0.083			_019	3.02	4.83	2.42
							_020	6.28	9.3	4.76
							_021	4.94	4.43	1.46
							_022	15.52	36.67	58.8
							_023	33.12	37.42	43.6
							_024	0.01	0.01
							_025	0.01	0.01	0.01
							_026	1.11	0.41	0.38
							_027	2.24	0.35	0.39

## Sheet: Figs. 4, S6, S9
Figure 4. HSCs undergo considerable gene expression changes during aging
Supplementary Figure 6. Gene expression of selected genes and contextualization of scRNA-seq in relation to prior studies
Supplementary Figure 9. Gene expression and chromatin accessibility of selected gene regions associated with lineage bias differentiation
Raw counts after filtering
	Adult_CD49b-	Adult_CD49b+	Adult_LMPP	Adult_GMP	Adult_CD49b-	Adult_GMP	Adult_LMPP	Adult_GMP	Adult_CD49b+	Adult_GMP	Adult_CD49b+	Adult_LMPP	Adult_GMP	Adult_CD49b+	Adult_LMPP	Adult_GMP	Adult_GMP	Adult_CD49b+	Adult_LMPP	Adult_GMP	Adult_LMPP	Adult_GMP	Adult_GMP	Adult_CD49b+	Adult_GMP	Adult_LMPP	Adult_GMP	Adult_GMP	Adult_CD49b-	Adult_LMPP	Adult_GMP	Adult_CD49b-	Adult_GMP	Adult_CD49b-	Adult_LMPP	Adult_GMP	Adult_CD49b-	Adult_GMP	Adult_CD49b+	Adult_GMP	Adult_CD49b-	Adult_GMP	Adult_CD49b+	Adult_LMPP	Adult_GMP	Adult_GMP	Adult_CD49b+	Adult_LMPP	Adult_GMP
Gnai3	2	0	49	28	1	27	0	22	1	106	101	0	4	0	3	24	59	21	57	14	0	0	10	14	46	35	0	14	298	6	17	39	26	0	0	8	53	0	3	3	44	20	0	0	45	0	13	19	2
Cdc45	0	0	0	18	0	16	0	22	0	37	0	0	3	0	0	11	12	0	0	1	0	0	12	0	4	0	0	3	0	36	10	0	13	0	0	6	0	7	0	0	0	25	1	0	3	455	0	33	16
H19	0	0	0	0	0	0	0	0	0	0	0	0	0	0	0	0	0	0	0	0	0	0	0	0	0	0	0	0	0	0	0	0	0	0	0	0	0	0	0	0	0	0	0	0	0	0	0	0	0
Scml2	5	0	0	0	13	4	0	0	0	1	0	0	1	0	0	3	0	0	0	0	0	0	0	0	0	0	0	0	0	0	0	0	0	0	0	0	0	0	0	0	0	0	0	0	0	0	0	0	0
Apoh	0	0	0	0	0	0	0	0	0	0	0	0	0	0	0	0	0	0	0	0	0	0	0	0	0	0	0	0	0	0	0	0	0	0	0	0	0	0	0	0	0	0	0	0	0	0	0	0	0
Narf	37	0	0	0	0	10	1	0	0	28	1	14	12	0	35	0	0	0	0	28	0	80	0	0	0	0	0	11	0	3	11	0	0	0	0	12	0	0	0	0	0	0	0	0	16	0	229	25	0
Cav2	0	0	0	0	0	0	0	0	0	0	0	0	0	0	0	0	0	0	0	0	0	0	0	13	0	0	0	0	0	41	0	25	0	0	1	0	0	0	0	0	0	0	0	0	0	0	0	0	0
Klf6	0	0	0	0	5	0	0	1	0	0	0	0	1	0	0	0	0	19	14	0	0	0	0	2	0	0	12	0	0	3	0	3	3	0	1	5	12	0	0	0	1	1	59	0	0	0	0	1	14
Scmh1	0	0	0	0	0	15	6	1	0	2	0	0	6	0	11	0	9	7	2	4	0	35	0	0	0	0	0	0	0	53	1	37	5	0	0	0	0	0	7	0	90	4	0	1	0	0	0	2	0
Cox5a	0	5	2	28	11	17	17	43	7	24	6	3	24	2	0	24	20	1	12	17	12	6	38	5	66	1	9	37	9	12	13	8	11	12	3	3	4	18	0	7	2	26	0	7	9	266	0	25	21
Fer	0	0	0	0	0	3	0	0	0	0	0	0	0	0	0	0	0	0	0	0	0	0	0	0	0	0	0	0	0	0	0	0	0	0	0	0	0	10	0	0	8	0	0	0	11	0	0	0	0
Xpo6	11	37	72	1	33	0	3	1	27	1	0	5	0	0	6	0	54	0	0	18	0	0	0	19	60	0	0	1	70	31	14	0	17	83	0	0	1	16	1	0	0	0	75	2	7	0	0	68	0
Tfe3	0	0	0	0	0	8	0	0	0	1	0	44	0	0	0	0	0	0	5	0	0	0	0	0	0	0	0	11	0	38	1	2	7	0	0	0	0	9	12	0	0	0	0	0	16	0	0	0	1
Brat1	0	0	0	17	29	0	0	32	0	1	0	0	0	0	0	0	0	0	55	0	15	0	0	0	0	0	0	8	0	0	4	0	13	0	0	0	0	0	0	8	0	0	0	0	16	0	0	22	23
Gna12	0	0	0	0	0	0	0	0	0	1	0	0	0	0	0	12	13	0	0	0	1	0	1	30	3	0	27	0	0	0	0	0	0	0	0	0	0	0	0	2	0	0	115	0	0	0	0	0	21
Slc22a18	0	0	0	0	0	0	0	0	0	0	0	0	0	0	0	0	0	0	0	0	0	0	0	0	0	0	0	0	25	0	0	0	0	0	0	0	0	0	0	0	0	1	39	44	0	0	0	0	0
Itgb2l	0	0	0	0	0	0	0	0	0	0	0	0	0	0	0	0	0	0	0	0	0	0	0	0	0	0	0	0	0	0	0	0	0	0	0	0	0	0	0	0	0	0	0	0	0	2	0	0	0
Pih1d2	0	0	0	0	0	0	0	0	0	0	0	0	0	0	0	0	0	0	0	0	0	0	0	0	0	0	0	0	0	0	0	0	0	0	0	0	0	0	0	0	0	0	0	0	7	0	0	0	1
Dlat	0	0	0	15	35	1	0	0	0	28	0	12	6	0	3	9	29	25	1	14	0	1	9	0	71	0	2	10	1	0	5	0	2	0	0	1	0	7	25	0	0	5	0	0	0	0	0	0	8
Sdhd	0	8	22	35	6	9	4	10	1	32	0	21	2	7	0	3	18	0	0	3	16	5	18	0	32	0	24	11	0	0	5	11	9	29	37	4	12	11	21	0	12	11	0	7	11	299	0	37	30
Ccnd2	59	55	46	28	18	0	3	20	58	64	11	66	14	63	17	0	26	21	14	5	4	0	0	39	33	47	58	11	180	5	18	112	11	8	79	7	44	29	113	1	125	10	54	25	6	489	39	32	12
Gpr107	58	0	0	0	0	0	0	0	0	1	0	0	2	0	0	1	1	0	0	0	0	0	19	0	0	0	0	0	0	0	12	0	0	0	0	0	0	0	0	1	0	0	0	0	6	0	11	62	4
Tspan32	131	41	33	10	13	10	0	5	4	15	0	32	20	1	95	2	29	37	30	12	37	33	6	0	37	44	2	1	113	49	0	54	14	4	107	7	0	48	87	13	42	19	19	0	7	106	104	103	8
Gmpr	21	0	48	0	13	35	3	12	0	15	8	37	1	0	0	2	15	0	30	0	0	0	6	22	14	16	0	0	0	0	0	1	0	0	20	15	0	14	27	0	0	0	0	6	3	0	0	19	1
Mid2	0	0	0	0	0	0	0	0	0	0	0	0	0	0	0	0	0	0	0	0	0	0	0	0	0	0	0	0	0	0	0	0	0	0	0	0	0	0	0	0	0	0	0	0	0	0	0	0	0
Trim25	0	23	0	21	0	9	3	3	0	18	1	0	5	0	0	0	24	0	3	11	156	0	5	0	0	18	4	0	88	97	0	0	5	0	0	0	0	3	4	0	4	0	0	0	0	0	0	11	7
Dgke	0	0	1	0	0	0	0	0	0	5	0	0	0	0	1	0	0	0	1	0	1	0	0	1	0	0	0	0	0	0	1	0	0	0	0	0	0	9	0	0	1	0	0	0	6	0	0	0	2
Scpep1	4	0	108	17	0	0	4	25	0	15	0	0	0	46	0	10	0	0	117	0	0	0	0	20	0	0	8	0	0	164	0	25	3	0	0	0	0	0	0	0	0	4	71	187	8	0	0	0	23
Mnt	0	0	11	1	0	0	10	0	0	0	7	48	0	0	13	0	0	0	7	0	0	0	0	0	0	0	9	0	0	0	8	0	0	0	0	0	1	0	0	0	0	0	0	0	5	0	1	0	0
Itgb2	0	0	0	0	31	12	0	20	0	39	0	30	7	1	1	8	65	0	0	0	0	0	44	0	27	0	26	16	0	0	14	0	17	0	1	5	0	0	38	65	0	36	0	0	0	0	0	0	7
Hddc2	8	0	0	1	0	7	1	0	0	0	0	0	0	7	0	0	2	0	2	2	0	3	1	0	29	0	2	2	0	6	0	0	0	4	0	0	0	0	1	0	12	0	5	0	1	164	0	2	0
Pemt	0	0	0	0	0	0	1	0	0	5	19	0	0	0	0	0	0	0	12	0	0	0	5	0	0	0	0	0	22	0	0	0	4	0	0	0	0	0	0	0	0	0	0	0	0	0	0	0	0
Bcl6b	0	0	0	0	0	0	0	0	0	0	0	0	0	0	0	0	0	0	0	0	0	0	0	0	0	0	0	0	0	0	0	0	0	0	0	0	0	0	0	0	0	0	0	0	0	0	0	0	0
Alox12	0	0	0	0	0	0	0	0	1	0	0	0	0	0	0	0	0	0	0	0	0	0	0	0	0	0	0	0	0	0	0	0	0	0	0	0	0	5	0	0	0	0	0	0	0	0	0	0	0
Arvcf	0	0	0	0	0	0	0	0	2	0	0	0	0	0	0	0	0	1	0	0	0	0	0	0	2	0	0	0	0	0	0	0	0	0	0	0	0	0	0	0	0	0	0	0	0	0	0	0	0
Comt	0	0	1	7	8	1	1	3	21	37	28	3	9	50	1	12	28	0	12	19	0	2	5	0	23	8	0	3	60	72	20	20	5	10	0	2	0	1	16	0	1	1	59	0	1	3	1	0	2
Rtca	34	0	0	3	0	6	0	2	12	10	3	0	7	0	0	2	0	0	0	0	0	0	6	0	14	0	0	0	0	0	4	0	0	13	0	5	0	3	14	0	27	2	0	4	0	190	90	11	0
Dbt	1	0	0	0	0	0	0	9	0	18	0	0	0	0	0	0	11	0	0	0	0	0	0	0	3	27	0	0	0	0	0	0	6	0	0	2	0	0	0	0	0	0	0	0	6	0	0	0	3
Dazap2	172	74	207	88	33	34	42	36	20	119	9	63	25	42	19	20	54	95	142	24	46	116	44	3	113	39	47	66	173	142	32	129	19	59	59	22	64	46	43	5	61	53	52	44	27	534	14	61	35
Mcts1	0	1	0	5	2	0	1	7	2	11	0	1	3	0	0	5	0	0	2	2	11	0	0	5	16	1	5	2	0	0	0	0	0	1	11	0	0	6	0	1	0	2	0	0	0	31	24	0	4
Rnf17	0	0	0	0	0	0	0	0	0	0	0	0	0	0	0	0	0	0	0	0	0	0	0	0	0	0	0	0	0	0	0	0	0	0	0	0	0	0	0	0	0	0	0	0	0	0	0	0	0
Trappc10	0	0	0	2	0	2	0	0	1	0	0	0	0	0	0	8	0	8	0	0	0	0	6	0	95	0	0	0	155	0	0	0	0	0	0	0	0	8	0	1	0	0	0	0	0	0	0	13	1
Ccm2	72	0	2	0	34	1	11	6	16	1	0	16	0	0	0	17	14	27	58	15	0	49	6	0	30	0	0	7	0	0	13	1	3	61	92	4	0	0	10	4	0	2	69	0	7	0	93	6	0
Tbrg4	0	0	0	14	33	6	0	9	1	68	0	0	22	0	22	12	39	0	65	1	0	22	1	0	0	74	0	1	0	5	2	0	10	0	57	0	0	13	0	33	0	0	0	0	12	0	0	1	3
Mx1	0	0	0	0	0	0	0	0	0	0	0	0	0	0	0	0	0	0	0	0	53	0	0	0	0	1	0	0	0	0	0	0	4	0	0	0	0	0	0	0	0	0	0	19	0	0	0	0	3
Fap	0	0	0	0	0	0	0	0	0	0	0	0	0	0	0	0	0	0	0	0	0	0	0	0	0	0	0	0	0	0	0	0	0	0	0	0	0	0	0	0	0	0	0	0	0	0	0	0	0
Ndufa9	14	62	1	14	0	12	1	7	0	28	0	0	10	0	1	9	8	0	5	31	0	11	2	0	46	8	13	47	31	25	5	9	4	0	0	10	16	5	0	25	0	23	24	0	4	122	0	5	18
Lck	0	0	0	0	0	0	0	0	0	0	0	0	0	0	0	0	0	0	0	0	38	0	0	0	0	16	0	0	0	0	0	0	0	0	123	0	22	0	1	0	0	0	0	0	0	0	0	22	0
Cttnbp2	0	0	0	0	0	0	0	0	0	0	0	0	0	0	0	0	0	0	0	0	0	0	0	0	0	0	0	0	0	0	0	0	0	0	0	0	0	0	0	0	0	0	0	0	0	0	0	0	0
Galnt1	0	0	0	5	0	7	0	15	13	5	2	0	2	0	2	11	13	20	0	12	0	0	0	0	97	0	1	0	0	0	1	0	0	0	0	7	0	18	1	0	0	16	0	1	3	154	0	0	3
Mkrn2	6	0	0	18	10	12	0	1	0	23	0	0	6	0	17	11	0	3	63	1	0	12	16	3	4	33	0	20	0	0	1	10	6	104	0	0	0	7	0	2	0	4	0	1	8	145	44	24	9
Raf1	36	0	0	43	24	25	0	0	0	45	0	0	6	0	17	12	0	5	25	0	0	30	11	3	0	101	0	38	0	0	0	23	5	72	53	0	0	17	0	2	0	8	0	0	19	68	38	11	7
Sept1	10	59	15	2	12	10	4	0	2	0	0	31	0	0	13	0	2	13	26	0	13	30	0	0	0	15	0	1	59	14	1	0	0	8	53	5	0	0	6	4	0	0	3	4	0	5	35	7	0
Pdgfb	0	0	0	0	0	0	0	0	0	0	0	0	0	0	0	0	0	0	0	0	0	0	0	0	0	0	0	0	0	0	0	0	0	0	0	0	0	0	0	0	0	0	39	0	0	0	0	0	0
Acvrl1	0	0	0	0	0	0	0	0	0	0	0	0	0	0	0	0	0	0	0	0	0	0	0	0	0	0	0	0	0	0	0	0	9	0	0	0	0	0	0	0	0	0	0	0	0	0	0	0	0
Grasp	0	0	0	0	0	0	0	0	5	0	0	0	0	4	0	0	0	0	0	7	0	0	0	0	0	0	0	0	37	0	0	0	0	62	0	0	0	0	0	0	35	0	0	0	0	0	0	0	0
Acvr1b	0	0	59	0	0	12	0	0	0	0	0	0	0	0	0	0	0	0	0	20	0	0	0	0	7	0	0	0	0	0	0	0	0	0	0	0	0	0	0	0	0	0	0	0	0	0	0	0	0
Tom1l2	0	128	1	43	0	6	0	1	0	76	0	0	0	0	0	0	40	0	0	1	0	0	0	0	0	0	21	1	0	3	0	125	0	0	34	0	0	0	0	0	0	0	0	0	0	0	0	0	0
Zfp385a	0	0	0	0	2	0	0	3	0	0	0	11	0	0	0	3	0	0	0	0	0	0	0	0	0	0	0	0	0	0	0	0	4	3	0	0	0	0	0	0	0	6	0	0	1	0	0	0	0
Itga5	1	0	0	91	0	0	0	45	0	0	0	0	0	2	0	22	6	1	0	23	0	27	11	0	16	0	38	12	335	1	1	0	1	0	0	0	0	32	0	0	0	28	0	161	14	0	240	0	0
Wdr77	63	2	0	42	3	0	14	22	17	100	49	59	14	24	22	19	15	40	21	18	11	0	0	0	40	39	6	11	75	1	10	0	4	0	49	7	0	23	0	1	0	20	0	1	27	5	21	102	11
Atp5f1	33	23	13	52	12	10	5	36	9	92	5	12	9	3	6	24	18	7	21	27	3	12	7	0	44	16	16	29	63	15	16	23	10	7	45	1	10	25	5	5	8	62	31	0	16	373	9	30	12
Hnrnpd	0	5	0	3	1	0	0	0	0	0	1	0	3	0	1	2	0	0	0	2	0	0	0	0	28	0	0	2	5	0	4	34	4	3	1	0	0	2	0	0	0	5	0	0	5	0	0	7	2
Dynlt1c	3	6	0	1	0	6	0	2	0	3	0	0	0	1	0	1	0	0	0	0	26	1	6	2	3	1	2	0	2	18	6	1	1	4	46	1	0	6	4	1	0	1	12	0	0	24	0	0	0
C1d	92	19	7	11	5	7	1	4	3	16	3	0	9	0	4	0	0	3	0	1	5	7	2	3	30	4	6	2	0	4	2	0	4	3	13	1	0	4	1	0	0	9	0	0	0	62	15	0	3
Gm2a	0	0	101	144	0	1	18	65	0	125	23	27	8	3	0	42	38	0	115	67	184	55	13	0	31	49	9	93	64	22	3	53	13	0	90	4	1	22	0	4	0	91	0	59	13	4	69	63	32
Krit1	1	41	41	25	2	0	0	0	2	18	1	1	1	0	2	0	0	0	0	0	0	8	5	7	1	1	10	0	4	6	0	0	3	1	40	5	0	0	1	0	0	3	56	21	10	11	1	2	0
Clcn4-2	0	0	0	0	0	0	0	22	0	0	42	0	0	0	10	7	0	0	0	2	0	57	11	0	0	0	0	3	145	60	5	0	7	166	0	1	0	20	0	0	0	14	0	15	0	0	1	39	3
Sema4f	0	0	0	0	0	0	0	0	0	0	0	0	0	0	0	0	0	1	0	0	0	0	0	0	0	0	0	0	0	0	0	0	0	0	0	0	0	0	0	0	0	0	0	0	0	0	0	0	0
Hk2	0	0	0	0	0	0	4	1	5	4	43	0	3	0	0	0	13	0	0	2	62	3	3	1	2	1	1	19	73	0	17	0	2	72	0	0	0	1	0	6	13	3	9	0	23	3	0	0	0
Myo18a	0	0	0	55	15	4	8	10	0	6	1	1	12	0	0	2	1	2	0	22	0	71	0	0	0	1	59	47	0	0	17	18	15	117	0	0	5	0	0	1	0	32	0	0	9	5	284	1	17
Haao	0	0	0	5	0	0	5	11	0	0	0	1	0	0	0	0	0	0	0	0	0	0	0	0	0	28	19	0	0	0	2	0	9	0	38	1	0	0	0	17	0	14	0	8	8	0	0	0	12
Cd52	0	0	0	0	0	1	5	9	0	3	0	7	3	0	2	8	2	0	0	0	11	1	8	0	13	5	3	3	0	4	1	0	3	0	2	0	0	0	0	3	0	44	0	0	0	27	0	5	8
Abhd15	7	0	0	0	0	0	3	30	0	0	12	8	0	0	0	3	0	0	0	6	140	3	0	0	0	34	6	0	0	64	0	0	4	28	59	0	0	1	8	0	0	6	0	0	0	0	0	0	0
Hoxb6	0	0	0	0	0	0	0	0	0	0	0	0	0	0	0	0	0	0	0	0	3	0	0	0	0	0	0	0	39	0	0	0	0	0	0	0	0	0	0	0	0	0	0	0	0	0	58	0	0
Loxl3	12	0	20	13	0	0	0	0	5	10	0	9	6	0	0	5	7	15	14	0	0	0	1	3	6	19	3	6	26	4	3	0	5	1	0	4	0	6	6	10	0	5	0	0	13	0	110	7	4
Kat2b	0	0	0	0	0	0	0	0	0	0	0	0	0	0	0	0	5	0	0	0	0	0	0	0	29	0	0	0	0	0	4	1	0	0	0	0	0	0	0	0	0	0	0	0	14	0	0	0	0
Rab5b	2	0	114	27	22	0	0	18	0	1	25	27	12	32	0	6	17	5	1	0	75	64	21	0	22	0	0	23	123	48	0	2	0	61	0	9	50	6	0	0	0	7	0	49	5	0	1	15	3
Aire	0	0	0	0	0	0	0	0	0	0	79	23	0	35	1	0	0	0	0	0	0	0	0	0	0	0	0	0	0	0	0	0	0	0	70	0	0	0	0	0	0	0	0	1	0	0	0	0	0
Icosl	0	0	0	0	0	0	0	0	0	5	0	0	0	0	0	0	0	0	0	0	0	0	0	0	0	0	0	0	0	0	1	0	0	0	0	0	0	7	0	0	0	0	0	0	0	0	0	0	0
Spg7	0	0	92	24	0	0	0	5	0	0	0	0	0	0	0	16	0	0	62	0	0	0	0	0	0	0	4	0	116	0	0	0	0	0	0	0	0	0	0	0	0	10	0	1	20	0	0	0	7
Sult5a1	0	0	0	0	0	0	0	0	0	0	0	0	0	0	0	0	0	0	0	0	0	0	0	0	0	0	0	0	0	0	0	7	0	0	0	0	0	0	0	0	0	0	0	0	0	0	0	0	0
Rpl13	66	46	48	115	63	86	72	96	71	106	44	81	69	93	76	66	70	39	88	118	51	54	65	34	160	52	49	95	90	66	30	72	101	48	91	34	20	149	17	13	39	134	45	26	41	294	77	120	58
Chmp1a	1	0	142	53	23	0	0	1	21	26	0	29	8	0	0	13	0	0	48	23	23	0	8	0	19	1	1	19	379	99	3	71	14	0	7	7	40	1	0	0	0	15	49	0	38	0	91	13	3
Rpa1	82	0	0	1	77	12	10	32	2	67	0	32	7	3	0	33	88	0	210	45	0	60	19	12	223	29	86	11	167	0	30	74	25	0	0	31	0	14	0	3	0	92	0	0	3	0	1	131	40
Serpinf1	88	0	12	0	8	0	0	8	0	28	0	0	0	12	16	0	0	42	0	115	0	0	0	0	2	0	5	5	173	0	2	0	23	12	0	0	1	0	17	0	16	0	0	0	0	0	0	0	20
Tubgcp3	4	0	0	21	0	2	0	0	0	23	124	0	16	0	1	2	53	0	0	0	0	1	0	0	1	0	0	14	0	0	0	0	2	26	165	0	0	0	21	0	6	2	46	0	0	0	43	0	1
Polr3d	0	0	0	0	0	0	0	0	0	0	0	0	1	0	0	0	0	0	30	0	0	0	0	0	0	0	0	0	0	0	0	0	0	0	2	0	0	0	0	0	0	0	0	0	0	0	0	0	0
Ddx3x	0	110	116	74	1	2	3	12	0	11	23	1	1	5	11	1	34	0	0	9	0	12	0	0	19	0	9	21	0	1	5	5	6	0	68	1	0	18	0	3	0	19	0	0	12	0	0	23	6
Il12rb1	0	0	0	0	0	0	0	0	0	0	0	0	0	0	0	0	0	0	0	0	0	0	0	0	0	0	0	0	0	0	0	0	0	0	0	0	0	0	0	0	0	0	0	0	0	0	0	0	0
Usp32	0	1	0	0	0	0	0	0	0	17	0	0	1	0	0	0	0	0	25	0	0	0	0	0	0	0	0	0	0	0	0	0	0	0	0	0	0	0	0	0	0	0	0	0	0	0	0	1	0
Txnrd3	0	0	0	0	0	0	0	1	0	0	0	0	5	0	0	0	0	0	0	0	0	0	0	10	0	59	0	0	0	48	0	0	0	0	0	0	0	0	0	0	0	0	91	0	0	0	0	18	0
Znf512b	0	0	1	0	0	0	5	17	0	14	0	0	0	0	39	1	0	0	0	0	0	0	0	21	0	1	0	0	0	83	0	0	0	0	2	0	0	0	0	0	0	0	0	0	0	0	0	8	0
Dnajc5	0	0	100	0	0	0	1	16	0	22	0	24	14	0	10	12	70	53	80	0	0	242	22	0	64	37	8	0	62	0	15	62	19	4	1	1	53	14	13	12	38	19	160	69	0	0	30	75	3
Tpd52l2	20	0	98	6	5	16	20	3	2	49	77	0	8	48	2	2	30	0	5	11	0	25	0	11	73	0	4	23	15	0	11	17	4	2	0	3	0	9	0	0	0	4	0	73	4	1	85	17	1
Fmr1	8	1	0	1	0	14	1	2	0	20	0	0	7	0	0	0	15	0	7	0	0	0	0	3	52	7	0	0	0	0	3	0	1	0	0	0	0	0	5	0	2	5	0	0	0	0	0	0	0
Bcl11a	14	33	114	0	15	0	2	7	17	3	18	0	0	0	37	0	0	21	5	0	0	62	4	8	0	7	3	6	2	16	0	26	0	25	1	0	0	0	0	0	0	0	0	85	4	0	19	61	0
Il4	1	0	0	0	0	0	0	0	1	0	0	0	0	0	0	0	0	0	0	0	0	0	0	0	0	0	0	0	4	1	0	2	0	0	0	0	0	0	0	0	0	0	0	0	0	0	0	0	0
Pxmp4	23	0	0	0	0	0	0	0	0	1	13	0	0	0	0	0	4	0	0	0	0	0	0	0	1	0	0	1	0	0	7	0	5	0	0	0	0	11	1	0	22	0	0	0	1	5	0	0	0
Dlg3	8	0	0	0	0	0	0	0	0	0	0	0	0	0	0	0	0	0	0	0	0	0	0	0	0	0	0	0	0	0	0	0	0	0	0	0	0	0	0	0	0	0	0	0	0	0	0	1	0
Gnb1l	0	0	48	3	6	0	0	1	0	0	0	0	4	0	0	0	0	0	7	0	30	0	5	0	0	0	0	0	27	0	0	22	0	0	78	0	0	0	0	0	0	8	1	0	4	0	0	1	0
Mmp11	0	0	86	0	0	0	0	0	0	0	0	0	0	0	0	0	0	0	0	0	0	0	0	0	0	0	0	0	0	0	0	0	0	0	0	0	0	0	0	0	0	0	0	0	0	0	0	0	0
Smarcb1	27	2	108	32	12	1	0	0	10	103	0	29	4	29	9	26	0	1	2	6	3	27	10	0	0	0	11	14	93	10	4	0	15	1	48	8	13	32	0	0	33	10	0	22	21	152	84	46	16
Vpreb3	0	0	0	0	0	0	0	0	0	0	0	0	0	0	0	0	0	0	0	0	0	0	0	0	0	0	0	0	0	0	0	0	0	0	0	0	0	0	0	0	0	0	0	0	0	0	0	0	0
Hip1r	54	0	36	57	0	15	0	2	58	11	14	6	0	0	0	5	0	0	12	0	21	122	0	0	1	0	0	0	215	0	0	0	2	109	75	29	32	43	1	23	0	14	163	22	28	0	3	29	0
Nsun5	0	1	0	23	0	13	0	0	0	26	43	1	0	0	0	9	0	0	0	1	0	39	0	22	0	0	14	1	0	0	3	0	1	0	24	0	0	9	36	2	0	0	0	0	14	0	0	10	0
Top1mt	0	0	0	43	11	0	0	0	24	0	0	0	0	0	0	9	0	0	0	0	0	0	0	0	0	0	0	0	0	0	2	0	0	0	0	6	0	0	0	0	0	10	0	0	0	0	0	0	0
Hoxa10	0	0	0	0	0	0	0	0	0	0	2	0	0	0	11	0	0	0	0	0	0	0	0	0	0	3	0	0	0	0	0	35	0	3	1	0	0	0	0	0	19	0	0	0	0	0	0	0	0
Snrpn	0	0	1	0	0	0	0	0	0	0	0	0	0	0	0	0	0	0	2	0	0	0	0	0	0	0	0	1	0	0	0	0	0	0	0	0	0	0	0	0	6	0	0	0	0	3	0	0	0
Mmp14	0	0	0	0	0	0	0	0	7	0	0	0	0	0	0	0	0	0	0	0	0	0	0	0	0	0	0	0	0	0	0	0	0	0	0	0	0	0	0	0	0	0	0	0	0	0	0	0	0
Slc7a7	0	0	0	0	0	0	1	0	0	0	0	3	0	0	0	0	0	0	0	0	0	0	0	0	0	0	6	0	0	0	0	0	7	0	37	0	0	0	0	0	0	0	0	0	0	0	0	16	2
Oxa1l	11	0	0	34	0	1	42	4	0	0	0	0	5	0	0	0	3	0	22	4	52	3	0	0	0	0	0	6	118	155	8	0	1	8	2	2	0	15	0	1	57	10	51	0	5	0	0	23	14
Heatr6	1	0	0	31	62	12	2	1	0	46	0	5	2	0	0	0	2	0	13	0	0	7	0	0	0	0	1	0	0	8	1	0	0	0	0	2	0	0	0	24	0	0	0	0	4	59	0	0	1
Ccl3	0	1	0	0	0	0	2	0	0	0	0	16	0	0	3	0	0	0	0	0	0	0	0	7	0	0	0	0	0	0	0	0	0	0	0	0	0	0	0	0	0	0	0	4	0	0	11	0	0
Wfdc18	0	0	0	0	0	0	1	0	0	0	0	0	0	0	0	0	0	0	0	0	0	0	0	0	0	0	0	0	0	0	0	0	0	0	0	0	0	0	0	0	0	0	0	0	0	0	0	0	0
Icam4	0	0	0	1	0	0	0	0	2	0	0	0	0	0	0	0	0	0	0	0	0	0	0	0	0	0	0	0	0	8	0	0	0	0	0	0	0	3	0	0	0	0	0	0	0	0	0	0	0
Ilf2	0	0	42	41	21	12	13	21	1	40	0	2	3	4	1	17	8	48	21	14	3	3	16	2	21	21	22	25	2	4	3	17	0	3	30	9	0	33	26	5	23	10	0	0	25	0	0	28	0
Chtop	17	5	22	56	72	11	17	30	0	31	33	10	5	0	4	13	8	6	21	1	23	0	6	4	38	20	3	17	100	37	7	0	5	24	7	4	29	12	45	14	2	5	29	1	4	0	2	24	15
Snapin	44	0	0	1	13	10	0	0	10	0	25	0	4	0	8	0	8	2	0	12	58	0	0	20	4	1	15	0	59	0	1	0	6	0	0	0	12	0	0	0	0	4	1	0	4	0	1	2	0
S100a4	0	0	0	0	0	0	0	6	0	1	0	0	0	0	1	0	0	0	2	2	12	0	0	8	0	4	0	0	5	2	0	0	4	8	0	0	3	0	0	0	0	0	6	0	0	0	0	0	0
S100a6	0	2	0	0	2	0	0	1	1	0	0	0	0	0	1	5	0	0	0	0	20	0	0	5	3	2	2	0	1	3	0	5	6	0	0	0	0	0	0	0	0	1	0	0	0	0	2	0	0
Icam2	25	0	2	0	6	4	0	0	0	24	0	0	3	0	0	3	0	4	0	9	16	0	10	0	15	0	3	9	64	0	0	1	15	11	13	5	0	0	11	7	40	11	0	1	0	3	0	36	8
Mapk7	0	1	0	0	0	0	0	0	0	44	0	0	0	0	15	0	29	0	0	0	0	0	0	0	0	0	47	9	0	0	0	0	17	105	0	0	36	0	0	0	56	0	0	0	21	0	0	27	5
B9d1	0	0	0	0	0	0	0	0	0	0	0	0	0	0	0	0	0	0	0	0	0	0	0	0	13	0	0	0	0	0	0	0	0	5	4	0	0	0	0	0	1	0	0	0	0	0	0	0	0
Sec24b	64	56	0	2	26	41	0	28	5	61	0	2	0	0	1	1	20	0	0	0	1	0	1	0	0	0	0	6	1	119	0	0	2	1	8	11	0	33	0	0	18	13	124	0	15	0	183	41	0
N4bp3	0	0	123	0	0	5	0	0	0	0	0	0	0	0	1	0	9	0	2	14	0	0	0	0	0	0	0	0	0	66	0	0	0	0	109	0	0	0	0	0	2	0	0	28	0	0	0	0	0
Rmnd5b	0	0	36	57	23	10	5	6	4	0	0	62	1	28	2	7	9	42	0	7	61	0	13	0	0	15	0	39	2	0	7	0	9	1	14	1	0	0	0	0	70	1	0	58	0	0	0	70	5
Nhp2	2	1	0	16	7	22	10	14	13	22	6	1	16	0	2	14	11	1	16	9	8	0	4	3	26	10	7	29	0	1	3	8	14	5	14	2	0	36	0	2	10	27	6	1	3	345	5	27	7
Vps9d1	2	0	0	0	56	37	22	0	0	31	0	0	0	0	0	0	0	0	0	64	0	0	0	0	0	0	9	3	0	0	0	0	0	0	98	12	100	0	0	0	0	0	0	0	0	0	0	0	0
Zfp276	0	0	107	0	1	0	0	15	0	5	0	25	2	0	27	1	9	0	0	0	0	0	2	0	0	0	9	2	0	0	0	41	5	0	10	3	0	0	0	30	0	1	0	0	1	0	0	4	1
Mfsd10	0	0	64	74	16	81	1	93	14	83	28	1	32	0	30	6	2	0	68	26	0	87	24	0	82	31	16	8	26	0	33	107	44	0	174	36	1	46	0	3	44	70	0	0	89	193	0	0	26
Luzp1	0	0	0	0	0	0	0	0	0	0	0	1	0	0	0	0	0	26	0	0	7	0	0	0	0	0	0	0	0	0	0	0	3	0	0	0	0	0	0	0	0	3	0	36	0	0	0	0	0
Slc13a2	0	0	0	0	0	0	0	0	0	0	0	0	0	0	0	0	0	0	0	0	0	0	0	0	0	0	0	0	0	0	0	0	0	0	0	0	0	0	0	0	0	0	21	0	0	0	0	0	0
Kctd10	80	0	1	2	22	16	12	29	0	59	0	0	0	25	0	9	50	0	65	0	0	67	46	0	54	53	0	3	0	123	0	83	15	119	12	6	51	19	37	0	88	17	0	0	21	0	61	1	0
Poldip2	0	35	0	48	32	26	13	13	0	26	39	0	11	0	0	17	21	0	0	0	0	0	1	16	5	13	22	4	0	0	1	0	7	101	0	3	26	0	21	28	0	0	57	75	37	0	196	24	11
Ift20	0	6	0	1	5	2	10	2	1	3	0	7	5	1	1	2	3	0	1	20	25	1	2	1	13	1	5	10	3	5	5	1	1	6	3	3	5	0	1	1	0	6	1	0	8	99	11	2	4
Pcbp3	0	76	0	21	0	0	0	0	0	23	0	6	0	0	0	0	0	0	0	0	0	0	0	0	0	0	0	5	0	0	0	0	0	0	0	0	0	0	0	0	68	0	0	0	0	0	0	16	0
Lgals9	80	122	0	63	6	1	5	22	21	62	0	30	18	0	0	6	11	42	44	28	10	155	22	17	94	43	23	19	0	11	8	37	3	0	48	10	12	86	0	2	75	0	0	0	29	0	119	64	13
Araf	46	0	0	0	0	0	0	6	56	27	0	60	3	80	31	15	9	2	0	9	0	0	8	0	0	0	19	9	108	2	20	0	6	49	52	0	198	13	0	0	1	28	0	0	21	0	1	7	1
Cfp	1	0	54	17	1	0	1	48	0	19	0	0	3	6	0	0	10	0	0	26	0	0	0	0	15	10	39	10	0	0	0	0	46	0	0	0	0	0	0	0	0	52	0	0	0	0	1	0	30
Uxt	1	0	0	1	0	0	6	0	0	1	4	0	2	0	0	0	0	7	0	0	0	0	1	3	6	0	0	6	5	2	2	0	0	5	2	1	0	12	2	0	0	1	0	1	0	88	2	1	3
Cnnm3	76	0	0	0	0	20	0	1	0	1	0	0	2	0	0	0	20	0	0	0	0	0	0	0	2	0	0	0	0	0	0	0	7	0	0	0	0	5	0	1	0	0	0	0	0	0	0	0	0
Lman2l	34	0	1	4	0	11	4	0	0	13	0	1	7	0	2	0	0	1	0	8	0	0	13	0	3	52	18	1	89	2	0	1	13	22	1	4	0	0	0	47	0	0	0	1	0	0	0	0	1
Mcm3ap	3	0	0	29	0	0	0	0	0	49	0	0	17	0	0	0	27	0	0	23	0	0	15	0	6	0	0	0	0	0	0	0	0	55	45	30	0	2	0	24	0	0	0	45	12	0	0	51	7
Pcnt	0	0	0	1	0	0	1	2	0	15	0	0	10	72	62	0	0	0	0	0	0	0	0	0	0	0	19	10	0	104	0	23	0	0	117	10	0	14	26	0	0	18	0	40	16	0	0	61	14
Mxd1	0	1	0	0	0	0	0	16	0	22	0	0	0	0	0	0	1	0	0	0	2	0	10	0	16	0	0	0	0	0	5	0	0	0	1	0	0	0	0	0	24	0	0	56	0	0	0	0	0
Gmcl1	1	0	0	0	0	0	2	0	0	2	0	0	0	0	1	0	0	0	0	4	0	0	0	0	0	0	0	1	0	0	5	0	0	7	4	0	0	0	0	0	0	2	0	0	0	1	0	0	0
Snrnp27	6	0	3	1	0	2	0	2	1	5	0	5	0	0	0	0	0	0	0	0	1	4	1	1	0	3	0	2	0	0	0	0	0	0	3	2	0	3	0	0	0	1	0	0	0	76	4	0	1
Oas1c	0	0	0	15	14	0	0	0	3	0	0	0	0	0	0	0	0	0	0	0	0	0	0	0	0	0	0	0	51	0	1	0	0	1	0	0	0	0	0	0	0	0	0	0	0	0	0	0	0
Ocrl	14	0	13	45	20	0	11	0	33	0	0	0	0	0	0	0	0	0	4	0	0	0	6	2	0	46	0	0	86	1	8	32	0	7	0	2	0	0	8	22	16	0	0	0	10	271	12	0	7
Calm1	55	28	102	24	15	4	18	50	33	132	0	0	29	22	11	31	38	0	29	41	49	13	46	2	159	14	18	49	129	7	17	10	52	1	7	2	9	9	0	10	2	116	37	0	51	410	0	19	29
Agpat3	0	0	0	0	0	0	0	0	0	0	0	0	0	0	0	0	0	0	0	0	0	0	0	0	0	0	0	0	0	20	0	0	0	0	41	0	0	0	0	0	0	0	0	0	0	0	0	0	0
Sema6b	0	0	0	0	0	0	0	0	0	0	0	1	0	0	0	0	0	0	0	0	0	0	0	0	0	0	0	0	0	0	0	0	0	0	0	7	0	0	0	0	0	0	0	0	0	0	0	18	0
Uhrf1	0	0	0	3	74	31	4	32	0	1	0	30	40	0	0	51	28	0	190	19	0	0	37	0	0	0	48	20	0	0	21	0	37	0	32	8	0	8	0	0	0	32	0	0	14	0	1	284	4
Dpp9	0	0	0	25	0	15	1	6	2	126	0	4	18	0	0	4	0	0	97	65	0	0	22	15	24	0	64	96	109	1	7	0	24	0	0	0	0	0	0	0	0	20	0	0	20	0	0	1	16
Ramp2	39	55	0	27	22	7	0	10	8	25	30	3	5	0	0	3	15	3	1	9	2	17	5	20	4	3	3	1	48	0	3	7	3	15	0	11	0	12	0	4	7	6	17	0	8	141	0	16	7
Lsr	0	9	0	0	0	0	0	5	0	0	0	0	0	0	0	0	0	0	0	0	0	0	0	0	0	0	0	0	94	0	0	0	0	3	0	0	37	0	30	0	0	0	0	0	0	0	12	0	0
Gramd1a	60	80	105	56	50	8	20	6	0	0	139	134	1	0	72	3	2	0	0	6	360	244	1	0	5	62	31	52	123	222	0	0	2	0	101	0	0	7	0	0	71	21	0	358	0	0	114	46	0
Hpn	16	0	0	0	0	0	0	0	0	0	0	0	0	0	0	0	0	0	0	0	0	0	0	0	0	0	0	0	0	0	0	0	0	0	0	0	0	0	0	0	0	0	0	0	0	0	0	1	0
Ckb	0	0	0	0	0	0	1	0	33	0	0	0	0	0	0	0	0	0	0	0	0	29	0	0	0	0	0	0	111	0	0	0	0	0	76	0	0	0	0	0	0	0	0	0	0	0	104	0	0
Sp1	0	0	0	12	0	9	4	0	14	0	0	0	3	0	0	3	0	0	1	0	113	9	3	0	24	0	22	0	0	2	0	1	0	8	7	1	0	0	0	0	0	0	0	0	7	0	75	0	2
Itgb7	0	0	0	0	0	0	0	37	0	0	106	0	0	0	0	0	0	0	96	0	216	132	0	31	1	0	0	0	0	14	0	105	61	0	0	0	0	0	0	0	0	19	0	0	0	0	0	0	0
Myg1	0	26	0	11	0	10	11	10	0	11	0	11	9	11	0	7	13	0	22	0	1	1	4	0	1	6	0	3	22	1	2	0	0	0	0	13	0	0	0	1	0	5	0	0	5	0	0	26	9
Rarg	0	0	0	7	0	0	0	0	0	0	0	0	0	0	0	0	0	0	0	0	65	0	0	1	0	0	0	0	124	0	0	0	0	0	0	0	0	3	0	0	0	10	0	0	0	0	0	0	10
Pfdn5	6	7	13	11	0	4	2	4	8	5	6	1	2	20	10	1	16	5	3	6	3	0	12	8	22	9	2	4	10	7	3	5	0	4	7	3	6	9	5	3	12	6	1	6	7	173	12	4	2
Efnb2	0	0	0	0	0	0	0	0	0	0	0	0	0	0	0	0	0	0	0	0	0	0	0	0	0	0	0	0	0	0	0	0	0	0	0	0	16	0	0	0	0	0	0	0	0	0	0	0	0
Rrp15	0	0	0	6	0	0	4	2	0	0	0	0	3	0	0	0	4	0	9	0	0	0	0	2	40	0	0	3	0	0	0	0	5	2	0	2	0	3	5	6	0	4	0	0	12	69	0	7	0
Rnd2	0	0	1	4	1	0	0	0	0	0	0	0	1	0	0	0	0	0	0	0	1	0	0	0	1	0	0	0	0	0	1	0	0	12	0	1	0	0	0	0	0	0	1	0	5	0	0	0	0
Srr	1	23	0	35	6	6	0	9	0	41	0	21	0	0	0	0	0	0	0	24	1	11	13	0	44	0	5	0	1	0	0	0	0	2	0	0	0	9	0	0	0	8	0	0	0	0	0	9	0
Acp5	0	0	0	21	0	12	1	0	0	0	0	0	1	0	0	0	0	0	0	0	0	22	0	0	0	0	0	0	0	0	0	0	0	0	0	0	0	0	19	0	0	0	0	0	3	0	0	0	0
Cnn1	0	0	0	0	0	0	0	0	0	0	0	0	0	0	0	0	0	0	0	0	0	0	0	0	0	0	0	0	0	0	0	0	0	0	0	0	0	0	0	0	0	0	0	0	0	0	0	0	0
Fbxo9	26	0	58	21	0	0	0	0	0	26	3	26	5	0	24	0	0	0	0	7	1	0	14	0	0	0	0	0	0	0	0	57	0	3	0	0	0	2	14	0	0	0	20	0	0	0	1	0	0
Ccdc132	3	0	1	1	0	0	4	0	1	7	0	1	2	0	0	2	0	0	0	0	0	0	1	0	12	0	0	4	1	0	0	1	0	0	0	0	0	1	0	1	0	0	0	0	19	0	1	0	0
Hars	57	77	0	48	40	4	0	5	13	41	0	0	12	0	1	0	15	1	0	0	42	0	0	0	0	44	1	0	99	0	11	0	0	4	0	0	0	23	0	0	0	30	60	33	32	304	0	17	17
Zmat2	7	0	25	19	14	12	1	7	13	1	23	11	4	2	1	9	2	1	23	6	61	2	1	3	19	1	0	17	0	2	5	0	10	6	46	2	0	3	0	3	1	0	4	2	5	0	26	27	4
Ube2c	0	0	0	97	0	6	68	0	1	138	0	0	0	0	0	0	0	0	0	0	0	1	0	0	27	0	1	23	0	61	0	0	8	0	0	0	0	0	0	7	0	1	0	0	0	0	0	0	1
Smg5	1	0	0	78	0	33	1	2	0	0	0	0	0	0	0	2	74	0	0	6	160	63	0	1	1	0	0	1	153	0	0	0	12	0	92	0	0	0	1	42	0	22	0	6	2	0	243	0	5
Cct3	64	176	140	183	37	40	7	29	13	231	93	0	25	0	0	24	20	0	39	13	83	84	0	20	88	105	26	62	198	0	24	94	13	125	187	39	58	39	0	29	49	86	102	1	97	117	128	105	24
Glmp	25	0	0	2	17	0	0	7	10	51	0	0	0	0	0	8	6	25	0	6	47	0	8	0	34	0	35	0	0	20	14	0	15	0	19	5	8	13	0	33	0	14	94	0	6	0	0	7	2
Mef2d	0	3	22	29	0	0	6	18	0	46	110	0	16	0	72	41	1	0	0	17	0	0	0	5	12	0	76	28	3	71	0	2	1	0	74	6	44	26	0	1	0	9	91	0	0	27	92	120	26
Tmem79	0	0	9	0	0	0	0	0	0	0	0	0	0	0	0	0	0	0	0	0	0	0	1	0	1	0	0	0	0	0	0	0	9	1	0	0	0	0	0	0	0	0	0	0	0	16	0	0	0
Snd1	62	93	123	142	0	41	19	44	25	469	0	1	37	57	49	6	123	0	103	4	149	2	15	0	11	2	24	62	143	61	5	21	25	73	59	25	1	40	11	2	0	36	4	15	46	0	0	71	19
Col18a1	0	0	0	0	0	0	0	0	0	0	0	0	0	0	0	0	0	0	0	0	0	0	0	0	0	0	0	0	0	0	0	1	0	0	0	0	0	0	0	0	0	0	140	0	0	0	0	0	0
Slc19a1	0	0	0	57	0	0	0	5	10	67	0	0	7	0	0	5	3	0	45	0	0	0	0	0	25	0	0	10	0	0	34	0	5	0	0	5	0	8	17	0	32	0	25	0	37	0	0	37	0
Kpnb1	0	0	173	52	32	5	5	18	0	19	1	0	1	20	10	1	0	0	7	41	4	65	9	0	71	0	12	52	90	41	4	1	0	74	0	0	0	14	26	9	1	10	0	0	5	0	0	25	7
Npepps	1	0	1	40	0	0	6	7	1	0	0	0	0	13	2	0	5	0	2	0	0	0	17	0	22	47	43	0	0	0	8	0	8	1	0	1	0	0	0	11	0	3	0	1	17	0	0	24	0
Mrpl10	0	0	45	1	0	3	4	2	8	93	0	0	0	0	0	2	7	0	58	18	58	1	4	0	23	9	0	4	46	23	6	0	0	34	0	1	0	7	5	0	63	1	0	7	8	0	0	8	1
Cyp51	0	0	0	0	0	0	0	3	0	0	0	0	3	0	0	0	12	0	63	0	0	0	0	0	0	0	0	4	0	0	0	0	0	0	0	0	0	1	0	0	0	0	0	0	0	11	0	13	0
Tcf25	40	167	80	104	46	0	18	15	28	89	44	45	17	2	0	9	74	19	68	18	55	6	31	45	0	30	72	1	70	61	38	40	10	75	0	0	1	27	63	43	60	15	192	164	29	0	120	178	28
Tubb6	0	0	0	21	0	0	22	8	5	58	0	0	3	0	0	10	0	0	0	0	0	0	1	22	2	0	0	0	5	0	0	0	0	0	34	0	0	0	0	0	0	0	0	0	0	17	0	0	0
Def8	83	147	1	158	34	42	27	18	3	151	136	73	5	13	30	2	59	21	1	44	0	85	0	74	5	62	50	28	475	94	0	7	0	29	45	78	1	14	118	0	0	16	97	105	8	0	436	65	10
Col1a1	0	0	0	0	0	0	0	0	0	0	0	0	0	0	0	0	0	0	0	0	0	0	0	0	0	1	0	0	0	0	0	0	0	0	0	0	0	0	0	0	0	0	0	0	0	0	0	0	0
Itga3	0	0	0	0	0	0	0	0	0	0	11	0	0	0	0	1	0	0	0	0	0	0	0	0	0	0	0	0	0	0	0	0	0	0	0	0	0	0	0	0	0	0	0	0	0	0	0	0	0
Foxm1	0	0	0	1	0	0	5	0	0	0	0	0	0	0	0	8	0	0	0	0	0	0	0	0	0	0	0	22	0	171	0	0	0	0	1	0	0	0	0	0	0	4	0	0	0	0	0	0	6
Itfg2	0	0	0	29	0	0	0	9	0	0	0	5	0	0	6	0	4	0	21	7	0	0	0	0	0	0	0	0	95	0	0	42	0	1	0	0	0	0	17	6	12	0	1	43	9	0	0	0	2
Nrip2	0	0	0	3	0	0	0	2	0	1	0	1	0	0	0	0	0	0	0	1	0	1	0	0	1	0	1	0	3	0	0	2	0	0	0	1	0	0	0	0	1	0	0	0	0	0	0	0	0
Tulp3	0	0	1	19	0	0	1	2	0	1	0	0	2	0	1	1	0	0	0	0	0	0	0	0	3	0	1	2	1	0	0	0	0	7	0	0	1	0	0	0	0	0	1	0	3	2	0	0	0
Gtf2h4	18	0	0	38	0	0	0	0	0	45	35	27	12	0	0	0	0	0	0	1	26	0	8	0	0	0	0	3	0	21	0	0	11	0	0	0	0	0	0	15	0	0	44	8	2	0	0	37	0
Tubb5	237	30	171	569	174	84	211	140	101	601	131	100	64	101	42	193	71	56	820	19	160	46	23	46	195	65	176	490	375	758	25	59	215	102	258	43	102	97	24	1	35	196	114	86	58	180	132	458	228
Ell2	0	0	0	0	0	9	0	0	0	0	0	0	0	0	0	9	0	30	0	5	0	0	0	0	0	0	0	0	0	34	0	0	0	0	0	0	0	0	0	0	0	0	0	0	0	0	0	0	0
Jup	24	0	59	0	0	4	1	0	8	3	0	18	0	0	0	0	0	0	0	0	0	3	0	0	0	60	0	1	0	47	0	1	0	0	0	5	0	8	2	0	0	0	0	0	0	0	0	0	0
Fkbp10	0	0	0	0	0	0	0	0	4	0	0	0	0	0	0	0	0	0	0	0	0	0	0	0	0	0	0	0	0	0	0	0	0	0	0	0	0	0	0	0	0	0	0	0	0	0	0	0	0
Klhl10	0	0	0	0	0	0	0	0	0	0	0	0	0	0	0	0	0	0	0	0	0	0	0	0	0	0	0	0	0	0	0	0	0	0	0	0	0	0	0	0	0	0	0	0	0	0	0	0	0
Nom1	0	0	0	0	0	0	0	11	0	8	0	0	2	0	1	11	0	0	0	0	0	0	0	1	1	1	0	0	0	0	0	0	0	0	3	0	0	16	6	1	0	0	0	0	1	10	4	19	0
Ergic1	0	0	4	63	44	0	0	1	1	71	0	9	12	0	0	4	0	0	3	0	2	0	0	0	6	1	8	30	4	76	2	93	18	137	1	0	0	2	0	3	20	5	0	5	9	49	0	47	3
Tnk1	0	0	0	5	0	0	1	0	0	0	0	1	0	0	0	0	0	0	1	2	0	0	1	0	0	0	0	1	1	0	0	0	0	3	1	0	0	0	0	0	0	0	2	0	1	0	2	0	1
Acap1	0	1	0	65	0	0	1	6	0	104	25	79	11	66	13	16	44	1	1	7	187	120	2	48	59	35	0	49	109	5	11	0	1	85	72	17	0	10	0	36	0	3	0	1	11	0	367	69	1
Ifrd1	22	0	0	0	0	0	0	0	8	25	26	0	1	0	1	3	0	12	6	9	0	0	0	10	1	0	4	0	26	26	0	0	0	0	0	0	1	5	20	0	21	14	0	0	16	141	34	0	5
Stk38l	0	0	0	0	0	0	0	0	0	0	0	0	0	0	0	0	0	0	0	0	0	0	0	0	0	0	0	0	48	13	0	2	1	0	0	0	0	0	0	0	0	4	0	0	0	0	0	0	0
Brpf1	0	0	66	1	23	3	1	41	0	69	0	0	4	0	0	0	31	0	1	34	0	0	0	0	30	0	22	0	1	2	0	0	3	0	1	0	0	14	0	0	0	1	0	0	0	0	0	0	8
Akr1b3	35	0	54	25	7	18	4	12	6	20	6	4	4	0	4	6	1	0	17	10	8	5	4	1	23	8	1	13	11	7	2	22	2	38	0	6	0	21	5	0	18	5	13	0	9	181	65	6	2
Gstt1	0	0	15	0	0	0	0	0	0	0	0	0	0	0	0	0	0	0	0	0	0	4	0	0	0	0	0	0	74	0	0	0	0	5	0	0	0	0	0	0	1	0	0	0	0	0	0	0	0
Gstt3	0	0	0	0	0	8	0	0	0	0	0	0	1	0	0	0	0	0	0	0	0	0	0	0	0	0	0	0	0	0	8	0	0	33	0	4	0	7	0	0	0	0	9	0	17	0	74	0	0
Ddt	5	1	1	5	1	1	0	3	1	10	0	0	4	0	0	8	0	0	0	1	2	0	1	0	5	9	3	2	0	0	0	0	0	0	0	0	0	0	0	0	0	0	0	0	2	41	1	2	0
Ddx18	2	0	0	19	0	0	0	5	0	14	0	0	1	10	2	1	0	0	0	7	0	8	0	0	1	0	12	7	0	0	3	28	2	31	0	5	9	2	7	0	0	6	0	0	1	5	0	16	3
Ubl3	0	0	0	0	0	6	1	0	0	0	0	43	4	0	11	0	2	0	0	0	0	0	0	0	0	0	20	11	0	0	0	0	2	3	0	0	0	5	0	0	0	16	0	0	8	0	0	0	0
Gramd3	0	0	49	22	0	11	12	0	0	0	0	0	0	0	0	0	1	0	0	3	0	0	0	0	0	0	7	0	0	0	0	0	0	0	0	0	0	0	0	0	0	0	0	60	0	22	0	0	0
Eef1e1	0	0	19	9	2	0	0	6	0	15	0	0	4	0	0	1	0	0	0	0	23	0	2	0	11	0	7	3	0	0	1	0	0	3	7	1	0	0	0	0	0	1	0	0	4	0	0	7	0
Akt1	0	0	0	0	0	0	0	0	1	0	6	0	0	1	0	0	10	44	41	13	0	55	0	0	15	0	1	29	0	0	0	0	1	0	0	4	0	0	0	4	0	0	0	0	0	0	0	2	13
Cldn15	1	0	0	66	0	12	0	5	0	0	0	1	7	0	0	14	87	0	0	0	0	0	43	0	4	0	0	10	0	0	21	0	9	0	0	21	0	16	0	5	0	0	0	0	28	238	0	0	6
Il16	41	7	442	8	0	14	16	63	0	55	123	87	9	0	8	20	34	11	36	14	335	39	26	36	46	74	18	44	0	74	7	72	0	127	251	14	73	17	192	1	0	34	1	70	16	0	0	88	17
Tcirg1	126	1	0	17	14	99	19	114	1	89	0	0	10	0	48	43	102	0	0	46	111	90	71	45	68	0	87	64	199	79	100	1	14	0	95	42	1	59	6	189	0	175	47	1	40	0	0	26	15
Naglu	0	0	0	47	0	2	0	17	0	8	0	0	3	0	0	11	0	0	0	5	0	0	0	0	45	0	0	10	0	0	0	0	0	0	0	9	0	0	0	0	0	0	0	0	29	0	0	39	7
Coasy	56	0	22	49	0	21	0	0	0	8	0	53	12	37	0	3	0	33	0	1	0	62	0	0	92	0	15	0	128	0	0	0	3	0	0	0	0	13	0	1	1	4	0	0	23	0	198	37	0
Smo	15	0	0	0	0	0	0	0	0	45	0	0	0	0	0	0	0	0	90	13	0	0	0	0	0	0	0	0	0	52	0	0	0	116	5	0	0	0	0	0	0	0	0	0	0	0	24	0	0
Tspan33	0	0	0	0	0	3	0	0	0	0	0	0	0	0	0	2	0	0	6	0	0	0	0	0	1	0	1	0	0	0	0	0	0	0	0	0	0	0	0	0	0	0	0	0	0	2	0	1	0
Crnkl1	0	0	0	0	3	11	0	0	0	12	0	0	1	0	0	0	9	0	2	3	0	0	1	0	1	5	7	0	100	2	0	0	0	0	11	3	0	0	0	3	12	9	0	0	1	63	0	0	5
Rin2	1	0	0	0	0	0	0	0	11	0	0	0	0	0	0	0	0	0	0	0	0	0	0	25	0	0	32	0	0	0	0	0	0	0	0	0	0	0	0	0	0	0	0	0	0	0	0	0	0
Chordc1	0	0	8	52	4	0	2	5	0	19	0	22	8	0	0	6	8	0	28	8	0	0	0	42	0	1	0	4	0	1	6	0	3	1	0	5	0	6	4	1	0	0	17	0	6	1	0	0	3
Rtcb	112	10	121	62	1	23	17	31	50	51	50	0	4	0	21	20	16	36	0	1	37	0	0	33	82	74	19	9	19	83	17	85	13	0	101	21	0	11	30	0	72	10	2	0	14	0	300	79	31
Pwp1	96	0	0	49	1	0	2	10	0	27	0	0	29	0	0	0	49	0	48	16	0	0	6	0	40	0	39	3	0	45	14	0	17	71	0	1	0	10	0	0	18	31	0	0	22	38	0	50	11
Fbxo7	21	51	53	33	0	0	0	0	0	0	51	0	0	0	0	2	21	0	0	27	0	43	0	11	22	27	24	0	0	0	1	1	4	0	41	0	0	8	21	0	29	3	0	0	0	0	0	13	0
Capns1	1	0	0	0	0	0	1	0	0	6	0	6	4	3	1	1	10	1	15	10	44	15	1	0	20	0	1	0	5	2	4	0	3	5	1	0	0	0	2	16	2	0	0	0	0	25	0	1	4
Lrp3	0	0	0	0	0	0	0	0	0	0	0	0	0	0	0	0	0	0	0	0	0	0	0	0	0	0	0	0	0	0	0	0	0	0	0	0	0	0	0	0	0	0	0	0	0	0	0	0	0
Clpb	6	0	1	16	0	0	0	5	0	43	58	0	0	0	0	9	13	45	0	0	80	0	0	0	25	84	0	20	108	0	0	0	0	14	89	9	0	0	0	0	0	0	0	0	0	0	0	0	0
Sept7	0	0	15	54	4	7	12	5	23	39	17	7	10	0	1	9	12	19	31	0	43	0	6	10	53	0	2	17	122	32	3	1	3	0	33	5	2	19	0	1	11	7	1	0	12	207	0	25	4
Zdhhc4	62	0	0	12	0	4	13	8	2	3	0	40	6	30	1	4	8	0	7	11	8	13	4	1	0	4	9	0	0	0	0	0	4	0	0	1	0	0	0	0	0	11	0	8	3	0	0	7	2
Rac1	30	11	12	93	63	10	13	19	5	92	47	7	15	39	30	35	24	6	21	29	0	11	59	22	63	77	32	19	62	4	20	18	28	26	64	11	32	19	41	7	9	66	59	77	66	491	12	34	29
Nup214	0	0	12	33	0	20	15	1	0	18	0	0	4	0	19	1	28	18	0	3	0	19	0	55	16	53	26	7	9	0	0	1	0	9	6	8	0	6	0	0	0	0	1	0	13	0	47	0	0
Cpa3	0	0	0	4	0	0	0	0	0	0	0	0	0	0	0	0	0	0	0	4	0	145	0	0	0	0	0	0	0	0	0	0	0	0	0	9	0	0	0	0	0	0	0	0	4	3	0	0	0
Ltbp1	1	0	2	0	0	0	0	0	1	1	0	0	0	0	1	0	0	0	0	0	0	0	0	0	0	0	0	0	0	0	0	0	0	0	0	0	0	0	0	0	0	0	0	0	0	0	0	0	0
Ugp2	0	0	0	0	0	0	0	11	0	0	0	0	0	0	0	0	0	0	0	0	0	1	2	0	8	0	9	0	10	0	1	0	1	0	0	3	0	0	0	0	0	0	0	0	2	0	34	0	0
Trmt1	37	0	0	30	0	6	11	5	0	48	4	23	17	34	0	7	6	0	0	0	0	0	0	0	11	1	60	10	115	0	0	0	13	41	82	0	0	33	0	38	0	3	0	0	8	0	0	35	0
Nacc1	1	0	0	7	41	46	10	0	0	7	0	63	6	29	1	27	40	22	0	7	0	35	2	0	111	21	2	1	0	2	36	0	9	218	17	9	0	0	57	36	1	9	0	0	32	0	0	71	7
Nfix	24	0	0	13	0	1	3	1	5	0	2	8	5	0	3	2	1	2	1	0	18	2	0	0	1	6	0	1	1	0	0	0	0	0	1	0	0	7	0	0	0	0	5	0	0	18	0	0	1
Slc1a5	0	0	0	71	65	48	23	62	36	57	83	74	19	43	9	6	55	0	137	42	98	0	23	13	7	157	0	20	0	0	13	0	21	71	94	20	0	16	5	0	51	43	0	0	4	103	165	95	33
Uba1	192	0	165	49	130	37	26	46	130	98	75	60	27	36	48	54	127	1	76	35	285	231	56	0	158	57	40	71	80	0	33	1	21	122	127	16	112	54	25	5	48	81	91	74	117	0	84	155	24
Vwf	6	0	0	0	16	0	0	0	0	0	0	0	0	82	0	0	0	21	0	0	0	0	0	0	0	0	0	0	162	0	0	197	0	240	0	0	98	0	0	0	0	0	0	0	0	0	102	1	0
Siae	10	86	0	9	3	0	0	5	52	11	0	0	2	21	0	1	0	35	0	0	9	0	11	35	2	0	11	0	63	0	0	0	0	11	0	3	42	0	0	0	22	9	0	0	0	0	0	0	2
Vsig2	0	0	0	0	0	0	0	0	0	0	0	0	0	0	0	0	0	0	0	0	0	0	0	0	0	0	0	0	0	0	0	0	0	0	0	0	0	0	4	0	0	0	0	0	0	0	0	0	0
Esam	51	27	0	0	14	0	1	0	1	0	63	0	0	0	0	0	0	0	0	0	0	1	0	75	0	0	0	0	0	0	0	0	0	82	0	0	0	0	25	0	40	0	0	0	0	0	0	0	0
Spa17	0	0	0	0	0	0	0	0	0	0	7	0	0	0	0	0	0	0	0	0	0	0	0	0	0	0	0	0	0	0	0	0	0	0	0	0	0	0	0	0	0	0	0	0	0	0	0	1	0
Fam50a	0	36	1	8	0	9	0	0	1	5	0	0	7	0	0	2	0	0	21	1	0	19	0	8	0	8	0	6	22	0	4	0	0	0	0	0	0	3	19	0	0	5	23	0	6	97	26	10	2
Emd	0	3	0	0	7	0	0	6	5	0	0	0	1	0	0	0	2	0	0	1	23	0	0	0	0	0	0	0	0	15	0	0	0	0	1	0	0	5	0	0	0	1	0	1	0	80	0	10	0
Taco1	0	21	0	0	0	0	0	0	0	10	0	0	0	0	0	0	0	0	0	0	0	0	0	0	0	0	0	0	0	0	0	0	0	0	0	0	0	0	0	0	0	0	0	0	0	0	0	0	6
Gria3	0	0	0	17	0	0	0	19	0	1	0	38	7	0	0	12	0	0	0	5	0	0	0	1	18	48	2	15	117	0	4	0	4	0	0	5	0	41	0	0	0	16	58	12	0	66	0	0	30
Sipa1l2	0	0	0	0	0	0	0	0	0	12	0	0	0	0	0	0	0	0	0	0	0	0	0	0	0	0	0	0	0	0	0	0	0	0	0	0	0	0	0	0	0	0	0	0	0	0	0	0	0
Ap4e1	0	0	6	14	0	0	0	0	0	0	0	0	2	0	1	1	0	0	0	0	0	1	0	14	1	0	0	0	0	0	0	0	0	0	0	0	0	0	0	3	0	0	44	0	0	28	1	0	0
Blvra	0	0	0	23	8	0	0	6	0	12	0	12	10	0	0	0	5	0	20	0	19	0	0	0	8	0	0	6	0	32	2	0	1	0	0	0	0	0	0	0	0	3	0	0	6	164	0	5	0
Idh3g	72	93	73	90	29	32	6	21	20	128	58	16	24	18	0	12	63	12	34	31	37	0	3	5	40	45	24	26	132	41	1	76	26	19	28	21	61	19	3	19	29	71	1	76	46	279	87	32	42
Pnck	64	0	0	0	0	0	0	0	0	1	0	0	0	0	0	0	0	0	0	0	0	0	0	0	0	0	0	0	48	0	0	0	0	0	0	0	0	0	0	0	0	0	0	0	0	0	0	0	0
Ssr4	0	1	4	28	6	21	6	31	11	36	15	8	12	7	4	20	13	2	0	9	62	5	22	3	81	10	10	25	3	2	11	16	13	0	7	17	0	44	1	14	2	24	1	2	10	356	34	2	17
Bcap31	26	13	34	21	14	16	2	24	4	73	0	0	9	1	0	6	13	0	25	11	16	4	11	15	8	0	9	15	57	16	2	0	12	8	8	8	6	2	5	6	8	20	8	0	15	300	0	12	12
Fam98a	0	0	0	38	0	0	1	5	0	9	0	0	0	0	0	3	0	0	0	0	1	10	0	0	29	0	2	0	1	0	3	0	4	0	0	0	0	0	0	0	0	5	0	0	0	74	0	0	3
Kmt2a	0	68	11	27	0	0	0	0	0	0	27	0	0	0	10	0	5	56	46	2	0	3	12	3	108	0	0	1	256	11	2	137	5	12	1	5	0	0	0	0	0	2	4	0	22	0	75	3	5
Ift46	0	0	51	0	2	6	3	0	7	7	0	0	0	0	9	0	0	0	0	0	0	0	0	0	21	0	0	15	50	24	1	0	0	13	0	0	0	0	20	0	0	0	0	0	0	71	0	14	0
Tmem25	0	0	0	0	0	0	0	0	0	0	0	0	0	0	0	0	0	0	0	0	0	0	0	0	0	0	0	0	0	0	0	0	3	0	0	0	71	0	0	0	0	0	0	0	0	0	0	0	0
Trappc6a	18	0	0	8	4	8	5	4	4	35	1	0	10	15	0	7	3	0	0	6	0	25	1	0	45	5	3	2	8	1	10	31	6	1	0	7	0	5	0	10	0	4	0	0	11	0	0	0	2
Supt6	3	13	0	72	2	32	2	0	0	17	34	2	6	0	2	26	7	0	13	41	49	3	0	0	120	0	0	0	153	1	16	0	0	0	5	0	0	34	0	0	96	0	73	27	0	0	7	0	3
Spag5	0	0	0	51	0	8	5	8	0	0	0	0	0	0	0	0	0	0	57	0	0	0	0	0	5	0	0	6	0	0	0	0	0	0	0	0	0	0	0	0	0	0	0	0	0	0	0	0	2
Unc119	8	0	0	0	0	0	0	0	0	0	0	0	7	31	0	0	0	0	0	0	0	0	25	0	0	0	0	0	51	0	2	0	1	0	0	4	0	10	0	0	0	14	0	0	17	0	0	20	0
Rab34	0	0	0	0	0	0	0	0	0	0	0	0	0	0	0	0	0	0	0	0	1	0	0	0	1	0	0	0	32	0	0	0	0	0	0	0	0	0	0	1	0	0	0	0	0	0	0	0	0
Sdf2	23	26	16	7	4	3	7	4	6	2	0	21	0	0	5	0	3	16	0	0	0	14	3	0	6	15	5	3	22	0	0	0	6	9	0	3	0	1	0	0	0	1	0	0	0	103	36	14	8
Ccne1	0	0	0	0	0	4	0	5	0	0	0	0	8	0	0	6	0	1	0	0	0	0	0	0	0	0	1	1	0	0	0	0	0	0	0	0	0	0	0	0	0	0	0	0	0	0	0	2	0
Hsf2bp	0	0	0	0	0	0	0	0	0	0	0	0	0	0	0	0	0	0	0	0	0	0	0	0	0	0	0	0	0	0	0	0	0	0	0	0	0	0	0	0	0	0	0	0	0	0	0	0	0
Bbc3	0	0	0	0	0	0	0	0	0	0	0	0	0	12	0	0	0	0	0	0	0	0	0	0	0	2	0	0	0	0	0	0	0	0	0	0	0	0	0	0	0	0	0	0	0	0	0	0	0
Psmc3	1	92	79	75	22	29	24	26	20	71	46	30	18	5	30	12	23	0	39	24	23	101	42	1	11	23	0	54	7	54	18	36	7	24	22	8	27	63	22	34	1	48	99	0	16	243	0	34	32
Acp2	72	0	0	0	51	1	1	4	0	2	41	0	0	0	0	2	22	0	10	0	0	5	0	0	36	0	38	2	0	0	6	0	0	0	0	0	0	3	6	1	0	10	1	0	0	0	0	3	3
Rapsn	0	0	0	0	0	0	0	0	0	0	0	0	1	0	0	0	0	0	0	0	0	0	0	0	0	0	0	0	0	0	2	0	2	0	2	0	0	0	0	0	0	0	0	0	0	0	0	0	0
Slc39a13	0	3	0	0	5	0	0	3	0	0	0	0	17	0	0	0	0	0	0	0	1	0	0	0	0	0	2	3	0	0	0	0	0	0	0	1	0	0	0	0	0	0	0	0	0	0	58	0	0
Celf2	40	40	2	49	29	5	11	18	7	55	49	36	8	26	22	2	21	32	18	50	60	24	20	27	33	3	20	19	28	21	9	0	15	14	7	5	16	5	2	44	0	6	2	105	0	280	26	21	6
Nr1h3	0	0	0	0	0	0	0	2	0	0	0	0	0	0	0	0	17	0	0	0	0	0	0	0	0	0	0	0	0	0	0	0	0	2	0	0	0	0	0	0	0	0	0	2	0	0	0	0	0
Ddb2	75	0	0	2	12	4	0	2	0	2	0	0	0	0	0	2	0	0	38	0	0	16	0	0	0	0	11	6	0	0	0	0	0	0	0	0	0	0	0	0	0	1	0	0	0	0	0	0	0
Spi1	85	0	36	71	22	77	3	61	11	52	109	23	27	0	32	60	48	11	8	44	33	50	29	2	66	0	29	30	28	18	14	32	18	5	26	19	0	38	21	52	0	20	27	230	48	107	0	24	16
Sf3a1	79	0	0	50	24	9	13	20	0	57	3	0	15	24	22	18	21	74	0	0	61	20	14	8	4	1	12	24	45	106	3	37	11	0	0	12	0	14	84	0	3	10	142	0	26	0	77	66	0
Stat6	169	0	83	47	1	31	22	32	0	106	45	0	14	0	0	4	52	0	0	7	0	1	16	0	42	4	2	0	59	74	0	87	35	0	21	31	0	23	3	0	0	11	1	2	0	0	1	0	8
Napsa	49	2	67	14	9	22	0	36	1	64	1	45	36	23	12	37	39	22	76	18	36	47	66	12	58	16	40	19	51	19	34	0	71	29	36	17	3	38	39	15	32	117	0	83	52	0	0	37	25
Vrk3	4	76	54	7	7	4	1	0	1	35	0	0	0	5	0	0	14	36	81	2	0	0	0	16	60	36	0	5	70	21	6	0	8	0	31	0	0	13	0	0	0	12	0	0	0	0	0	14	11
Smg9	56	1	56	4	0	1	4	1	5	7	0	0	0	0	4	1	0	0	1	0	0	0	0	10	1	1	21	5	0	37	1	65	0	0	0	12	2	5	28	0	0	1	0	0	7	1	0	0	4
Paxip1	0	0	0	1	0	51	0	15	0	1	0	0	0	57	0	23	13	0	0	8	0	0	14	0	5	0	0	13	160	1	0	0	1	1	0	0	0	14	0	0	1	15	0	1	2	1	0	3	3
Rmnd5a	0	2	0	0	0	0	5	0	0	0	0	0	0	0	0	0	0	0	0	0	92	0	0	0	0	1	0	0	100	2	0	0	0	0	0	0	0	0	0	0	0	0	0	0	0	0	125	0	0
Mov10	86	0	0	0	0	0	0	2	0	0	3	1	1	1	0	0	15	0	0	0	0	0	0	35	0	62	0	0	0	64	0	1	0	0	1	0	41	11	0	0	37	9	0	59	0	0	0	67	1
Rhoc	0	0	0	0	0	0	0	0	0	0	0	0	0	0	0	0	0	0	0	0	0	0	0	0	0	0	0	0	0	0	0	0	0	10	0	0	0	0	0	0	0	0	0	0	0	0	0	0	0
Tead3	0	0	0	0	0	0	0	0	0	0	0	0	0	24	0	0	0	0	0	0	24	0	0	0	0	0	0	0	0	0	0	0	0	64	0	0	0	0	0	0	0	0	0	0	0	0	0	0	0
Ppard	0	0	0	0	0	0	0	0	0	0	0	7	0	0	0	0	0	0	0	0	0	0	2	0	0	0	3	0	0	0	0	0	0	0	0	0	0	0	0	0	0	0	0	0	0	0	0	0	0
Def6	0	1	95	96	65	25	0	19	59	175	0	28	22	0	0	11	37	35	0	36	2	0	48	21	69	42	17	32	73	36	6	28	51	47	35	19	0	25	1	34	0	7	0	0	27	0	0	106	8
Peg3	0	0	0	0	0	0	0	0	0	0	0	0	0	0	0	0	0	0	0	0	0	0	0	0	0	0	0	0	0	0	0	0	0	0	0	0	0	0	0	0	0	0	0	0	0	0	0	0	0
Metrn	0	0	0	0	5	0	0	0	0	17	4	0	26	0	0	7	0	0	0	5	0	0	3	0	0	0	0	3	0	0	2	0	2	0	0	3	0	4	0	0	0	0	0	0	0	0	0	0	0
Lmf1	22	0	0	67	35	3	0	0	0	0	21	0	1	0	0	0	1	0	0	17	0	0	0	0	0	12	0	18	0	43	6	0	12	46	0	0	0	7	0	1	0	1	0	0	4	0	0	1	4
Narfl	0	0	0	9	0	9	10	10	0	17	0	0	5	1	0	0	14	31	13	32	12	0	0	18	84	10	5	3	53	0	1	0	0	0	0	0	0	0	0	1	59	26	0	4	0	37	0	7	18
Angptl4	10	0	0	45	0	8	0	6	11	0	0	0	5	0	0	0	6	0	0	0	0	0	0	0	20	6	0	0	0	0	2	0	8	0	0	0	0	0	0	1	0	0	0	0	3	0	0	23	1
Dbf4	0	0	67	3	0	5	9	4	0	36	0	0	0	0	0	0	0	0	0	1	0	0	0	0	0	0	2	1	0	1	0	0	4	0	0	0	0	0	0	0	0	4	0	0	0	45	0	0	0
Daxx	0	73	76	0	0	8	0	21	19	25	0	0	0	0	38	0	24	43	0	1	0	70	0	0	43	0	24	0	2	0	0	0	0	214	74	7	1	0	0	0	0	4	0	1	30	0	0	0	0
Cd320	0	0	0	14	0	0	0	0	10	12	0	9	0	0	0	3	0	8	0	2	0	0	0	0	0	16	2	0	0	0	2	0	0	0	0	5	0	2	4	0	0	2	0	0	0	0	52	0	4
Ipo4	1	14	252	26	18	5	4	0	63	79	0	0	2	0	0	3	8	0	7	1	1	0	1	0	5	4	16	3	0	9	0	139	21	15	88	9	0	28	9	0	0	2	0	0	45	191	23	2	8
Tm9sf1	3	32	11	5	65	12	0	0	0	20	0	0	4	0	1	8	12	0	16	0	0	0	5	0	0	2	4	7	0	22	0	56	10	59	17	4	0	12	32	0	0	6	0	0	25	1	52	19	5
Rec8	0	46	0	0	0	0	0	0	0	0	0	17	0	0	0	0	0	0	0	0	0	0	0	0	0	6	0	0	0	0	0	0	0	148	1	0	1	0	0	0	0	0	0	0	0	0	0	0	0
Irf9	0	0	0	0	26	2	8	0	0	12	67	2	1	48	81	0	0	0	16	7	39	1	0	17	0	75	0	0	35	51	1	0	1	3	18	0	0	0	0	0	0	1	0	98	0	1	0	14	1
Gmpr2	21	0	1	24	1	0	2	0	0	16	0	13	6	0	2	6	0	0	0	9	41	1	7	0	23	0	37	8	0	27	2	11	8	23	0	2	0	2	0	0	0	5	0	0	30	180	0	0	4
Mdp1	1	0	0	18	13	6	17	0	0	45	52	2	0	0	18	0	1	1	65	0	43	0	0	0	0	2	0	1	100	0	0	0	0	0	0	0	0	7	0	1	0	0	0	61	1	200	11	0	11
Dhrs1	0	0	0	6	14	0	0	6	0	30	26	0	2	0	0	0	7	0	0	11	0	26	3	9	1	0	0	5	0	24	2	26	6	0	22	0	0	34	0	0	27	0	0	0	0	0	50	0	0
Tmem161a	0	0	0	0	0	0	0	16	0	0	5	44	0	0	0	6	0	68	0	0	0	0	0	0	24	0	1	17	0	0	0	0	14	0	103	6	0	26	0	28	0	0	0	0	19	0	0	0	10
Armc6	0	0	0	0	0	0	1	0	22	0	0	0	6	0	0	0	0	0	72	0	0	0	13	0	34	0	0	0	0	43	0	0	0	0	0	0	0	0	0	5	0	17	45	0	12	0	0	0	9
2310045N01Rik	0	12	11	2	0	0	0	0	4	4	0	0	1	4	29	0	3	0	4	7	7	0	4	1	11	0	0	1	31	0	4	0	0	6	12	0	0	0	9	3	0	9	0	3	0	53	74	4	0
Slc25a42	0	0	1	0	1	0	0	0	0	1	0	2	3	0	1	0	0	0	0	0	1	38	0	1	1	0	1	1	0	1	0	0	0	0	13	6	0	0	9	0	0	6	0	0	0	25	40	0	3
Snx9	0	0	0	0	0	0	0	5	0	0	0	0	0	0	0	0	0	0	0	5	0	0	0	0	0	0	8	0	0	31	2	0	0	0	48	0	0	1	0	0	0	6	0	0	7	0	98	1	0
Ranbp3	40	0	19	83	32	0	1	16	1	46	0	0	0	0	0	12	29	0	68	0	76	82	9	20	50	0	0	19	0	57	4	0	5	0	53	10	0	20	0	2	0	27	0	52	23	0	60	0	30
Ndufa11	5	1	0	8	0	7	0	2	0	18	8	0	2	0	6	6	9	0	2	2	1	4	3	2	3	0	44	9	0	19	3	4	3	0	7	1	0	7	1	3	2	6	2	3	6	140	7	15	0
Bmp8b	0	4	0	4	0	0	1	2	0	1	0	1	0	0	0	0	0	0	3	0	0	0	1	0	1	0	1	0	0	0	0	0	0	0	0	0	0	1	0	1	1	3	0	0	0	0	0	4	0
Nr2f6	0	0	0	0	0	0	0	1	15	22	0	0	1	0	1	0	0	0	0	1	0	0	0	1	0	0	0	7	0	0	0	0	0	0	7	0	0	0	0	0	0	0	0	7	4	0	0	0	0
Use1	15	6	12	15	5	5	1	14	11	17	11	32	3	11	18	3	4	5	19	5	6	11	3	5	15	10	0	17	7	25	4	11	1	8	22	4	10	14	4	13	8	0	9	0	3	170	5	10	10
Ocel1	0	0	0	2	0	0	0	0	7	37	0	0	1	0	14	0	3	0	7	6	0	0	6	16	0	0	0	8	0	3	0	0	0	0	4	0	7	0	2	0	0	1	0	69	15	0	0	0	0
Dyrk1b	0	0	0	3	0	0	0	0	0	0	0	56	0	0	0	0	0	0	1	0	0	0	0	0	0	15	0	0	1	1	1	53	0	0	0	0	0	0	0	0	0	0	0	0	0	0	0	0	0
Braf	0	0	0	13	0	0	11	0	0	7	0	0	5	0	0	0	3	0	0	0	0	48	0	0	19	0	0	0	0	0	10	0	0	4	42	5	0	0	0	0	0	0	0	0	0	0	0	0	1
Ndufb2	0	1	5	6	2	2	2	16	1	11	4	0	6	0	3	5	1	0	0	2	3	3	3	1	3	8	1	4	15	1	2	3	3	7	0	2	0	6	1	3	0	15	3	0	2	135	0	3	1
Hltf	0	2	0	11	1	2	0	8	15	5	0	2	1	39	24	0	0	0	32	0	1	25	0	0	1	3	5	0	0	21	3	4	1	0	0	0	0	6	0	0	0	2	0	42	0	0	0	1	1
Prpf6	1	1	1	127	0	1	0	0	1	40	60	0	7	36	0	9	0	0	141	0	1	0	9	0	0	89	7	36	336	0	18	0	1	197	60	10	7	0	0	15	157	27	0	163	2	0	179	1	0
Rgs19	16	0	51	31	22	9	14	13	0	71	0	64	7	0	0	7	15	0	0	14	41	0	53	0	79	52	28	31	1	42	24	0	43	31	31	5	25	27	20	0	0	46	0	1	6	118	0	33	23
Snrpd1	4	5	0	1	0	9	6	9	2	21	0	2	7	1	0	3	7	0	0	2	12	1	2	3	14	1	0	3	1	8	9	1	2	1	5	7	0	19	0	3	1	4	0	1	1	85	0	8	7
Tchp	0	0	0	0	0	0	6	2	0	4	0	0	0	0	0	0	0	0	0	0	0	0	0	0	0	0	0	14	0	74	0	0	0	0	0	0	0	0	0	0	0	1	0	0	2	0	0	0	1
Tiam1	0	0	0	30	0	0	0	8	0	0	0	0	7	0	0	0	26	0	0	0	0	181	2	1	1	0	0	16	0	0	3	0	0	0	48	0	0	16	0	0	0	12	0	0	0	0	0	0	8
Tsc2	0	0	89	58	70	0	0	1	0	0	20	0	0	60	0	5	6	0	1	34	0	0	0	0	59	0	0	25	17	78	0	0	4	20	50	3	0	2	0	0	0	0	1	0	2	87	194	1	5
Slc9a3r2	0	0	0	0	0	0	0	0	20	0	0	0	3	0	0	0	0	0	1	0	0	0	0	0	0	0	0	0	0	0	0	0	0	0	0	0	0	0	0	22	0	0	140	1	13	0	0	0	0
Puf60	0	0	1	81	82	22	3	27	23	141	47	1	5	0	1	21	33	2	123	11	42	31	13	21	65	7	18	34	59	25	1	27	12	95	68	11	106	4	22	0	4	9	57	64	43	0	201	31	8
Golga2	0	0	0	0	1	14	0	0	0	50	0	0	5	0	0	3	3	10	0	5	0	0	12	0	0	16	9	0	0	70	22	1	0	0	86	0	0	10	0	1	67	0	0	0	33	0	0	26	4
Uck1	0	0	0	35	0	15	0	0	0	25	0	25	10	0	0	18	0	0	69	0	0	0	16	0	83	54	1	3	120	0	0	18	3	0	0	4	0	6	0	0	0	6	0	0	3	0	0	32	0
Ikzf4	0	0	0	0	0	0	0	0	22	0	106	0	0	0	0	0	0	0	0	0	0	0	0	0	0	0	0	0	0	0	0	0	0	0	0	1	0	0	0	0	0	0	0	0	0	0	0	0	0
Mien1	7	0	12	2	0	1	0	0	0	7	3	6	0	5	3	7	5	6	2	1	0	5	0	0	3	6	7	0	0	0	0	0	4	3	0	0	0	6	0	0	0	2	0	7	1	0	0	6	0
Axl	0	103	0	0	20	0	5	0	0	0	0	0	0	0	0	0	0	29	0	0	0	42	0	0	0	0	0	0	0	0	0	0	0	0	0	3	0	0	0	0	10	0	0	0	0	0	0	0	0
Tgfb1	0	0	0	0	0	0	0	7	0	0	0	0	0	0	0	1	14	0	0	1	0	0	0	0	0	0	0	4	0	0	0	0	0	1	0	0	0	0	0	0	0	2	0	0	1	0	0	1	0
Ccdc97	0	78	0	0	0	1	0	0	0	0	0	7	0	53	0	8	0	94	0	21	0	0	8	0	51	30	0	0	0	0	8	16	3	126	67	5	4	14	0	0	0	4	28	2	20	0	0	0	16
Zfp40	0	0	0	0	0	0	3	0	0	0	0	0	0	0	0	0	0	0	0	0	0	0	0	19	0	0	0	0	0	0	0	0	0	0	0	0	0	0	0	0	0	0	0	0	0	0	0	0	0
Akap8l	62	0	0	32	1	5	0	3	12	0	39	0	5	27	4	0	2	1	0	0	30	16	0	2	0	0	0	0	64	99	4	17	0	5	8	0	7	8	8	0	32	9	4	52	11	0	0	0	0
Pdcd2l	2	0	0	0	0	1	0	4	0	4	0	0	3	0	0	1	3	0	10	0	0	1	2	4	10	0	0	0	0	9	1	10	0	0	0	0	0	3	0	0	0	4	0	0	0	0	32	0	0
Gtf2f1	0	43	0	39	1	0	4	12	0	41	0	0	13	18	7	0	11	7	54	5	0	47	6	0	18	40	1	16	0	0	1	0	4	0	0	1	0	11	0	0	10	12	0	31	6	185	8	15	7
Clpp	0	0	0	1	17	7	2	4	0	18	0	0	4	0	8	3	0	0	5	16	0	0	3	0	20	0	1	5	16	11	0	0	0	16	1	0	12	11	6	0	0	0	4	0	9	335	0	0	2
Alkbh7	4	4	0	1	3	0	0	6	0	9	0	7	0	0	0	0	0	0	0	0	0	0	0	0	0	0	0	3	0	0	2	0	1	6	4	0	0	1	0	0	0	3	9	0	0	62	0	0	0
Dennd1c	53	0	0	37	2	7	0	9	26	34	0	0	0	0	0	0	0	13	0	0	0	0	0	49	0	0	4	0	128	0	0	0	0	0	17	0	0	0	39	0	0	0	7	0	0	0	50	0	1
Med6	12	10	0	0	0	2	0	0	0	0	0	0	2	4	0	0	0	0	0	9	12	4	0	0	3	0	0	0	1	0	0	0	1	0	0	1	0	0	0	2	0	1	0	11	0	0	0	4	0
Prkd1	0	0	0	0	0	0	0	0	0	0	0	0	0	0	0	0	0	0	0	0	0	0	0	0	0	0	0	0	0	0	0	0	0	0	0	0	0	0	0	0	0	0	0	0	0	0	0	0	0
Lcp2	27	32	0	17	4	28	0	6	20	34	35	1	5	0	3	0	8	1	0	0	0	55	22	14	0	0	9	38	31	10	0	54	0	42	0	1	1	0	45	9	0	6	0	0	4	158	0	11	0
Cse1l	0	0	69	69	138	0	3	21	23	74	0	19	7	0	13	21	9	0	0	0	4	0	6	4	0	74	16	17	34	6	4	0	10	68	33	5	0	8	0	6	65	10	34	0	9	100	53	33	6
Naa20	32	38	0	5	0	3	6	10	0	18	0	0	1	0	0	4	4	5	12	3	11	0	0	0	0	0	2	6	9	0	2	0	0	0	12	1	0	3	0	0	2	5	0	0	1	194	0	14	0
Prkra	20	25	1	0	0	0	0	0	0	6	0	0	5	0	0	1	2	0	0	0	0	0	0	0	0	0	0	0	77	22	0	0	0	32	1	1	0	0	0	0	0	6	23	0	3	0	33	11	4
Fkbp7	0	0	0	1	0	0	0	0	0	0	0	0	0	0	0	0	0	0	0	0	0	0	0	5	1	0	1	0	0	0	0	0	0	0	0	0	0	0	0	0	0	0	0	0	0	0	0	0	4
Plekha3	0	0	1	0	0	0	5	0	0	0	0	0	5	0	0	0	0	0	1	0	0	0	0	0	0	0	0	1	0	6	0	1	1	2	0	0	0	0	0	0	0	0	0	0	0	0	0	0	0
Ykt6	0	0	0	0	3	0	2	0	3	40	0	0	2	0	0	4	0	0	0	1	0	25	9	0	0	0	0	7	0	3	0	6	0	0	0	0	0	0	0	10	1	6	0	0	12	0	0	12	0
Baz1b	79	0	141	24	24	3	5	10	0	15	33	0	2	0	0	22	9	0	10	1	119	8	10	1	182	8	11	1	126	80	2	1	13	38	137	3	0	54	0	19	0	28	0	1	13	1	2	68	16
Pex6	0	0	0	26	0	0	12	5	19	42	0	71	9	0	0	1	3	0	59	11	0	0	4	0	0	0	5	0	0	0	4	0	18	0	0	0	0	0	0	22	0	1	0	65	1	0	0	5	11
Mrpl2	0	0	18	15	11	7	2	8	0	34	16	0	5	0	3	7	11	0	51	8	0	0	4	0	18	6	9	34	0	0	7	0	0	0	0	4	0	13	0	0	8	19	0	0	7	0	0	35	4
Mea1	16	19	16	7	11	0	7	7	12	10	0	6	0	1	0	6	8	0	9	2	8	9	2	3	10	9	9	8	16	7	4	1	4	8	0	13	0	5	0	10	8	12	0	0	5	0	25	0	5
Grin2d	0	0	0	0	0	0	0	0	0	0	0	0	0	1	0	0	0	0	0	0	0	0	0	0	0	0	0	0	0	0	0	0	0	0	0	0	0	0	0	0	0	0	0	0	0	0	0	0	0
Kdelr1	42	0	53	9	1	0	3	13	0	71	0	20	3	0	6	22	23	1	2	5	21	54	17	6	24	31	1	14	5	46	10	20	0	42	0	0	7	23	17	2	0	9	0	0	17	68	78	15	11
Tmem143	0	0	0	0	0	0	0	0	0	2	0	1	1	0	0	0	0	0	0	0	0	0	0	0	0	0	0	1	0	4	0	0	0	0	0	0	0	2	12	0	0	2	0	0	0	0	17	0	1
Pdxk-ps	0	0	0	0	0	0	0	0	0	0	0	0	0	0	0	0	0	0	0	0	0	0	0	0	0	0	0	0	0	0	0	0	0	0	0	0	0	0	0	0	0	0	0	0	0	0	0	0	0
Ggct	2	0	0	0	0	0	0	0	9	0	4	0	1	0	0	6	0	0	0	0	0	0	0	0	0	2	0	2	0	6	2	0	1	0	0	0	5	0	0	0	0	0	0	0	0	0	0	0	0
Jag2	0	17	0	0	0	0	0	0	0	0	0	0	0	0	0	0	0	0	0	0	0	0	0	0	0	0	0	0	0	0	0	0	0	0	0	0	0	0	0	0	0	0	0	0	0	0	0	0	0
Btbd6	0	0	0	0	0	15	0	0	0	0	28	0	0	0	0	0	0	0	0	0	0	0	0	0	0	0	0	0	110	0	4	0	0	0	7	0	0	0	0	0	0	1	0	0	0	9	0	0	0
Nudt14	0	5	0	0	0	0	0	0	0	12	0	3	2	4	0	2	0	0	0	4	0	0	1	0	23	2	0	6	0	0	0	0	1	2	0	0	0	0	2	0	0	3	0	0	1	24	0	11	2
Epdr1	0	0	0	0	0	0	0	0	0	0	0	0	0	0	0	0	0	0	0	0	0	0	0	0	0	0	0	0	0	0	0	0	0	0	0	0	0	0	0	0	0	0	0	0	0	0	0	0	0
Flii	0	0	0	58	0	25	0	22	1	106	48	84	2	0	27	20	50	0	127	0	0	0	34	41	3	0	42	69	0	0	21	0	33	1	51	24	0	24	33	1	38	14	186	53	22	0	157	0	8
Top3a	0	0	0	0	5	0	8	0	0	46	0	0	0	0	0	0	0	0	86	3	0	1	0	0	25	0	0	0	0	0	1	0	0	0	2	0	0	0	37	0	0	0	21	0	13	0	0	0	8
Atg4d	1	0	5	0	0	5	8	0	0	43	0	0	0	29	0	0	0	0	0	2	0	31	18	19	10	0	0	9	0	0	0	0	0	41	29	5	1	7	0	3	12	0	0	0	0	0	0	0	0
Qtrt1	0	0	0	26	26	0	1	0	1	0	0	0	0	0	0	0	6	0	0	0	0	0	0	0	20	0	16	0	0	0	0	0	1	0	0	10	0	0	0	0	0	0	73	0	4	0	0	12	0
Plin4	0	0	0	0	0	0	0	0	0	0	0	0	0	0	0	0	0	0	0	0	0	0	0	0	0	0	0	0	0	0	0	0	0	0	0	0	0	0	0	0	0	0	0	0	0	0	0	0	0
Hdgfrp2	1	0	1	72	0	8	8	8	6	27	0	7	20	0	0	0	9	0	26	8	0	0	0	23	0	0	0	21	0	0	0	0	0	92	75	8	0	16	27	0	0	25	9	110	0	0	1	0	0
Chaf1a	38	0	0	35	27	65	0	25	0	162	0	0	20	0	0	35	40	0	170	44	0	0	66	0	0	0	0	11	0	0	17	0	0	0	118	0	0	21	0	0	0	27	0	0	39	0	0	0	0
Adprh	0	0	28	6	0	1	3	0	1	20	0	23	1	11	0	7	0	34	0	4	0	32	5	0	31	12	8	10	0	0	0	0	0	22	14	2	0	0	0	18	0	16	0	0	0	0	0	35	0
Tmem39a	0	11	0	64	0	0	0	27	0	22	0	0	9	0	0	0	0	0	1	6	0	0	9	0	0	31	0	1	4	0	2	0	8	0	189	6	0	0	0	13	0	1	2	0	15	0	112	0	5
Timmdc1	0	0	0	1	1	2	0	1	4	0	0	0	0	3	0	2	0	0	0	0	0	0	0	0	0	0	0	0	0	0	0	2	5	0	0	0	0	0	1	0	0	0	0	0	0	6	0	0	0
Mcm2	137	0	15	28	171	60	0	115	3	92	0	0	44	0	1	37	37	0	162	89	1	0	68	0	157	145	33	25	162	1	92	1	9	0	153	67	0	116	0	3	0	53	0	1	58	1	1	142	10
Tpra1	0	0	70	12	13	0	0	11	0	1	29	0	12	17	0	4	0	0	0	0	0	0	9	0	0	0	24	0	146	0	5	0	15	0	0	3	0	2	0	36	0	1	0	0	3	0	171	0	0
Nab1	0	0	236	0	0	0	0	5	0	0	0	0	0	0	0	6	0	6	0	1	0	0	7	0	0	0	0	0	9	0	0	0	0	0	0	0	0	0	0	0	39	0	0	0	0	0	0	0	0
Cd97	33	36	0	0	7	23	3	1	0	21	56	0	11	0	6	13	18	0	0	2	0	2	28	0	2	0	1	10	0	0	0	0	9	0	83	2	1	13	1	0	11	1	73	49	0	1	0	3	0
Il17ra	0	0	181	71	5	0	2	35	0	152	4	1	8	0	28	34	0	0	19	59	2	31	44	0	34	0	113	0	1	70	7	107	25	1	0	0	0	26	6	0	64	34	0	165	17	0	0	148	31
Kcnn1	0	0	0	0	0	0	0	0	0	0	0	0	0	0	0	0	0	0	0	0	0	0	0	0	0	0	0	0	0	0	0	0	0	0	0	0	0	0	0	0	0	0	0	0	0	0	0	0	0
Arrdc2	26	0	48	0	0	0	0	0	0	0	0	0	0	0	0	0	0	0	0	0	0	0	0	13	0	0	0	0	0	0	0	0	0	0	0	0	0	0	0	0	0	0	0	0	1	0	0	25	0
Cd36	0	0	0	0	0	0	0	0	0	0	0	0	0	0	0	0	0	0	0	0	0	0	0	0	0	0	0	0	0	0	0	0	0	0	0	0	0	0	0	0	0	0	0	0	0	0	0	0	0
Map2k7	39	16	0	45	0	0	0	0	0	18	0	5	3	46	0	9	11	6	0	3	0	71	0	25	67	0	25	9	43	1	1	38	0	0	53	2	30	0	20	3	0	22	53	0	5	0	176	34	3
Timm44	2	0	39	17	0	11	0	0	6	55	61	0	4	0	1	0	11	0	2	20	0	0	5	17	13	0	0	11	0	78	2	0	7	0	0	10	78	8	29	3	0	21	2	0	21	7	14	1	7
Ap2a2	0	0	0	55	0	42	1	14	37	3	0	0	0	59	0	4	20	0	74	0	0	0	10	0	7	0	49	5	0	68	9	0	45	0	1	0	2	14	0	0	0	12	1	98	14	0	0	48	0
Pnkp	0	0	0	31	0	12	0	1	0	52	9	0	4	0	0	0	31	25	0	16	24	19	19	0	35	0	16	13	0	13	9	0	13	0	0	7	0	7	0	10	0	25	1	17	6	0	0	0	5
Med25	4	0	13	62	0	9	4	4	1	34	0	0	12	0	0	0	6	1	0	20	4	0	2	0	38	38	30	29	0	1	15	0	0	100	123	3	0	15	18	20	0	12	57	0	0	0	0	0	6
Bcam	0	0	0	0	0	0	0	0	0	0	0	0	0	0	33	0	0	0	0	0	0	0	0	0	0	10	0	0	0	0	0	0	0	0	0	0	0	0	2	0	0	0	125	15	0	0	0	0	0
Clptm1	96	0	58	53	39	8	0	13	27	41	0	0	17	0	0	5	34	0	298	12	0	1	36	0	48	1	44	13	128	4	0	28	0	0	137	10	0	0	0	0	0	0	0	0	11	0	0	63	11
Relb	0	0	0	0	0	0	0	0	0	1	0	0	0	0	1	0	0	0	0	0	0	0	0	1	1	0	0	0	0	0	0	0	0	0	0	0	0	0	0	0	0	10	0	0	0	0	0	0	0
Tomm40	21	0	0	45	0	7	2	7	6	142	45	20	16	0	0	19	6	16	65	14	8	0	29	0	24	0	53	26	0	32	15	0	21	11	0	19	32	0	0	2	26	15	0	0	25	0	56	59	24
Apoe	91	210	0	102	37	0	0	0	35	2	37	0	2	0	0	0	0	47	0	0	1	157	0	15	0	12	0	2	178	78	0	116	0	82	0	20	16	20	18	0	76	0	99	17	0	0	316	0	0
Hbp1	44	0	55	17	0	1	9	0	14	1	131	2	5	35	1	8	4	56	0	1	59	80	10	11	0	16	54	2	251	53	2	1	6	0	2	7	35	17	0	0	6	0	0	118	8	1	123	0	9
Prkar2b	1	0	0	0	0	11	0	0	0	3	0	0	0	0	0	8	4	0	0	9	0	8	1	0	19	0	0	3	58	0	2	0	13	0	0	0	0	20	0	1	0	0	0	0	4	0	7	17	0
Cdkn1b	0	0	0	0	0	0	0	0	0	0	0	0	0	0	0	0	0	3	0	0	0	0	0	0	0	5	0	0	0	0	0	0	0	0	0	0	0	0	5	0	1	0	0	0	1	0	0	0	0
Klf4	0	0	0	0	0	0	0	0	0	0	0	0	0	0	0	0	0	0	0	0	0	0	0	0	0	0	0	0	0	0	0	0	1	0	0	0	0	0	0	0	0	0	0	0	0	0	0	0	3
Ap1m1	190	0	1	38	30	28	0	35	22	25	62	0	8	58	13	0	19	0	95	13	67	33	0	27	24	44	18	15	103	162	17	33	16	33	96	17	0	21	56	0	67	15	71	0	34	0	98	37	16
Rab8a	0	50	0	42	19	1	7	9	0	33	2	0	11	0	0	4	39	0	0	9	99	25	0	9	46	0	35	14	61	0	1	0	4	28	30	11	1	5	0	11	1	10	0	40	7	0	0	39	15
Hmgn2	49	15	157	153	18	119	43	33	0	132	18	4	81	3	6	22	99	10	149	45	0	13	179	18	133	15	35	91	24	120	35	10	54	23	26	54	0	36	9	75	12	135	15	8	49	428	60	46	28
Fam32a	23	15	142	22	0	0	4	5	0	11	95	1	5	22	5	6	2	0	19	3	27	31	0	21	49	8	9	12	168	54	20	0	7	0	0	3	66	11	39	1	67	11	53	0	15	206	95	58	27
Stard3nl	2	0	0	0	0	5	0	6	0	0	0	0	0	0	0	0	0	0	9	0	15	0	0	7	0	11	0	0	0	39	0	0	5	0	0	1	0	0	0	5	0	0	0	0	0	244	0	0	0
Stk11	0	0	2	27	0	2	8	8	0	19	0	0	5	0	0	0	0	0	0	0	0	26	2	0	0	0	0	0	0	0	2	0	2	0	0	4	0	6	0	0	2	0	0	0	0	0	0	0	0
Atp5d	9	3	11	41	27	47	13	51	26	59	45	9	10	15	21	30	38	11	26	42	15	10	44	12	37	24	15	71	50	54	14	41	54	15	63	18	24	72	0	0	23	65	13	0	15	66	42	15	13
Ppp5c	50	55	42	33	4	0	5	8	4	86	48	16	15	0	0	10	0	21	67	10	118	0	13	35	9	21	22	25	10	1	3	0	17	0	102	12	0	11	17	3	29	2	54	0	30	0	199	18	10
Cdk12	0	0	54	12	0	0	0	2	0	14	0	0	1	0	0	4	0	0	0	0	0	1	0	1	5	11	0	0	58	41	0	27	0	0	2	0	0	0	0	6	0	0	0	0	5	0	0	2	5
Lipe	0	0	0	29	0	0	0	1	0	0	0	23	0	0	0	0	12	0	0	0	82	0	16	33	0	5	22	0	21	42	0	0	4	0	0	0	0	0	0	0	0	2	83	0	20	0	0	0	7
Pafah1b2	26	14	24	47	0	0	5	2	77	34	0	0	0	15	0	0	35	32	111	0	0	71	0	27	13	0	6	21	78	51	28	61	14	20	18	0	8	1	0	0	0	1	0	0	5	0	0	54	5
Tbc1d8	0	4	0	0	0	32	0	0	0	3	0	0	1	0	5	9	0	3	3	0	0	1	8	37	0	0	0	0	6	0	25	0	0	75	63	0	0	8	0	3	1	10	0	67	0	35	2	2	6
Cnot11	0	0	0	26	0	0	1	0	0	0	0	0	0	0	0	0	0	0	0	0	22	0	0	0	0	4	0	0	39	0	2	0	0	0	0	0	0	0	4	0	0	0	0	0	0	0	0	0	4
Slc2a3	0	61	0	1	17	0	0	0	11	35	0	36	0	0	0	0	0	2	0	0	0	0	0	2	0	0	0	3	1	0	0	0	0	0	0	0	0	9	0	1	48	0	0	0	0	0	0	0	0
Foxj2	0	0	0	0	0	0	2	0	0	21	0	0	0	0	0	0	0	0	0	5	0	0	0	0	0	7	0	1	0	0	0	0	0	32	0	0	0	0	0	0	0	0	0	0	0	101	0	1	0
Sri	19	0	0	5	43	26	11	21	15	59	10	61	3	0	0	14	1	3	0	0	9	22	13	0	1	3	9	1	58	63	4	0	7	37	17	7	34	17	12	3	4	10	38	1	17	99	71	2	1
Dgcr2	34	0	13	33	0	6	0	12	1	93	0	70	24	0	3	22	1	2	249	53	188	97	0	3	72	55	0	0	225	2	24	0	0	1	257	9	1	18	38	0	0	40	2	0	46	0	52	0	1
Irf3	19	0	0	11	27	14	14	13	0	13	0	0	6	0	1	3	11	11	0	14	0	0	2	0	0	0	25	16	1	33	0	37	0	63	16	0	28	8	0	2	0	7	1	46	2	0	0	7	5
Bcl2l12	16	19	0	10	0	1	1	1	0	4	0	0	2	0	8	0	8	4	7	2	14	12	9	15	5	0	10	7	0	2	0	3	0	2	0	3	1	0	0	0	0	0	0	1	2	0	0	10	5
Zfp959	1	0	0	0	0	0	0	0	0	0	0	16	0	0	0	0	0	0	0	0	0	0	0	0	0	8	8	0	0	0	4	0	0	1	1	0	0	0	0	0	0	0	0	0	0	0	3	0	0
Mpnd	2	0	2	0	0	0	3	0	0	3	0	0	3	0	1	15	1	1	0	0	0	0	0	0	0	0	15	0	0	10	0	0	0	0	0	1	0	34	0	0	0	3	0	0	10	0	0	0	0
Sh3gl1	0	8	152	35	14	13	0	1	0	39	0	66	5	0	5	12	12	47	0	10	113	0	1	23	36	27	0	13	0	68	4	55	5	0	2	10	0	0	23	0	0	0	56	37	6	0	158	16	4
Ebi3	28	68	3	0	11	9	0	0	1	1	43	0	0	65	0	3	4	21	0	0	0	0	5	0	0	12	0	0	103	9	0	38	0	0	0	5	10	7	11	32	30	3	0	0	3	0	101	8	1
Ccdc94	0	0	0	0	0	0	0	0	0	7	0	4	6	0	0	0	0	17	0	0	26	0	11	0	0	0	3	0	0	0	3	0	0	0	0	0	0	0	17	7	0	0	0	0	1	0	0	13	0
Ranbp2	9	0	7	50	1	0	7	1	3	30	0	23	3	0	0	2	25	0	0	7	94	0	0	1	69	0	0	8	67	0	1	2	0	0	15	0	32	5	0	1	0	8	0	0	7	1	0	0	8
Edar	0	0	0	0	0	0	0	0	0	0	0	0	0	0	0	0	0	0	0	0	0	0	0	0	0	0	0	0	0	0	0	0	0	0	0	0	0	0	0	0	0	0	0	0	0	0	0	0	0
Grk5	0	0	0	0	0	0	0	0	0	0	0	0	0	0	0	0	0	0	0	0	0	0	0	0	0	0	0	0	0	0	1	0	0	0	0	1	0	0	0	0	0	0	0	0	0	0	0	0	0
Dvl3	0	0	0	0	0	0	0	1	0	0	0	0	0	0	29	0	1	0	0	2	1	0	1	4	4	0	2	5	0	7	0	0	0	0	9	1	0	1	0	1	0	1	0	0	0	1	0	0	4
Abcf3	12	0	1	31	0	0	0	0	8	0	3	64	1	0	0	0	0	0	48	10	0	0	0	0	0	0	0	16	0	0	7	0	10	1	1	0	17	0	0	0	0	0	0	33	25	0	0	28	11
Eif2b5	0	62	92	28	32	0	8	1	37	23	0	0	5	0	0	1	0	0	24	19	0	0	4	2	34	40	22	21	1	98	0	0	20	127	0	0	51	23	0	36	0	9	0	1	8	66	207	26	9
Cyth2	1	0	0	0	0	0	2	0	0	0	0	0	6	0	0	0	0	0	0	0	0	7	1	0	2	18	13	6	111	0	0	0	0	0	0	0	0	0	0	0	0	0	0	0	0	0	0	32	6
Sult2b1	0	0	0	0	0	0	0	0	0	0	0	0	0	0	0	0	0	0	0	0	0	0	0	0	0	0	0	2	0	0	0	0	0	0	0	0	0	0	0	0	0	0	0	0	0	0	0	0	0
Car11	0	0	0	0	0	0	0	0	0	0	0	0	0	0	0	0	0	0	0	0	0	0	0	0	0	0	0	0	0	0	0	0	0	0	0	0	0	0	0	0	0	0	0	0	0	0	0	0	0
Plag1	0	0	0	0	0	0	0	0	0	0	0	0	0	0	0	0	0	0	0	0	0	0	0	0	0	0	0	0	3	0	0	0	0	0	0	0	0	0	0	0	0	0	0	0	0	0	0	0	0
Hck	0	0	0	0	0	0	0	8	0	0	0	0	0	0	0	0	8	0	0	3	0	0	14	0	0	0	40	0	0	0	0	0	9	0	0	6	0	0	0	3	0	2	0	0	0	0	0	0	0
Mrpl4	10	0	49	6	1	6	6	8	6	29	0	27	0	24	0	4	6	0	8	5	38	0	4	0	53	0	11	19	1	6	0	0	8	32	22	10	0	0	0	2	39	42	4	34	24	61	0	7	7
Keap1	23	0	47	27	19	0	0	4	0	16	4	59	5	0	2	11	3	65	12	11	96	2	1	14	0	11	0	18	7	15	0	72	4	102	1	1	1	0	40	0	0	29	0	1	0	1	0	0	0
Ap1m2	0	0	0	0	0	0	0	0	0	0	0	0	0	0	0	0	0	0	0	0	0	0	0	0	0	0	0	0	0	0	0	0	0	0	0	0	0	0	0	0	0	0	0	0	0	0	0	0	0
Glg1	20	0	0	8	0	7	0	15	0	0	0	0	0	0	0	4	13	0	0	36	0	0	0	26	0	0	0	30	0	0	1	1	0	0	0	14	0	1	0	14	0	2	81	56	2	0	0	0	3
Btbd2	0	0	1	0	0	5	5	8	0	80	0	0	9	0	4	9	0	0	0	0	46	1	0	0	0	34	15	0	0	0	0	0	12	16	0	1	100	22	0	0	0	0	0	0	0	0	0	42	21
Csnk1g2	31	0	0	19	18	0	8	0	0	0	1	0	7	0	12	0	2	0	48	0	0	0	3	11	4	59	0	0	0	0	7	0	0	0	0	4	0	0	1	0	0	6	0	0	11	4	0	0	4
Abhd17a	0	0	0	0	1	9	0	7	0	32	0	0	5	0	0	0	0	0	0	0	0	0	0	0	36	0	0	7	0	33	6	0	5	0	2	0	0	0	0	0	0	0	0	1	16	0	0	8	0
Mob3a	49	94	1	20	0	11	21	5	10	66	42	45	10	0	29	3	26	11	9	27	104	68	43	5	49	67	75	40	140	103	7	108	19	81	169	9	1	14	32	7	1	9	181	176	2	0	0	167	1
Fkbp11	0	0	0	1	0	0	0	0	0	3	0	0	1	0	0	0	1	0	0	0	0	0	0	0	16	0	0	0	0	0	0	0	3	0	0	0	0	5	0	0	0	0	0	0	3	52	0	0	0
Ddx23	0	1	47	1	1	1	8	0	0	1	0	34	1	0	16	1	20	28	2	0	22	0	1	0	1	39	21	2	1	0	1	1	1	0	13	8	1	0	0	0	0	0	0	1	12	0	0	3	3
Pld3	0	1	0	0	30	0	0	17	0	0	57	1	0	0	0	0	7	33	0	0	0	0	0	0	0	0	30	5	128	0	6	30	0	76	0	3	0	0	0	2	0	0	86	56	14	0	0	0	0
Grik5	0	0	0	0	0	0	0	0	0	0	0	0	0	0	0	0	0	0	0	0	0	0	0	0	0	0	0	0	0	0	0	0	0	0	0	0	0	0	0	0	0	1	0	0	0	0	1	0	0
Cd79a	0	0	0	0	0	0	0	0	0	0	0	0	0	0	0	0	0	0	0	0	0	0	0	0	0	0	0	0	0	0	0	0	0	0	0	0	0	0	0	0	0	0	0	0	0	0	0	0	0
Rabac1	3	25	11	21	14	4	16	0	1	21	29	13	10	17	13	7	10	17	35	33	12	11	17	5	28	7	16	9	17	12	5	0	10	1	28	2	0	19	4	13	6	24	15	33	4	92	31	17	3
Etv3	1	0	62	0	3	0	0	0	0	33	0	0	0	0	0	8	13	0	0	2	0	0	0	0	0	0	0	0	0	0	0	0	1	51	0	9	0	1	0	0	0	4	0	0	0	0	0	0	0
Prkcsh	44	0	104	70	0	13	19	23	15	95	0	2	13	0	5	2	57	46	0	11	154	46	0	0	24	25	10	13	70	0	35	30	5	9	86	22	13	16	0	0	0	0	0	0	0	0	0	68	10
Fcgrt	0	69	0	0	16	0	0	0	0	0	5	0	0	1	34	2	0	0	0	5	0	0	0	0	0	0	0	0	0	0	0	54	0	43	0	0	0	0	0	0	11	2	0	0	0	0	94	1	0
Nosip	21	0	21	29	1	4	2	17	0	61	55	44	1	13	0	0	1	0	12	4	14	0	0	31	0	30	0	6	181	3	7	82	25	6	7	4	0	0	5	1	23	1	0	0	17	3	38	1	5
Pih1d1	5	0	0	11	1	1	6	11	0	25	15	1	3	0	23	0	11	31	25	0	0	0	2	0	19	1	12	18	0	27	3	0	11	4	0	1	0	16	0	2	0	4	5	0	3	0	35	30	10
Rps11	27	16	40	48	34	43	52	78	20	66	39	22	42	61	55	50	61	11	48	64	20	23	33	22	102	37	25	74	40	39	16	25	36	30	58	31	8	68	11	10	15	78	40	2	16	316	44	51	31
Supt5	1	1	174	48	0	52	14	17	61	77	8	46	13	45	12	37	71	1	95	24	124	88	17	4	41	48	27	13	403	91	9	141	8	0	5	18	50	6	17	23	0	14	1	24	0	5	234	33	21
Dll3	0	0	0	0	0	0	0	0	0	0	0	0	0	0	0	0	0	0	0	0	0	0	0	0	0	0	0	0	0	0	0	0	0	0	0	0	0	0	0	0	0	0	0	0	0	0	0	0	0
Paf1	0	158	0	15	5	11	0	7	7	41	0	0	8	0	0	3	11	0	0	1	0	0	17	0	2	6	2	0	1	0	3	1	11	11	5	8	6	2	6	5	3	2	0	3	7	0	0	1	0
Timm50	27	0	59	20	13	21	10	12	8	60	0	0	17	0	12	4	13	0	71	10	61	40	1	0	30	54	3	35	0	18	4	39	3	0	37	4	0	10	0	0	0	13	0	0	9	0	0	91	5
Med29	0	0	0	2	4	1	2	3	0	2	0	0	0	0	0	1	0	6	0	0	0	2	3	0	9	0	3	2	0	1	0	0	0	0	6	0	0	7	0	0	23	7	0	0	1	0	0	3	0
Bicd1	0	3	1	3	0	0	0	0	1	1	41	0	9	0	0	0	0	0	1	2	1	2	0	0	1	0	2	1	0	1	0	44	0	0	0	1	0	0	0	0	0	0	0	0	0	6	0	1	0
Ncstn	4	0	0	88	0	14	11	47	3	16	17	5	13	10	0	4	27	0	0	0	107	0	0	22	44	0	2	17	1	0	7	0	9	43	0	12	149	35	0	10	0	7	0	0	31	0	0	2	17
Pex19	21	0	0	13	1	0	0	0	9	60	0	0	7	0	0	3	6	0	52	11	62	0	8	1	0	28	31	0	0	39	0	0	0	2	0	11	0	1	11	0	0	9	0	0	14	1	0	12	2
Cyp4f18	0	0	0	0	0	0	0	4	0	7	0	1	0	0	0	0	0	0	0	0	0	0	0	0	0	0	13	0	0	0	0	0	7	0	0	0	0	0	0	0	0	0	0	0	0	0	0	0	6
Impdh1	22	73	0	216	1	53	7	5	15	12	45	37	37	0	2	3	81	35	33	20	29	38	41	17	101	0	1	32	84	145	17	0	9	91	165	16	0	18	17	34	69	8	0	21	53	0	287	23	15
Dusp3	0	0	0	0	0	0	13	0	0	0	0	0	0	0	0	3	0	0	0	0	0	0	0	0	0	1	0	0	7	0	0	9	0	1	0	0	0	0	0	0	0	0	0	0	0	0	0	0	0
Prodh	36	0	0	33	0	11	0	0	0	47	0	0	13	0	0	0	0	50	0	0	0	0	0	0	0	1	0	9	0	0	7	0	0	15	0	0	0	0	0	0	1	24	71	0	2	0	0	46	0
Dgcr14	4	1	0	0	33	9	2	12	0	29	0	36	0	16	0	0	0	0	27	0	63	0	11	0	12	0	10	21	0	26	0	0	0	0	0	2	80	19	0	0	0	0	58	0	1	0	87	0	0
Slc25a1	70	1	0	14	0	0	2	0	25	35	0	0	5	14	7	0	9	7	0	1	0	0	2	0	0	17	11	13	68	76	17	37	0	2	67	9	0	0	0	0	0	0	0	0	1	0	215	92	0
Dgcr6	15	0	0	7	0	0	0	5	2	14	0	9	2	1	2	5	0	0	14	3	1	0	6	11	12	11	4	19	0	0	0	9	0	7	0	0	8	1	0	0	0	0	49	14	12	3	0	26	0
Ddr1	0	0	0	0	0	0	0	0	0	0	0	0	0	0	0	0	0	0	0	0	0	0	0	0	0	0	0	0	0	0	0	0	0	0	0	0	0	0	0	0	0	0	11	0	0	0	0	0	0
Ier3	0	0	0	3	0	0	0	0	0	0	34	11	0	0	0	0	0	0	0	0	0	0	0	0	0	8	0	0	0	6	2	16	0	0	0	0	0	0	0	0	0	2	0	1	0	122	0	0	3
Fosb	0	0	0	0	0	0	0	0	0	0	0	0	0	0	0	0	0	0	0	0	0	0	0	0	0	0	0	0	0	0	0	0	0	0	0	0	0	0	0	0	0	0	0	0	0	0	0	8	0
Klc4	1	0	71	0	0	0	0	1	0	5	0	0	0	0	0	0	0	21	0	0	1	0	5	36	58	0	0	0	0	0	0	0	0	35	82	0	0	22	43	0	0	0	0	0	0	0	0	17	0
Ercc1	0	0	0	5	0	0	8	0	0	10	0	5	0	0	0	0	3	0	0	0	0	0	0	0	0	0	0	1	30	0	0	0	0	0	2	6	0	0	0	3	0	23	0	0	1	130	0	0	0
As3mt	43	0	0	19	0	0	0	7	0	23	0	17	5	0	0	0	0	0	0	7	0	0	4	0	17	0	28	4	72	34	5	0	0	1	0	4	0	0	0	1	0	0	0	0	16	155	0	0	5
Homer3	10	0	226	6	21	5	9	0	0	9	4	0	10	0	0	4	1	0	17	9	1	0	7	0	31	0	0	3	0	0	5	0	1	12	28	0	0	4	0	37	25	8	75	10	15	0	0	1	2
Crtc1	33	0	0	33	6	1	0	0	0	0	0	47	2	9	31	0	0	0	4	4	116	0	14	0	0	112	0	0	0	78	4	22	0	0	0	19	0	23	49	0	1	18	0	41	4	0	0	46	0
Rnf215	0	0	0	0	0	0	0	0	0	0	24	0	0	0	0	6	0	0	0	0	0	0	0	0	0	0	0	0	0	36	0	0	0	0	0	8	0	0	0	0	48	0	0	0	0	0	0	1	0
Aven	0	0	0	6	1	0	0	0	0	6	0	0	0	0	0	0	0	0	0	0	0	0	0	0	0	0	0	0	0	0	0	0	0	0	0	0	12	4	0	0	0	0	0	0	0	0	0	0	5
Cp	0	0	0	2	0	0	0	2	0	2	0	0	0	0	0	0	0	0	0	0	5	0	0	0	0	0	0	0	0	0	0	1	0	0	0	0	0	0	0	0	0	0	0	0	0	6	0	0	1
Crot	1	0	78	1	0	0	13	4	0	27	81	20	9	0	0	2	0	0	15	4	9	1	1	0	16	0	0	9	0	5	8	0	0	49	0	2	0	0	0	4	57	0	0	2	0	0	146	0	0
Rps6ka1	167	1	263	197	26	52	7	79	0	278	58	1	25	33	48	44	147	40	97	5	0	2	111	0	277	96	154	35	390	40	63	0	45	109	1	25	0	5	0	15	0	90	0	151	42	0	0	98	82
Snrnp200	0	133	0	63	0	0	16	1	0	37	12	7	16	1	0	16	52	59	0	9	71	107	20	6	11	0	78	11	74	2	13	0	0	97	0	2	1	0	84	25	2	27	26	0	55	47	1	6	44
Ciao1	1	0	32	2	0	24	4	2	7	9	0	14	0	0	0	0	6	14	29	1	0	0	0	0	16	28	0	0	36	0	0	0	1	160	15	4	1	7	9	4	0	0	0	0	0	0	56	0	0
Taf6l	5	0	7	1	4	34	0	2	1	35	0	12	10	5	0	1	2	2	0	2	0	11	10	20	4	9	25	7	0	8	1	2	6	0	6	5	0	2	6	24	0	7	10	0	0	101	0	21	18
Insig2	0	0	0	0	0	0	1	0	0	0	0	0	0	0	11	0	15	0	0	0	0	0	0	0	3	0	0	0	0	0	0	0	1	0	0	3	16	2	11	0	0	0	0	43	5	17	0	0	0
Kpna6	0	0	0	0	4	0	0	0	2	22	0	0	0	0	0	0	1	0	0	0	0	0	3	0	0	0	0	11	1	0	9	0	0	76	0	0	0	4	0	0	0	0	0	0	0	0	0	0	0
Man1a	0	37	1	14	1	0	0	0	0	19	2	0	2	0	11	0	8	0	4	12	0	39	0	13	17	58	0	0	0	55	0	4	8	0	77	0	0	7	0	0	11	5	0	2	11	0	13	10	0
Itpkc	0	0	0	0	0	0	0	0	0	0	0	0	0	0	0	0	0	0	0	0	0	0	0	0	0	0	0	0	0	0	0	0	0	0	0	0	0	0	0	0	0	0	0	0	0	0	17	0	0
Adck4	0	0	0	0	0	13	0	10	0	41	0	0	0	0	0	0	0	0	0	4	1	0	0	0	27	0	17	0	0	0	0	0	0	0	0	0	0	0	0	18	0	3	0	0	0	0	67	0	0
Brd8	0	0	1	35	2	11	32	5	3	0	55	0	0	1	10	13	0	0	68	0	4	0	11	0	1	0	0	6	50	1	3	0	3	0	0	1	0	6	0	4	0	0	38	0	11	0	1	19	1
Kif20a	10	0	0	95	1	17	19	0	0	126	6	0	2	0	0	21	0	1	18	0	14	0	0	0	8	8	4	29	0	244	0	0	13	0	0	0	0	3	0	0	0	0	3	0	0	0	0	1	19
Farsa	1	0	1	15	13	13	22	25	24	105	0	43	20	0	40	17	59	5	51	48	65	0	45	0	30	29	0	38	133	35	47	0	11	0	0	9	0	65	39	17	44	28	0	0	24	0	93	85	8
Gcdh	0	0	0	0	0	9	16	0	0	13	0	0	3	0	0	20	0	44	0	11	1	52	1	0	39	0	0	0	0	0	11	76	1	50	0	0	0	1	0	0	0	0	0	0	22	1	0	1	0
Mast2	0	0	0	0	0	0	1	0	1	0	0	0	0	0	0	0	0	0	0	0	0	0	0	0	0	0	0	0	0	0	0	0	0	0	0	0	0	0	0	0	0	0	0	0	1	0	0	0	7
Dnase2a	0	0	0	38	20	0	0	8	0	30	0	0	0	0	0	3	0	0	0	0	0	26	0	0	0	65	8	14	0	1	13	0	0	6	0	3	1	9	0	0	0	0	0	11	9	0	4	35	24
Rad23a	0	23	31	5	13	11	3	10	5	18	0	19	7	4	3	13	1	1	27	2	5	5	6	5	22	17	20	5	0	3	2	8	5	46	4	1	7	11	0	0	8	14	0	0	1	58	3	33	9
Calr	47	103	159	979	45	100	22	131	45	862	89	9	133	65	19	136	242	60	61	262	189	145	174	13	988	9	214	273	141	110	68	1	68	141	100	222	21	232	40	75	18	226	68	15	390	362	0	61	101
Syce2	1	0	0	0	4	0	3	12	0	3	3	3	8	0	0	0	1	0	8	8	0	0	3	0	18	2	1	5	0	6	4	3	0	3	1	1	9	11	1	0	1	13	0	0	1	175	0	11	3
Nfat5	5	49	51	0	1	0	0	1	0	1	1	0	2	33	29	0	0	0	1	1	0	0	1	1	3	13	0	0	0	8	0	0	5	0	2	0	38	0	3	1	0	1	0	0	0	0	1	0	0
Nob1	0	1	33	14	1	0	0	3	13	31	0	0	6	0	0	2	0	0	0	7	0	9	0	0	0	20	7	9	51	0	0	0	9	0	0	8	0	0	19	0	0	23	0	0	5	0	0	2	0
Nqo1	0	0	0	0	0	0	0	6	0	0	0	0	0	0	0	0	0	0	0	3	0	0	0	0	0	0	0	0	0	26	0	0	0	0	0	0	0	0	0	0	0	0	0	0	0	0	0	0	0
Gys1	0	0	0	14	54	3	0	0	0	32	0	0	0	0	0	13	56	0	0	19	0	0	4	0	0	0	0	16	0	0	25	0	1	0	0	0	0	14	15	2	80	0	0	0	24	0	40	0	28
Ruvbl2	11	52	77	94	13	3	7	5	3	48	39	21	12	29	0	17	7	0	1	34	31	55	21	0	69	38	20	21	41	38	21	0	7	72	0	34	0	24	13	14	44	26	0	0	36	528	12	68	16
Bax	11	0	0	6	2	9	1	3	0	10	0	0	3	0	0	3	9	1	0	6	8	0	1	0	14	4	8	11	0	1	0	0	9	11	9	1	0	7	2	2	0	22	0	0	0	47	0	10	2
Tfam	0	0	1	3	7	3	0	4	6	20	0	0	1	12	0	1	1	19	0	3	0	0	6	0	17	0	0	0	37	0	0	0	0	1	52	6	0	1	0	0	0	3	0	0	0	234	0	36	0
Zfp81	0	0	0	13	0	0	0	0	0	0	0	0	0	0	0	0	0	0	0	0	0	0	0	0	0	0	0	0	0	0	0	0	0	0	5	1	0	0	0	7	25	0	3	0	0	65	0	0	0
Mmd	0	0	0	4	23	0	0	0	0	0	0	0	0	0	0	1	0	0	0	0	0	0	0	0	0	0	0	4	0	0	0	0	0	0	0	0	0	10	0	0	0	0	4	0	8	0	0	0	6
Hlf	73	106	46	0	28	0	7	0	0	0	30	14	0	11	107	0	0	38	2	0	1	0	0	1	0	15	0	0	212	40	0	53	0	64	0	0	26	0	0	0	11	0	41	54	1	0	19	0	0
Fam162a	4	0	3	8	3	2	0	2	1	3	2	3	0	0	9	3	1	0	2	4	0	0	0	7	0	0	4	3	0	1	2	0	0	0	4	2	1	8	0	0	2	8	2	0	2	116	0	13	2
Rpl8	119	84	63	169	43	117	91	123	59	176	60	50	86	80	70	106	97	46	84	120	85	81	132	15	205	63	87	140	108	39	61	65	79	42	130	66	34	178	29	31	24	143	92	23	70	376	213	112	69
Ssbp2	133	62	0	0	17	0	2	8	0	24	0	0	0	0	3	1	0	17	32	3	53	0	0	20	1	5	9	3	59	78	1	2	0	75	0	8	53	18	21	1	0	4	0	0	0	0	129	72	1
Fancl	11	0	0	7	9	2	0	0	1	9	7	3	1	0	0	0	3	0	0	0	7	0	0	0	0	0	0	1	34	0	0	0	0	20	19	0	0	4	0	4	0	1	14	4	0	0	0	0	0
Gstm5	14	0	4	0	3	0	0	0	1	0	6	0	0	0	0	3	0	0	5	5	0	5	0	0	2	0	0	0	0	6	0	2	0	0	0	0	0	2	7	0	0	0	4	5	1	0	15	0	1
Gstm7	0	0	28	0	0	0	0	0	0	0	0	8	0	0	0	0	0	0	0	0	0	0	2	1	0	0	5	0	0	0	0	9	0	0	23	0	0	0	0	0	0	3	0	0	0	0	0	0	0
Stat3	7	0	0	77	2	36	5	4	66	48	3	28	0	3	1	0	63	0	2	2	1	1	9	0	4	0	1	5	0	44	24	3	0	0	65	3	82	5	55	42	0	9	169	134	40	0	141	12	0
Stat5a	97	0	118	28	23	3	0	30	0	48	47	0	15	48	18	16	59	0	65	21	0	136	0	0	94	0	3	23	0	0	5	0	12	63	1	13	64	8	15	23	103	0	1	60	11	0	43	0	6
Ptrf	1	0	0	0	0	0	0	0	3	0	0	0	0	1	0	0	0	59	0	0	0	0	0	10	0	0	0	0	79	0	0	0	0	8	0	0	0	0	17	0	15	0	5	0	0	0	40	0	0
Map3k11	41	1	0	12	0	26	0	36	0	1	0	0	1	19	8	1	33	0	2	0	0	1	44	19	46	87	2	3	5	0	3	0	40	0	1	1	118	2	30	36	0	22	58	0	5	0	0	1	0
Akt2	4	0	0	28	0	18	0	10	1	0	11	1	3	90	2	7	53	43	125	15	0	0	0	0	5	68	0	15	78	26	0	63	7	0	0	0	16	2	0	0	0	0	0	0	0	28	125	28	0
Dnaja3	0	0	144	22	6	3	3	17	0	24	2	47	6	4	4	5	14	47	40	10	7	25	0	27	32	2	12	14	115	5	6	0	1	0	62	0	1	3	0	1	23	5	0	1	2	177	2	0	0
Hmox2	0	62	0	9	14	0	9	9	8	10	0	1	3	0	3	0	3	18	41	17	62	18	13	6	18	4	4	2	55	0	7	0	1	14	23	2	0	3	0	5	8	6	0	23	6	102	51	10	0
Cdip1	24	19	10	17	33	0	8	6	4	3	62	1	10	0	3	6	14	4	83	4	117	5	7	28	67	1	7	11	15	0	4	0	1	5	9	3	0	3	0	1	5	3	0	11	6	33	16	34	9
Zak	1	0	58	11	0	14	6	6	0	0	0	9	5	0	0	0	36	0	0	2	0	0	8	0	90	21	9	20	0	1	13	43	0	0	46	7	0	15	0	13	6	12	0	0	5	0	0	6	4
Cwc15	7	0	0	17	4	6	7	3	0	3	12	4	2	1	0	3	11	2	0	0	23	0	8	7	16	0	10	15	0	22	2	9	9	4	1	3	1	2	2	1	5	13	0	9	5	12	0	7	4
Dnmt1	41	0	1	40	3	108	5	106	1	126	0	1	63	1	0	39	27	0	97	39	10	0	28	44	58	1	69	88	0	0	31	0	32	1	173	26	0	65	0	38	66	85	0	7	60	0	0	182	33
Ppan	19	5	63	95	8	5	12	21	15	100	38	15	14	0	43	22	13	0	0	44	49	0	5	26	40	7	16	45	0	0	2	1	17	27	58	20	35	27	0	0	0	7	0	0	42	218	17	92	7
Angptl2	0	0	0	0	0	0	0	0	0	0	0	0	0	0	0	0	0	0	0	0	0	0	0	0	0	0	0	0	0	0	0	0	0	0	0	0	53	0	0	0	0	0	0	0	0	0	0	0	0
Cacna1b	0	0	0	0	0	0	0	0	0	0	0	0	0	0	0	0	0	0	0	0	0	0	0	0	0	0	0	0	0	0	0	0	0	0	0	0	0	0	0	0	0	0	0	0	0	0	0	0	0
Trmt10a	0	2	0	0	4	0	0	0	0	0	0	0	0	0	0	0	0	1	0	0	0	31	0	0	0	0	0	2	1	0	0	0	0	0	36	6	0	0	0	0	0	0	0	0	0	0	0	0	0
Kifc2	0	0	0	0	0	0	0	0	0	0	0	0	0	0	0	0	0	0	0	0	0	0	0	0	0	0	0	0	0	0	0	0	0	6	0	0	0	0	0	0	0	0	0	0	0	0	0	0	0
Psap	48	98	204	41	24	31	27	128	1	113	0	119	12	110	17	177	34	12	51	45	189	110	14	13	182	152	293	53	174	66	8	83	128	201	119	25	101	23	61	0	104	348	131	135	19	0	115	135	130
Ikbkg	53	57	0	9	0	53	0	0	1	4	15	0	7	0	0	7	12	14	0	2	140	0	3	0	125	78	4	13	0	1	0	0	3	1	0	2	0	1	0	0	52	9	0	77	1	0	0	0	0
Wars2	0	0	0	0	0	0	0	0	0	0	0	0	0	0	0	0	0	0	26	6	0	0	0	0	1	0	0	0	0	0	0	0	0	0	0	0	0	0	0	0	0	0	0	0	0	0	22	0	0
Atn1	1	0	162	21	0	0	6	0	0	10	0	0	4	0	0	0	4	5	3	0	0	0	0	0	0	0	20	7	0	1	0	1	1	0	0	0	2	0	0	18	0	0	55	0	0	0	61	0	0
Phb2	0	5	71	51	10	7	10	25	23	46	49	11	24	0	1	19	30	15	14	24	0	8	19	3	93	10	33	65	0	4	12	18	26	63	68	8	0	17	12	27	0	49	27	0	39	14	0	46	12
Ptpn6	117	0	1	67	83	49	10	57	95	143	42	99	3	0	3	46	65	60	113	28	82	0	36	15	59	6	96	46	0	133	6	134	93	34	56	1	0	34	19	64	53	76	93	58	38	138	17	136	40
Eno2	0	0	0	0	0	0	0	0	0	0	0	0	0	0	0	0	0	0	0	0	0	0	0	0	0	0	0	0	0	0	0	0	0	0	0	0	0	0	0	0	0	0	0	0	0	0	0	0	0
Emg1	11	8	39	17	2	1	8	22	3	17	4	12	5	9	6	5	0	0	18	2	2	3	1	2	12	6	6	5	0	14	7	6	11	36	10	5	7	2	2	1	0	8	0	0	7	189	25	8	4
Lpcat3	17	55	11	42	42	5	0	0	1	66	0	38	8	43	0	13	10	0	0	0	30	1	7	0	0	1	10	0	0	1	6	0	2	94	7	0	45	0	0	22	0	11	0	0	0	71	0	1	5
Atp6v1f	20	0	9	4	4	3	11	9	2	15	4	9	8	0	10	3	3	5	3	2	10	4	7	14	46	17	1	10	10	9	5	7	4	6	5	4	1	5	2	0	4	13	6	0	4	73	4	10	1
Clcn5	0	0	0	0	0	0	0	5	0	0	0	0	0	0	0	0	0	37	0	0	0	0	0	0	0	0	0	0	0	0	0	0	0	0	0	0	0	6	0	0	0	0	0	0	0	0	0	0	0
Clcn3	17	0	0	0	5	0	5	8	0	0	0	0	0	0	0	0	0	0	0	0	0	1	0	5	0	0	10	0	0	0	0	0	0	0	0	0	0	3	1	1	32	1	24	0	0	0	0	1	0
Hif3a	0	0	0	0	0	0	0	0	0	0	0	0	0	0	0	0	0	0	0	0	0	0	0	0	0	0	0	0	0	0	0	0	0	0	0	0	0	0	13	0	0	0	0	0	0	0	0	0	0
Pde1c	0	0	0	0	0	0	0	0	0	1	0	0	0	0	0	0	0	0	0	0	0	0	0	0	0	0	0	0	0	0	0	0	0	0	0	0	0	0	0	0	0	0	0	0	0	0	0	0	0
Utp20	0	7	0	20	0	2	0	2	2	1	0	1	3	0	1	0	0	0	0	15	0	0	1	0	0	0	0	0	0	0	0	0	5	0	0	0	0	0	0	3	0	0	1	0	0	1	0	8	3
Spic	0	0	0	0	1	1	0	0	0	0	0	0	0	0	0	0	0	0	1	0	0	0	0	0	0	0	0	1	0	4	0	0	0	0	0	0	0	0	0	0	0	0	0	0	0	0	0	0	0
Cul3	14	0	0	34	0	3	15	0	0	18	0	0	0	0	0	0	0	0	0	0	0	0	0	0	16	0	1	0	43	0	0	1	0	68	0	0	0	0	0	2	0	1	0	0	0	0	0	0	0
Large	0	0	0	0	0	0	0	0	0	0	0	0	0	0	0	0	0	0	0	0	0	0	0	0	0	34	0	0	0	0	0	0	0	0	0	0	0	0	0	0	0	0	0	0	0	0	1	0	0
Ddx56	0	0	72	73	40	3	2	8	24	47	0	0	24	0	0	25	18	5	35	6	0	3	0	20	38	0	17	12	0	0	2	0	20	0	0	12	0	46	0	15	37	38	0	31	12	0	0	35	11
Tmed4	24	0	110	0	28	27	1	4	1	35	0	0	0	0	0	2	26	0	63	4	72	12	10	0	43	27	33	17	85	80	6	0	2	0	1	19	0	42	17	0	26	14	2	0	53	281	89	27	0
Bid	0	0	0	15	0	11	0	21	0	77	3	1	3	0	0	38	24	0	37	7	0	33	0	14	42	0	11	53	0	0	12	0	36	0	0	0	0	36	17	0	0	14	3	0	0	202	0	27	37
Ralb	0	0	1	0	0	0	0	7	0	33	0	0	6	38	0	0	16	1	0	5	0	0	0	0	0	0	0	0	0	0	0	1	10	0	0	0	0	6	0	0	0	12	0	0	0	0	75	0	2
Ppp1cc	1	0	0	39	8	8	0	1	0	0	20	4	2	11	1	0	5	0	4	6	0	2	21	0	57	0	0	1	0	30	7	15	6	15	14	16	0	8	0	5	1	24	0	16	4	3	0	17	10
Dnajb11	2	0	37	59	1	12	0	6	7	113	0	15	9	0	0	0	9	0	4	8	1	24	10	1	10	0	22	10	45	0	8	0	13	0	25	1	0	19	0	0	45	14	0	0	16	0	81	24	8
Tbccd1	12	0	0	13	34	0	13	10	0	0	0	0	0	22	10	1	0	0	0	0	90	0	11	0	0	0	15	7	92	0	8	80	0	0	0	0	0	0	0	0	0	0	0	0	0	76	31	26	0
Clec11a	0	0	0	0	0	0	0	0	0	11	0	0	0	0	0	0	0	0	0	5	0	0	0	0	0	0	0	0	0	0	0	0	0	0	0	0	0	0	0	0	0	0	0	0	0	0	0	0	0
Zfp324	0	0	0	0	0	1	0	0	0	0	0	0	0	0	0	0	0	58	0	0	0	0	40	0	0	0	0	0	0	0	0	0	0	0	107	0	44	0	0	0	0	12	0	0	0	0	0	0	0
Gab2	42	1	0	0	0	0	0	0	0	53	0	0	1	0	0	1	0	0	0	0	0	0	0	0	0	0	0	7	0	85	0	0	0	0	0	0	119	13	0	0	0	1	0	0	2	0	1	0	0
Coro1c	90	1	203	29	19	0	16	41	1	126	102	1	14	0	0	19	32	0	0	20	2	1	0	1	0	67	24	93	37	105	33	0	49	67	93	0	0	45	51	0	113	99	104	0	23	0	178	12	5
Tax1bp1	0	7	58	56	6	33	11	13	26	34	32	8	37	0	15	6	48	39	53	30	0	64	41	11	133	5	42	47	101	101	12	7	21	115	69	7	0	18	4	0	27	15	0	0	65	52	99	49	10
Ctse	1	4	0	2	0	1	0	0	0	6	0	28	0	2	0	5	0	0	0	0	0	35	0	0	0	0	3	0	4	1	1	6	0	6	2	0	0	0	2	0	0	0	0	61	0	0	4	2	0
Ndrg2	43	0	0	27	0	15	0	0	0	0	0	0	6	0	0	0	0	0	0	16	0	0	0	0	78	0	0	0	0	0	7	0	0	7	0	2	0	0	0	0	0	0	59	24	0	13	0	0	0
Mettl17	0	1	1	1	1	1	7	2	1	21	0	1	2	0	2	1	0	0	1	0	1	1	0	1	4	0	0	5	0	1	1	1	5	0	0	0	1	1	0	0	0	1	1	1	0	0	0	1	0
Arhgef40	0	1	1	0	65	0	0	0	0	0	44	0	1	19	0	0	0	0	0	0	0	1	0	0	1	0	3	0	0	2	0	4	0	0	0	0	2	8	0	0	0	0	1	0	0	5	139	0	0
Pnpla6	1	96	0	0	0	1	0	0	0	0	1	20	0	0	0	10	26	0	0	0	0	0	0	0	0	0	0	0	0	0	0	0	0	183	0	0	0	0	25	0	0	9	0	0	0	0	136	0	0
Mcoln1	0	0	32	6	1	0	0	19	9	0	5	0	1	0	0	4	11	0	0	0	0	2	9	3	9	0	33	6	38	0	0	0	2	0	0	0	0	0	0	1	0	6	12	62	1	0	0	0	1
Arhgef18	9	0	41	9	1	8	22	0	21	0	0	65	0	15	22	3	0	0	0	0	66	0	22	0	0	0	0	16	1	0	0	61	11	109	0	0	0	2	0	0	0	7	0	83	0	0	0	26	12
Pkn2	0	0	0	16	11	0	1	0	0	0	27	0	8	11	1	5	0	0	0	1	0	1	0	0	0	0	17	0	1	0	0	1	3	9	0	0	17	0	0	0	0	0	0	0	7	0	0	14	5
Cd33	0	0	0	0	0	0	1	0	0	0	0	60	1	0	24	0	0	0	0	0	0	0	0	0	0	9	0	0	0	0	0	0	0	0	86	0	0	0	0	3	0	0	0	45	0	0	0	0	0
Etfb	18	16	24	71	8	49	20	45	0	77	0	7	28	25	12	36	55	6	41	76	4	3	88	14	136	13	18	25	28	17	28	1	31	26	0	22	0	133	2	34	2	108	9	4	40	511	0	26	24
Nkg7	0	0	0	118	0	204	6	8	0	33	0	11	138	0	7	32	178	0	28	40	36	70	183	0	308	7	0	58	1	1	61	0	35	0	0	56	0	53	0	68	0	24	0	6	64	529	0	3	7
Stxbp2	238	16	98	2	15	50	28	62	15	148	88	1	21	0	7	3	27	0	0	24	34	143	32	24	58	89	1	31	30	0	50	0	33	5	0	17	1	1	33	19	61	18	70	44	45	1	0	1	21
Pcp2	0	0	0	0	0	0	0	0	0	0	8	0	0	0	0	0	0	0	0	0	0	0	0	0	1	0	0	0	0	0	0	11	0	0	0	0	0	0	0	0	0	0	0	0	0	0	0	0	0
Sgce	0	0	0	0	0	0	4	0	0	0	0	0	0	0	0	0	0	0	0	0	0	0	0	4	0	0	0	0	0	0	0	0	0	0	14	0	0	0	0	0	0	0	0	0	0	0	0	0	0
Chn2	0	0	0	0	0	0	0	3	0	0	0	0	0	0	0	0	0	0	1	0	0	14	0	0	0	0	0	0	0	0	0	0	0	0	0	0	0	0	0	0	0	0	0	0	0	0	0	0	0
Wwox	43	0	0	0	0	0	0	0	0	20	123	0	1	0	1	0	5	0	0	0	0	0	0	0	0	0	3	14	0	0	0	0	0	0	0	0	0	0	0	0	0	0	0	0	0	0	0	1	1
Slbp	0	0	0	1	20	21	5	10	9	0	0	0	17	0	0	19	12	0	89	21	31	0	2	0	27	0	26	0	0	19	9	0	8	0	65	7	0	11	1	3	0	12	0	1	8	282	0	23	11
Tyr	0	0	0	0	0	0	0	0	0	0	0	0	0	0	0	0	0	0	0	0	0	0	0	0	0	0	1	0	0	0	0	0	0	0	0	0	0	0	0	1	0	0	0	0	0	0	0	0	0
Aqp1	23	0	0	0	0	0	0	0	1	0	0	0	1	0	0	0	0	0	0	0	0	0	0	0	0	0	1	0	1	0	0	0	1	0	0	0	0	0	0	0	0	0	0	0	0	0	0	1	0
Arid3b	0	0	0	0	0	0	0	0	0	0	0	0	0	1	0	0	0	0	0	0	0	0	0	0	1	0	0	0	0	28	0	4	0	0	0	0	0	1	0	0	0	0	0	0	0	0	0	7	0
Cnn2	1	0	5	34	0	25	10	17	2	2	35	6	22	2	2	7	109	35	0	10	1	51	57	19	26	130	14	25	85	131	17	0	27	0	0	26	0	6	2	91	0	25	1	229	0	0	6	36	13
Polr2e	0	0	1	26	45	6	9	12	6	4	0	3	1	0	14	4	7	0	19	9	24	12	7	15	42	10	7	38	0	1	10	9	1	29	18	7	0	20	9	0	12	18	1	0	20	316	129	61	14
Abca13	0	0	0	0	0	0	0	0	0	0	0	0	0	0	0	0	72	0	0	0	0	0	15	0	11	0	0	0	0	0	42	0	0	0	0	0	0	0	0	0	0	0	0	0	7	0	0	0	0
Myo9b	165	0	0	0	0	18	23	1	0	0	0	0	8	0	1	0	0	0	0	25	0	0	3	33	231	0	0	0	72	78	8	1	0	25	179	0	0	0	34	20	0	21	0	1	0	0	0	45	0
Hdac9	0	0	0	0	0	0	0	7	0	0	0	6	0	0	0	1	0	0	0	0	0	0	0	0	0	0	0	0	0	0	0	0	0	0	11	0	0	0	0	0	0	0	0	0	0	0	0	0	0
Ly9	0	0	0	22	0	0	8	10	0	12	7	11	0	0	0	3	8	0	0	14	0	0	1	0	3	0	0	0	0	18	0	0	10	0	77	0	0	7	0	0	0	6	0	0	8	0	0	49	0
Cd244	0	0	0	0	0	0	0	2	0	0	0	0	0	0	13	0	0	0	0	0	0	0	0	0	0	0	0	0	0	0	0	0	0	0	0	4	0	0	0	0	0	0	0	0	0	0	0	18	0
Emr1	0	0	0	0	0	0	0	0	0	0	0	0	0	0	0	0	0	0	0	0	0	0	0	0	0	0	0	8	0	0	6	0	0	0	0	0	0	0	0	3	0	0	0	0	0	0	0	0	0
Mtfp1	0	0	0	2	0	0	0	7	0	0	0	0	0	0	0	0	0	0	0	0	0	0	0	0	0	0	0	0	0	0	0	0	0	0	0	0	0	0	0	0	0	1	0	0	0	0	0	0	0
Rab23	22	0	0	0	0	0	0	0	0	18	0	0	0	0	0	0	18	0	0	0	0	0	0	0	0	1	0	0	38	0	0	0	0	0	0	0	0	0	0	0	0	0	0	0	0	0	0	10	0
Rab11a	10	0	0	4	5	2	10	5	23	11	6	1	8	0	25	4	15	0	69	2	65	14	21	0	18	1	4	23	48	52	6	56	14	7	44	1	2	8	14	4	55	1	1	0	7	107	28	0	3
Eif2b2	0	37	1	32	4	5	2	16	5	23	0	0	6	0	21	4	0	34	20	18	0	0	6	0	44	0	7	0	1	26	0	0	8	0	0	15	0	0	0	0	0	3	0	1	7	0	67	23	1
Dlst	86	0	0	68	32	0	4	27	49	129	0	0	10	0	0	20	83	0	91	15	133	110	5	0	39	79	0	0	101	60	7	0	2	108	67	14	0	11	38	20	0	85	0	0	37	0	0	21	56
Ulk2	0	0	0	0	94	0	0	0	0	0	0	0	0	0	0	0	0	0	0	0	0	0	0	0	1	0	0	0	134	0	0	0	0	0	0	0	0	0	0	11	0	0	0	0	0	0	129	0	0
Dgkq	0	0	0	42	0	26	0	0	11	0	3	2	1	1	10	1	1	0	0	0	0	0	0	3	0	0	0	6	0	22	0	0	1	0	0	6	0	0	0	0	4	7	0	0	0	0	0	0	0
Grap	0	1	0	0	0	0	0	0	0	0	0	0	0	0	0	0	1	0	0	0	0	0	0	0	0	0	0	0	0	0	0	0	0	0	0	0	0	0	0	0	0	0	0	0	0	0	0	0	0
Chmp2b	1	24	55	0	0	3	2	3	0	21	0	0	0	0	0	2	5	0	21	5	12	35	4	0	0	0	0	4	0	0	0	0	2	0	1	0	17	0	0	0	12	0	0	0	0	0	0	15	3
Plod3	1	0	0	206	1	26	0	25	0	224	0	33	13	0	1	21	77	0	0	33	0	36	41	0	83	12	19	49	0	0	32	1	24	0	36	31	16	56	0	3	0	101	0	61	73	1	0	0	4
Ap1s1	0	51	1	42	19	15	8	18	0	10	0	8	15	0	0	12	11	32	31	10	1	0	16	8	13	15	9	7	27	19	10	20	14	0	0	2	0	0	0	0	0	16	27	0	7	0	5	18	13
Mapk13	0	0	0	0	0	0	0	0	0	0	0	0	0	0	0	0	0	0	18	0	0	0	0	0	0	1	0	0	0	0	0	0	0	0	0	0	0	0	0	0	0	0	0	0	0	0	0	0	0
Srpk1	0	7	56	70	3	28	1	10	0	31	0	0	21	0	0	3	1	2	0	20	1	3	3	1	8	0	26	2	57	14	27	5	7	5	2	1	30	0	0	0	0	17	0	7	5	2	0	6	6
Lbr	30	0	107	86	69	119	37	35	1	215	20	26	30	82	3	45	36	0	45	26	0	61	67	15	48	48	37	86	1	160	8	46	48	0	0	14	0	30	0	20	30	61	0	0	53	113	62	27	16
Nes	0	0	0	0	0	0	0	0	0	0	0	0	0	0	0	0	0	0	0	0	0	0	0	0	0	0	0	0	0	0	0	0	0	0	0	0	0	0	0	0	0	0	0	0	0	0	0	0	0
Prcc	0	0	0	2	0	0	2	0	0	0	0	0	0	0	0	0	0	0	0	3	4	0	0	0	7	0	0	0	5	0	0	0	0	0	33	0	0	0	0	0	0	1	0	0	0	0	0	0	0
Rrnad1	0	7	0	17	0	0	4	1	0	13	1	0	9	3	1	11	7	1	0	8	5	7	20	0	7	10	1	12	4	2	1	0	0	0	1	5	33	4	3	10	4	4	0	15	14	20	16	4	7
Hdgf	0	0	49	79	19	44	6	11	53	111	0	0	19	0	0	23	16	4	85	16	35	0	28	0	47	0	12	33	0	30	2	26	22	21	42	2	0	31	15	0	19	12	49	0	24	11	0	15	3
Thop1	0	0	0	0	27	0	0	0	41	0	0	0	15	0	0	5	0	0	1	0	0	73	0	0	28	0	48	0	0	0	10	1	0	119	1	1	0	0	35	1	0	6	94	71	0	0	0	32	0
Apba3	0	0	0	51	0	0	0	11	0	0	0	0	6	0	0	4	0	2	58	7	0	30	0	0	0	0	13	0	0	0	0	0	0	0	0	0	0	0	1	21	0	1	0	0	6	0	0	0	6
Matk	41	59	0	26	9	10	6	6	11	96	73	0	19	0	1	3	2	0	17	40	33	0	0	0	15	25	11	6	173	36	1	50	3	34	48	5	0	6	0	0	0	5	17	0	10	0	114	0	13
Pias4	0	22	3	2	0	0	0	3	0	57	0	0	0	0	0	7	11	0	0	1	0	0	1	2	0	0	0	1	0	47	0	0	10	0	40	0	0	16	0	0	0	7	0	0	0	0	0	0	3
Map2k1	55	53	1	37	0	7	11	4	0	62	0	0	0	0	21	24	0	1	37	8	0	50	0	0	35	0	20	18	0	0	6	42	4	0	0	5	45	0	0	0	0	0	0	0	0	0	187	7	6
Sgta	0	0	0	39	17	26	21	5	18	0	1	0	8	0	0	7	0	20	0	1	0	90	7	1	76	13	0	0	0	0	0	0	13	57	22	17	0	21	18	2	0	1	3	44	8	0	283	18	4
Tmem242	0	0	3	8	0	1	1	3	0	5	1	3	4	11	0	0	2	0	4	0	1	0	2	9	2	0	0	11	0	0	5	1	0	2	6	0	0	5	5	2	0	5	1	0	0	0	0	2	2
Dtx2	0	0	0	0	31	0	0	0	0	51	0	0	0	0	0	0	23	86	0	0	0	0	0	0	0	0	31	13	0	0	0	0	0	0	0	0	0	8	0	0	0	24	0	0	12	0	105	0	1
Rasa4	0	0	2	0	0	0	19	18	0	316	0	91	2	0	163	36	0	0	0	58	105	0	0	57	0	0	85	45	1	136	0	0	4	1	220	0	0	0	0	0	0	22	0	389	0	0	0	60	32
Syt5	0	0	0	0	0	0	0	0	0	0	0	0	0	0	0	0	0	0	0	0	0	0	0	0	0	0	0	0	0	0	0	0	0	0	0	0	0	0	0	0	0	0	0	0	0	0	0	0	0
Hnrnpa2b1	39	1	214	237	48	98	31	118	20	501	42	23	55	0	34	70	149	26	105	121	55	43	96	53	229	180	205	137	206	163	64	50	79	61	185	41	16	123	7	41	0	197	138	70	93	210	2	169	84
Ccdc130	0	0	0	0	0	0	0	0	0	13	42	0	5	0	3	1	10	0	0	0	0	0	0	1	0	0	11	8	0	0	0	0	0	0	0	3	0	0	0	0	30	0	0	0	0	0	1	16	0
Mri1	0	0	0	13	9	0	2	9	0	31	0	20	0	0	12	4	8	45	44	20	35	0	0	17	6	15	0	3	0	0	0	0	2	12	9	8	1	2	0	0	25	16	7	1	5	94	0	21	3
Prkacb	6	0	60	58	57	10	0	27	38	10	4	13	5	0	10	11	0	30	1	16	98	39	0	0	24	0	0	16	94	0	0	34	10	145	0	0	1	11	21	0	14	0	24	55	9	0	0	39	0
Sgsh	0	0	0	0	0	0	0	0	0	1	0	20	0	0	0	24	0	0	0	0	0	0	0	0	0	0	44	0	0	41	0	99	14	0	0	0	0	0	0	0	0	0	0	0	0	0	0	0	0
Cstb	0	0	0	2	0	4	0	7	0	2	12	0	2	0	0	1	0	0	0	7	0	0	0	6	3	0	2	3	5	3	0	0	3	0	2	1	3	0	0	0	0	5	2	0	3	21	0	0	1
Sh2b2	0	0	0	0	0	0	0	0	9	32	0	0	2	0	3	13	4	0	0	12	0	0	0	0	29	0	67	0	0	0	0	23	31	37	0	0	0	0	0	0	34	0	0	0	0	4	4	0	2
Pex5	2	0	2	0	0	18	0	0	0	2	49	40	1	0	1	1	28	0	90	0	1	0	0	0	0	0	0	22	0	0	10	0	2	0	112	10	0	6	0	4	31	7	0	1	0	0	0	130	7
Jkamp	0	0	0	0	0	0	1	1	0	0	0	10	1	0	0	4	5	0	0	0	38	0	11	0	0	0	2	4	0	0	0	0	0	0	0	0	0	0	0	0	0	4	0	0	0	57	0	0	0
Cd44	21	0	32	102	6	0	13	75	0	61	81	77	5	6	2	14	18	23	3	0	82	0	13	0	32	37	49	60	0	21	18	18	20	47	126	9	4	32	0	25	0	77	0	0	11	326	0	29	11
Eif2ak4	0	0	0	0	0	19	0	0	0	0	71	0	0	20	0	0	11	0	0	0	32	0	1	0	0	0	3	0	125	0	12	0	0	0	0	13	0	0	0	0	0	0	0	0	0	0	13	0	0
Wdr1	216	1	172	142	1	80	15	52	58	227	0	0	45	0	1	68	112	0	1	19	136	0	113	33	147	44	70	25	0	125	21	0	32	7	59	10	1	46	24	94	0	65	143	120	71	0	0	20	45
Slc2a9	0	0	0	0	0	2	15	0	0	0	0	0	0	0	0	0	0	0	0	2	0	1	0	0	0	0	0	0	0	0	0	0	0	0	0	0	0	0	0	0	0	0	0	0	0	0	0	0	0
Ndrg1	40	0	0	14	0	1	0	19	43	0	107	11	5	0	5	0	0	0	71	2	0	89	0	0	0	0	9	34	0	18	0	0	0	0	0	0	0	0	0	0	0	16	0	32	0	0	0	1	8
4930550C14Rik	0	0	0	0	0	0	0	0	0	0	0	0	0	0	0	0	0	0	0	0	0	0	0	0	0	0	0	0	0	0	0	0	0	0	0	0	0	0	0	0	0	0	0	0	0	0	0	0	0
Man2b1	38	0	0	105	44	96	0	25	0	139	5	3	10	0	23	32	138	0	22	57	0	192	12	3	66	18	35	18	3	32	29	0	12	131	120	39	1	68	28	37	46	87	127	29	85	2	0	37	28
Klf5	0	0	0	0	0	0	0	0	0	0	0	0	1	0	0	0	0	0	0	0	0	0	0	0	0	0	0	0	0	0	0	0	0	0	0	0	0	0	0	0	0	0	0	0	0	0	0	0	0
Wdr83	1	28	1	23	4	0	6	10	1	14	1	0	5	20	0	6	5	7	8	2	0	0	4	3	0	1	0	7	0	1	8	42	3	6	0	0	0	2	8	0	1	6	0	1	2	37	62	2	0
Prdx2	12	4	12	19	6	5	7	3	17	31	7	3	4	3	13	10	2	15	23	17	30	14	0	20	31	19	5	12	32	40	3	17	3	26	64	4	1	21	18	1	11	49	3	59	13	362	16	27	12
Polr2a	51	177	49	65	43	13	5	7	0	176	0	103	5	0	0	43	30	50	0	54	9	39	5	49	340	56	30	59	234	74	4	27	10	6	32	17	0	11	9	19	0	15	6	0	22	0	0	12	8
Senp3	1	1	0	40	0	0	2	0	0	0	0	0	0	0	0	0	3	0	12	3	3	0	0	0	0	45	5	0	38	0	0	0	0	57	43	0	0	0	0	20	0	1	0	0	3	0	13	0	2
Plekha8	0	0	0	0	0	0	0	0	0	0	0	0	0	0	19	0	0	0	0	0	0	0	0	0	0	0	0	0	0	0	0	0	0	0	0	0	0	0	0	0	0	0	0	0	0	0	0	0	0
Spc25	0	0	0	28	0	8	19	8	0	36	0	0	0	0	0	3	1	0	0	0	0	0	0	0	0	0	0	11	0	56	0	0	0	0	0	0	0	0	0	0	24	0	0	0	0	0	0	3	2
Ripk4	0	0	0	0	0	0	0	0	0	0	0	0	0	0	0	0	0	0	0	0	0	0	0	0	0	0	0	0	0	0	0	0	0	0	0	0	0	0	0	0	0	0	0	0	0	0	0	0	0
Ufd1l	66	0	0	12	2	3	0	6	0	4	0	11	1	0	1	12	8	0	0	5	0	0	2	0	9	34	3	7	0	0	0	34	3	3	13	0	2	1	0	0	0	4	0	0	13	202	0	4	7
Zfp287	42	1	0	0	0	0	0	0	0	0	0	0	0	0	0	0	0	0	0	0	0	0	0	0	0	0	0	0	0	0	0	0	0	0	0	0	0	0	0	0	0	0	0	0	0	0	0	11	0
Letm1	0	0	0	19	0	6	0	22	0	109	1	0	0	0	0	16	33	0	98	30	0	1	2	1	57	0	46	0	0	0	16	0	9	90	1	3	0	22	0	2	1	0	125	0	1	17	43	28	7
Ubqln1	3	35	33	38	27	0	0	18	24	67	52	0	8	0	0	2	14	0	0	0	5	0	4	9	82	47	23	14	0	128	3	58	0	153	60	0	0	0	30	11	37	19	37	36	17	0	0	9	2
Txn2	17	0	44	35	24	4	9	9	7	78	49	14	28	0	0	14	19	0	17	33	37	8	6	6	46	49	27	23	75	30	6	0	28	9	41	4	23	5	7	35	38	37	31	1	33	312	0	35	28
Crbn	9	0	0	6	0	1	0	1	14	4	28	1	1	24	0	2	4	0	4	0	48	0	2	10	0	0	0	0	0	0	0	0	0	94	0	4	0	9	0	0	32	1	1	0	4	195	0	1	1
Il5ra	0	0	0	0	0	0	0	0	0	0	0	0	0	0	1	0	0	0	0	0	0	0	0	0	0	0	0	0	0	0	0	0	0	0	0	0	0	0	0	0	0	0	0	0	0	0	0	0	0
Msh6	0	0	0	0	27	14	1	13	24	0	0	0	12	0	1	0	24	0	10	0	1	0	2	0	10	1	21	10	0	97	13	0	23	0	1	0	0	33	0	3	0	3	0	0	0	34	0	8	7
Fbxo11	0	0	0	0	1	0	0	0	1	0	0	0	0	0	0	10	12	0	0	1	0	0	0	0	0	55	0	14	0	0	0	0	0	0	0	0	29	1	4	5	0	2	0	58	0	59	0	0	0
Mlxipl	0	0	0	0	0	1	0	0	0	0	0	0	0	0	0	0	0	0	0	0	0	0	0	0	0	0	0	0	0	0	0	0	0	0	0	0	0	0	0	0	0	0	0	0	0	0	0	0	0
Tbl2	0	0	0	18	0	28	10	0	0	0	28	0	10	0	63	2	0	0	0	13	0	0	0	1	0	101	0	1	0	63	0	0	6	0	1	0	0	0	0	0	0	1	0	0	0	0	0	1	0
Wbscr22	28	3	25	35	0	6	0	0	0	40	0	0	15	9	0	0	2	0	15	1	0	32	9	0	31	0	14	14	73	19	2	0	9	0	6	4	0	14	0	0	12	12	0	8	4	154	0	18	2
Mcm5	191	1	112	93	155	118	2	124	0	140	0	0	72	1	2	89	281	1	131	190	0	0	86	0	27	44	42	21	0	100	57	0	77	1	82	93	1	94	0	0	0	145	0	0	68	76	1	149	46
Hmox1	1	86	0	0	0	0	0	0	0	0	0	0	0	0	0	0	0	0	0	0	0	87	6	0	0	0	12	0	0	15	0	0	0	0	0	7	0	0	0	0	0	0	0	0	0	0	0	0	0
Mprip	0	0	0	12	3	0	0	8	12	1	84	69	0	0	15	1	1	21	0	3	44	0	0	22	127	22	6	4	1	0	22	4	9	48	47	6	0	0	0	7	0	0	0	9	0	124	1	55	9
Cic	0	0	0	0	2	0	0	1	0	5	0	0	0	0	1	2	0	0	0	21	0	0	0	27	16	3	0	6	0	0	0	0	0	0	2	0	0	0	0	0	0	0	0	0	0	0	0	3	1
Pafah1b3	10	1	0	7	0	0	6	6	5	11	0	0	2	8	11	0	0	5	22	3	0	0	0	0	10	1	5	0	0	10	0	20	0	0	18	1	1	0	4	0	0	0	0	0	0	0	0	1	0
Il27ra	0	0	0	0	0	4	0	0	0	0	89	0	0	0	0	0	0	36	0	0	0	0	0	3	0	0	0	0	0	48	0	0	0	135	0	0	61	0	0	0	71	0	0	0	0	0	72	0	0
Prkaca	0	0	0	19	0	0	0	0	0	0	0	0	0	0	0	0	5	0	0	1	0	0	0	0	6	0	1	0	0	0	0	0	3	0	0	0	0	1	0	0	27	0	0	0	0	0	0	0	0
Asf1b	0	1	57	12	0	2	0	1	0	70	0	0	6	0	0	10	7	0	0	1	0	0	4	0	32	0	0	14	61	0	14	0	19	0	0	12	0	0	0	0	0	21	0	0	0	281	0	15	9
Myl10	0	0	2	0	0	0	2	0	0	0	9	0	0	5	17	0	0	0	6	6	0	0	0	2	0	2	0	0	0	10	0	0	0	0	31	0	0	0	0	0	0	0	3	8	0	0	0	12	0
Ddx39	8	25	3	50	10	19	12	18	0	90	19	1	4	1	0	26	7	24	28	5	40	29	36	0	87	46	30	48	0	22	7	30	20	0	114	24	0	27	2	9	6	6	29	48	17	120	0	83	7
Dnajb1	73	90	0	22	0	15	4	16	37	100	102	0	9	15	0	14	3	15	3	17	1	137	21	0	38	0	0	19	0	89	1	0	1	0	182	1	0	11	21	2	0	6	1	50	0	0	1	58	19
Usp40	0	73	0	0	0	0	0	0	1	0	2	0	0	0	0	0	0	0	0	0	0	0	1	13	1	0	0	0	0	0	0	34	4	59	0	1	0	1	0	0	0	0	0	0	0	0	0	0	0
Kbtbd4	141	0	21	0	0	0	1	0	0	1	5	0	4	0	0	22	8	0	0	15	0	0	13	20	2	5	3	0	0	0	6	2	10	4	1	13	0	3	1	0	0	10	0	1	7	33	0	32	1
Celf1	52	0	0	0	1	22	1	0	0	1	0	0	7	0	1	7	0	0	1	0	0	46	1	0	5	62	5	0	0	0	0	0	14	1	61	0	0	0	0	20	1	8	0	0	11	0	1	0	6
Ndufs3	3	10	0	18	4	0	2	8	2	8	0	0	7	0	0	2	10	0	12	0	0	5	6	0	5	7	9	12	40	0	11	52	9	5	4	1	0	5	8	0	0	5	0	0	5	1	0	13	1
Por	92	0	3	0	36	0	2	0	0	6	3	58	0	135	41	0	14	0	74	0	128	40	0	0	42	2	42	0	283	0	10	84	0	0	90	11	0	0	77	0	93	0	85	0	0	0	439	59	0
Igf1r	15	0	0	27	0	17	3	5	0	2	0	0	3	1	0	0	28	1	0	25	0	107	0	2	0	0	9	9	0	0	2	0	0	0	0	0	0	0	0	4	0	0	0	7	12	0	0	0	0
Insr	1	0	0	2	9	4	0	5	0	10	8	0	0	0	0	1	0	1	0	0	0	25	19	1	30	0	0	0	12	0	1	0	5	12	1	0	25	0	0	32	0	0	0	0	0	51	0	0	3
Fcer2a	0	0	0	0	0	0	0	0	0	0	0	0	0	0	0	0	0	0	0	0	0	0	0	0	0	0	0	0	78	0	0	0	0	0	0	0	0	0	0	0	0	0	0	0	0	0	0	0	0
Trim28	53	133	0	78	75	18	22	35	0	39	13	27	12	36	4	13	35	3	35	33	0	70	12	22	81	60	0	32	100	84	13	0	18	37	123	26	0	22	9	38	0	30	0	0	91	0	0	55	19
Ube2m	0	0	0	1	5	0	0	5	0	4	1	0	0	0	0	0	2	0	3	5	0	0	0	0	2	0	0	0	0	5	2	0	3	0	0	1	0	0	0	1	1	1	0	0	1	58	0	0	0
Adcy9	0	0	0	0	0	0	0	1	0	0	0	0	0	0	0	0	0	0	0	0	0	0	0	0	0	0	0	0	75	38	0	0	0	0	0	1	0	0	27	0	0	0	0	0	0	0	0	0	0
Mef2c	72	40	18	0	2	11	10	13	0	0	9	0	7	2	49	0	0	1	44	2	89	0	0	13	2	48	0	8	0	69	0	0	0	79	196	0	45	6	0	0	68	4	41	1	12	248	0	10	20
Ctr9	0	11	0	0	0	40	2	0	0	70	0	34	1	0	16	0	21	10	0	0	40	41	0	0	55	0	0	27	0	48	12	0	6	0	17	9	0	0	0	0	0	13	0	0	12	0	0	31	0
Eif4g2	5	0	49	215	23	72	33	49	13	192	50	43	54	9	16	34	94	35	98	37	110	12	87	4	135	78	118	59	153	102	35	0	46	63	110	4	10	144	18	7	35	84	11	5	82	97	136	145	19
Mrvi1	0	0	0	0	0	0	0	0	0	0	0	0	0	0	0	0	0	0	0	0	0	0	0	0	0	0	0	0	0	0	0	0	0	0	0	0	0	0	0	0	0	0	0	0	0	0	0	5	0
Pcyt1a	0	0	0	1	0	64	0	0	0	56	0	1	20	47	0	4	0	0	32	0	80	0	21	0	27	0	15	6	19	12	2	0	0	8	16	3	45	7	0	21	0	0	2	0	8	0	129	11	0
Zfp592	22	0	0	28	1	21	7	33	0	17	0	22	0	0	0	21	2	0	1	20	0	0	0	2	13	0	21	0	0	44	10	0	0	109	0	0	1	11	0	18	0	3	0	38	0	0	0	14	0
Psmd4	15	10	6	48	7	14	3	2	25	24	0	21	2	0	0	7	19	0	22	13	0	57	27	25	24	34	23	11	0	0	3	0	2	16	0	9	0	26	0	14	0	14	5	29	14	20	98	28	2
Insrr	9	0	0	0	0	0	0	0	0	0	0	0	0	0	0	0	0	0	0	0	0	0	0	0	0	0	0	0	0	0	0	68	0	0	0	0	0	0	0	0	0	0	0	0	0	0	0	0	0
Snx6	29	0	0	0	17	1	2	4	4	23	93	0	0	0	5	0	6	0	0	6	4	0	0	0	13	0	10	1	0	0	10	0	1	50	31	4	27	7	6	0	3	4	0	0	8	196	70	13	7
Mthfd2	0	0	0	2	11	9	0	0	0	6	0	0	0	0	0	0	0	0	0	4	0	21	0	0	2	0	0	5	0	0	0	0	1	0	0	0	0	9	0	0	0	5	0	0	0	10	0	0	1
Kit	8	88	190	21	58	50	7	32	64	110	206	61	14	136	87	2	12	110	155	39	131	91	8	46	68	124	11	1	260	130	4	186	7	145	53	17	99	58	119	0	92	26	180	100	73	127	305	103	20
Tomm40l	15	0	0	25	0	0	0	4	0	57	0	0	1	0	0	7	0	0	0	0	57	0	0	0	5	15	4	13	0	26	8	0	0	0	0	0	0	0	0	0	0	8	0	0	5	0	9	32	11
Nr1i3	10	0	0	14	0	0	0	4	0	40	0	0	1	0	0	3	0	0	0	0	38	0	0	0	5	7	3	6	0	15	4	0	0	0	0	0	0	0	0	0	0	3	0	0	4	0	6	21	10
Pan2	0	35	0	48	0	32	2	0	0	0	0	0	0	0	0	0	0	0	0	0	0	0	5	2	0	0	0	4	35	9	0	3	0	0	0	0	0	0	0	0	0	7	93	0	0	0	0	0	0
Cs	56	65	100	75	55	13	9	19	0	77	0	0	4	0	7	25	23	0	266	56	49	0	17	0	13	8	33	33	19	86	25	0	12	84	34	12	25	13	0	39	1	89	0	0	35	9	0	23	25
Ampd3	0	0	9	0	0	0	0	0	0	0	0	1	0	0	0	0	33	0	0	0	0	0	0	0	0	0	0	0	0	0	4	0	0	0	0	4	0	0	0	0	0	0	0	64	0	0	137	0	0
Bcas2	13	0	8	23	0	2	0	3	0	11	0	0	8	0	0	3	8	2	0	0	24	0	8	0	19	0	4	2	15	21	1	14	4	2	12	0	6	7	0	1	0	4	3	0	1	150	2	24	1
Ctcf	43	7	1	1	0	6	1	11	0	0	5	0	8	0	2	2	3	0	3	3	0	0	2	0	40	0	11	6	8	22	1	0	1	15	0	0	0	0	0	1	0	6	17	16	0	22	73	13	13
Pard6a	0	0	0	0	7	0	0	0	3	0	0	0	0	0	0	0	0	1	24	0	17	0	0	0	0	0	0	0	0	0	0	0	0	0	47	0	0	0	0	0	0	0	0	0	0	0	0	0	0
Agrp	0	0	1	0	0	0	0	0	0	0	0	0	0	0	0	0	0	0	0	0	0	0	0	0	0	0	0	0	0	0	0	0	0	0	0	0	0	0	0	0	1	0	0	0	0	11	0	0	0
Tfap4	7	17	0	6	13	0	1	5	8	11	0	0	0	0	7	1	3	0	0	0	7	0	0	0	0	0	0	4	17	1	0	0	1	4	4	0	0	0	22	0	0	2	1	0	3	2	0	8	1
Ranbp1	9	6	9	49	19	25	17	20	20	60	3	0	25	2	0	24	11	6	20	12	6	12	5	10	3	4	3	32	14	7	8	0	21	12	22	11	0	42	0	1	6	37	0	0	4	466	19	27	19
Cd247	0	0	0	4	0	0	1	0	0	0	0	14	0	0	1	0	0	1	0	1	7	0	0	0	0	0	0	0	0	5	0	0	0	0	0	0	0	0	0	0	0	0	0	1	0	0	0	2	0
Rfx5	0	0	0	0	0	1	4	0	2	0	0	0	0	1	0	0	0	0	0	0	36	0	0	0	0	0	28	1	0	1	13	1	0	0	0	9	0	0	0	0	0	0	0	0	0	0	0	0	5
Psmb4	78	0	17	15	7	4	24	15	7	54	35	0	14	15	21	26	12	19	46	14	4	16	16	0	66	3	46	16	74	22	19	11	18	22	1	12	1	14	0	4	5	18	0	1	13	390	46	20	16
Slc30a4	0	0	0	0	0	0	0	0	0	0	0	0	0	0	0	0	0	0	0	0	0	0	0	6	0	0	0	0	0	0	0	0	0	0	0	0	0	0	0	0	0	0	34	26	0	0	0	0	0
Sqrdl	23	0	34	9	0	13	0	0	10	8	0	0	7	0	11	5	0	0	28	0	0	0	0	0	0	32	0	3	72	22	5	0	14	0	34	2	0	1	19	7	0	0	0	0	0	0	64	0	0
Bloc1s6	0	1	0	6	0	4	4	1	0	0	0	35	0	0	25	8	0	0	0	0	0	0	0	0	26	48	1	3	86	0	2	0	3	0	1	10	0	19	12	0	0	8	0	0	4	0	0	0	8
Metap1	1	0	0	0	37	17	0	0	2	0	0	0	3	2	0	4	0	0	0	0	0	42	9	0	31	0	21	6	0	100	0	57	0	0	0	21	0	0	0	1	0	6	0	0	37	0	100	20	1
Gpr108	0	66	0	35	0	8	0	29	0	0	0	0	13	51	4	15	19	0	31	0	0	0	10	0	0	62	5	11	117	36	7	43	7	1	0	2	0	0	0	4	0	19	68	0	9	0	121	4	14
Tnfsf14	0	0	0	0	0	0	0	0	0	0	29	26	0	0	0	0	0	0	0	0	23	0	0	0	0	1	0	0	0	0	6	0	0	1	0	3	11	0	0	0	24	3	0	0	0	0	0	24	0
Rsl1d1	49	0	0	27	15	2	0	3	18	5	0	0	11	3	11	10	15	0	28	31	47	0	0	5	38	24	39	6	0	0	3	16	6	42	9	15	0	12	0	0	17	8	27	17	12	246	0	12	1
Apc	3	0	0	0	11	0	0	0	25	0	0	0	0	0	13	0	0	0	29	0	9	0	2	0	46	0	0	0	0	14	4	0	6	0	0	0	0	14	0	2	0	0	0	0	0	0	0	0	6
Reep5	2	0	6	35	0	19	5	25	0	50	8	57	24	11	8	31	11	4	18	12	82	0	38	2	32	44	27	29	179	10	20	13	24	97	8	32	0	27	0	4	1	32	100	0	40	72	1	4	8
Ergic3	0	11	97	42	0	16	24	18	0	43	40	1	5	19	0	15	25	46	17	28	36	37	6	8	49	43	40	3	25	10	6	40	18	21	0	13	0	9	34	0	67	7	0	32	44	0	0	41	17
Uqcc1	0	0	0	0	0	0	0	0	0	48	1	0	2	0	0	0	17	0	0	4	0	0	0	1	0	0	31	5	2	0	21	0	0	1	34	0	0	23	0	4	7	21	0	0	13	0	0	0	2
Spo11	0	0	0	0	0	0	5	0	0	0	0	0	0	0	0	0	0	0	0	0	0	0	0	0	0	0	0	0	92	0	0	0	0	0	0	0	0	0	0	0	0	0	0	0	0	0	8	0	0
Ncoa2	53	0	92	0	0	18	3	4	0	22	58	1	0	0	0	0	1	79	136	0	0	19	4	0	1	0	0	0	0	0	0	0	0	0	0	0	0	1	2	3	25	0	12	0	0	0	0	4	10
Nr2c2	1	9	0	21	0	0	2	3	2	15	1	8	2	30	45	6	4	0	1	15	1	35	0	7	15	0	1	13	5	0	9	0	0	3	6	7	0	0	6	4	0	2	0	33	7	173	0	7	3
Nr2c1	2	0	0	0	0	0	0	0	0	0	0	0	0	0	0	0	0	0	13	4	0	0	10	0	0	0	18	0	0	0	0	0	0	0	0	5	0	0	0	0	0	0	0	1	2	0	0	4	0
Smpd4	39	0	1	18	0	25	0	2	0	3	0	0	0	0	0	1	19	0	92	15	0	0	31	0	14	0	37	0	95	0	6	0	13	0	0	15	0	11	0	0	0	5	0	0	0	0	0	69	1
Pex1	0	0	0	6	0	7	19	1	0	3	0	0	0	0	0	1	0	0	0	0	0	3	0	0	0	0	0	1	1	0	7	0	4	0	0	8	0	0	0	0	0	5	0	1	0	0	0	0	7
Kctd20	2	0	1	97	42	24	4	20	28	147	0	0	17	0	27	56	27	0	54	7	0	0	7	6	88	12	34	13	1	34	16	0	26	38	123	16	0	14	0	4	0	8	0	0	20	0	0	14	28
Ctns	101	0	0	0	0	0	0	0	0	34	0	0	1	0	0	6	0	0	0	0	0	0	16	0	0	0	24	7	0	0	0	0	0	0	1	0	0	3	0	0	47	0	0	0	9	0	0	0	5
Shpk	1	0	83	1	0	0	0	0	0	0	0	0	0	0	37	0	0	0	0	0	0	0	0	0	0	0	0	0	0	0	0	0	0	0	0	0	0	0	0	0	0	0	0	0	0	0	0	0	1
Tuft1	0	0	0	0	0	0	0	0	0	0	0	0	0	0	0	0	0	0	0	0	0	0	0	0	0	0	0	0	123	0	0	0	0	88	0	0	0	0	0	0	0	0	0	0	0	0	0	0	0
Rcn1	44	0	1	26	0	0	8	0	29	36	11	0	2	29	0	0	15	0	48	0	7	0	0	0	0	0	0	0	0	0	6	0	0	0	29	4	0	0	0	0	96	0	0	0	21	0	0	40	7
Dnase1	1	0	0	4	0	2	0	1	0	2	1	1	0	0	3	1	1	0	3	0	4	1	0	0	5	1	0	1	0	0	1	1	0	0	1	0	0	2	0	0	0	0	0	0	0	7	0	0	0
Trap1	59	59	0	208	19	42	9	26	0	161	67	51	22	0	41	20	22	0	51	2	153	18	7	0	138	39	12	58	0	1	3	17	16	0	168	14	0	13	38	0	0	51	1	0	47	408	0	41	8
Naa60	0	0	0	83	0	27	8	13	26	38	0	0	10	0	0	38	0	0	48	24	168	0	4	0	10	0	0	15	0	51	36	0	27	0	46	0	4	11	0	22	50	29	0	0	60	0	1	47	14
1700037C18Rik	0	0	0	24	0	15	4	5	12	15	0	1	4	0	0	13	0	0	19	4	47	0	0	10	2	0	0	3	0	17	11	0	11	0	12	0	10	5	0	6	13	9	0	0	20	0	0	19	3
Ankrd13d	0	0	0	0	0	0	14	9	0	13	0	0	0	0	0	0	0	0	0	0	0	0	6	0	0	0	0	19	0	0	0	0	0	0	0	0	0	0	0	1	0	0	0	0	0	0	0	0	0
Tpr	1	0	16	15	3	7	12	2	13	26	0	1	4	0	18	11	34	4	34	1	1	24	5	0	38	1	27	10	78	14	9	10	25	68	9	1	0	23	0	1	0	16	46	8	22	71	1	15	20
BC003331	19	27	0	2	2	0	2	0	0	10	0	1	0	48	0	1	3	3	6	2	1	3	5	0	21	1	3	0	0	16	4	0	0	0	0	2	0	1	0	2	0	1	0	0	5	0	0	2	6
Prg4	0	0	4	1	0	0	4	0	0	0	0	0	0	0	0	1	1	0	0	0	0	0	0	0	1	0	0	0	0	0	0	0	1	5	0	0	0	0	0	0	0	1	0	0	0	0	0	2	3
Dhx34	80	0	0	0	1	0	21	11	0	1	0	57	0	0	0	0	18	0	66	0	1	74	0	0	1	0	0	43	0	0	3	120	10	0	0	0	0	30	0	33	0	29	0	106	4	0	0	2	18
Kptn	0	0	0	0	0	0	0	1	0	0	1	0	0	0	0	0	0	0	0	5	0	0	13	12	0	0	0	0	61	0	0	0	0	0	0	0	0	0	0	0	0	5	0	0	0	0	0	12	0
Napa	29	42	118	88	13	16	3	3	59	44	57	0	9	32	0	3	13	51	20	10	0	2	17	25	50	35	44	15	68	7	13	5	18	27	0	30	0	12	0	0	0	47	0	0	18	252	187	1	12
Sra1	3	0	0	0	0	1	0	7	0	3	0	0	10	0	1	0	7	0	36	0	11	8	3	0	32	3	0	2	0	0	2	17	0	5	30	1	6	1	11	0	0	3	0	0	0	0	0	30	1
Atp5g1	1	3	2	27	0	11	4	10	1	14	5	2	19	0	4	10	6	0	4	17	4	1	3	1	22	2	5	15	12	3	3	0	19	6	6	7	2	13	3	6	1	33	0	8	4	211	0	9	13
Snf8	0	0	1	0	0	0	0	1	0	11	2	0	0	0	1	0	2	0	5	4	19	1	1	0	0	0	0	2	3	0	0	0	1	0	5	0	0	7	8	0	0	1	0	0	3	0	10	2	2
Tbcb	0	0	0	7	4	0	2	1	0	34	0	0	3	0	6	3	2	5	0	6	0	0	8	9	40	1	11	11	6	6	2	11	1	0	0	0	0	11	0	0	0	16	0	0	2	290	32	4	8
Inpp5k	1	0	0	31	0	0	0	17	1	66	0	0	6	0	25	0	47	6	0	16	1	0	12	15	3	55	0	21	330	67	0	75	0	0	0	6	0	1	19	0	0	0	0	0	2	97	202	0	15
Crkl	67	0	0	13	34	6	8	19	0	48	1	0	3	0	26	21	23	0	104	1	0	0	0	37	0	1	41	15	0	74	0	0	2	54	61	0	0	4	0	18	32	17	0	0	18	0	0	0	0
Eps8l1	0	0	0	0	0	0	0	0	0	0	0	0	0	0	36	0	0	0	0	0	0	0	0	0	0	0	0	0	68	0	0	0	0	0	0	0	1	0	0	0	0	0	0	0	0	0	0	0	0
Clint1	2	0	71	8	0	6	6	16	0	5	0	0	10	0	0	7	15	0	2	2	13	0	1	22	39	0	21	0	64	11	4	0	4	0	2	7	34	9	0	4	0	1	0	0	4	0	0	0	0
Prss16	0	0	0	0	0	0	0	0	0	29	0	0	6	0	0	4	0	0	0	0	0	0	2	0	0	0	0	0	0	0	0	0	4	0	0	0	0	0	0	0	0	0	0	0	0	0	0	0	0
Cdkal1	1	56	0	0	33	9	0	0	0	0	3	0	0	3	0	0	0	25	0	0	0	0	0	0	4	0	0	5	0	0	0	0	0	0	1	0	0	6	0	3	0	0	0	0	1	86	0	1	0
Htra1	0	0	0	0	0	0	0	0	0	0	0	0	0	0	0	0	0	0	0	0	0	0	0	0	0	0	0	0	0	0	0	0	0	0	0	0	0	0	0	0	0	0	0	0	0	0	0	0	0
Zbtb17	50	0	19	48	0	2	0	0	7	40	47	2	6	0	0	5	0	0	175	0	69	17	14	14	22	0	0	21	79	0	6	0	0	33	0	4	0	21	17	32	0	6	0	15	0	0	0	49	4
Fblim1	0	0	0	0	0	0	0	0	0	0	0	0	0	0	0	0	0	0	0	0	0	0	0	0	0	0	0	0	0	0	0	0	0	0	0	0	0	0	0	0	0	0	0	0	0	0	0	0	0
Hspb7	0	0	0	0	0	0	0	0	0	0	0	0	0	0	0	0	0	0	0	0	0	0	0	0	0	0	0	0	0	0	0	0	0	0	0	0	0	0	0	0	0	0	0	0	0	0	0	0	0
Epor	0	0	0	0	0	0	0	0	0	0	0	0	0	0	0	0	0	0	0	0	0	0	0	0	0	0	0	0	1	0	0	0	0	28	0	0	0	0	0	0	0	0	0	0	0	0	0	0	0
Ccdc159	0	3	0	0	1	0	1	0	1	0	0	0	0	0	0	0	0	0	0	0	0	0	0	0	0	0	0	0	0	2	0	0	0	0	0	0	0	0	0	0	0	0	0	0	0	0	0	0	0
Mob1b	0	0	0	3	0	8	0	4	15	0	0	0	0	0	0	0	0	0	22	0	0	0	0	0	1	0	0	0	0	0	1	0	0	0	0	0	0	1	0	0	0	5	0	0	0	0	3	0	0
Atp6v1b2	27	0	147	37	33	43	0	42	7	85	2	13	6	0	2	18	40	0	0	6	0	64	26	21	89	36	0	52	4	51	20	5	34	0	0	7	0	24	1	0	0	38	74	64	16	13	221	1	47
Eps15l1	14	0	0	0	12	1	0	6	13	28	0	0	0	0	0	5	8	0	50	16	34	0	9	0	47	0	12	6	28	1	3	0	0	0	0	4	0	0	20	0	19	0	0	57	0	0	3	17	0
Tep1	23	0	0	48	0	1	0	0	0	7	0	0	0	61	0	2	6	0	5	5	1	2	0	0	0	0	43	3	2	70	0	0	15	4	0	2	0	0	2	2	3	1	0	0	1	0	105	1	0
Ttc5	0	0	25	10	0	9	10	0	0	30	0	49	0	0	1	7	4	0	41	2	113	30	0	14	19	2	1	2	0	0	2	17	0	13	0	3	0	0	0	0	2	0	0	0	18	0	0	12	10
Osgep	21	0	22	35	5	5	0	0	0	0	0	0	11	0	0	10	0	23	35	5	16	18	7	0	18	27	16	43	0	44	10	4	0	3	0	7	0	11	0	5	0	3	0	20	6	136	145	17	7
Aamp	133	165	118	24	57	1	48	7	14	93	0	57	18	68	23	16	14	24	8	35	134	0	7	10	10	1	32	0	89	0	18	43	8	36	76	24	0	47	0	96	62	26	30	107	36	1	0	20	23
Tmbim1	16	1	149	7	50	0	0	6	16	74	0	8	1	34	11	0	1	0	1	1	2	0	11	0	3	0	13	0	87	0	0	0	5	0	0	0	0	12	27	0	0	7	0	150	1	0	77	60	0
Arpc2	60	0	59	47	30	37	17	43	6	126	97	57	19	12	47	43	67	28	46	16	15	63	38	19	109	5	86	28	66	23	12	66	54	39	102	15	5	37	15	32	14	75	18	48	42	251	46	57	28
Kmt2b	0	0	0	3	0	0	0	0	0	0	0	0	4	0	0	0	0	0	0	0	0	0	0	0	69	0	4	0	0	0	1	0	2	0	34	0	0	0	0	0	0	0	0	0	4	0	0	0	0
Tmem147	1	0	0	24	13	15	4	7	10	63	0	8	15	23	6	17	35	1	4	29	0	0	14	7	42	0	17	14	0	0	3	7	13	0	0	3	0	7	1	6	0	9	0	0	10	148	17	9	18
Rps9	128	69	95	161	62	128	98	76	121	156	83	81	93	152	100	127	121	65	109	178	155	106	122	96	245	94	92	151	125	88	56	99	156	74	150	52	35	234	25	13	57	175	78	34	55	647	152	181	53
Tfpt	7	7	28	8	0	4	0	0	0	0	0	0	1	0	0	0	2	0	0	0	0	5	2	0	8	0	0	0	0	0	0	2	1	5	0	0	0	3	0	2	0	1	11	0	0	47	0	0	1
Ggt5	0	0	7	0	0	0	0	0	0	0	39	35	0	0	0	0	0	0	0	0	114	0	0	8	0	0	0	0	0	0	0	0	0	0	14	0	0	0	0	0	0	0	0	0	0	0	0	1	0
Crip2	0	0	0	0	0	0	4	0	0	0	0	0	0	0	0	0	0	0	0	0	0	0	0	0	0	0	0	0	0	0	0	0	0	0	0	1	0	0	0	0	0	0	0	0	0	0	0	0	0
Crip1	0	0	2	5	1	3	7	5	3	5	3	5	3	0	13	2	3	4	6	1	32	32	3	2	1	4	2	3	0	24	2	0	13	3	6	1	0	3	0	0	1	8	0	3	2	42	4	33	0
Cbfa2t3	6	24	0	8	2	0	3	8	12	11	11	0	7	15	1	2	2	20	1	4	0	3	6	45	0	2	4	5	27	12	3	4	0	0	0	9	19	6	1	9	25	9	36	18	0	0	17	17	2
Pgrmc1	16	1	44	3	20	3	3	2	3	18	0	44	1	0	0	1	1	36	14	8	3	33	0	0	4	0	2	3	101	37	3	0	3	0	31	0	0	0	0	5	35	24	99	0	2	0	60	0	0
Gcat	0	0	15	16	0	0	7	0	0	0	0	15	0	0	0	0	0	0	14	3	0	0	0	0	0	0	0	0	0	0	0	0	0	0	0	1	0	4	0	0	51	0	0	0	0	0	0	0	0
Tek	2	0	0	0	0	0	0	0	0	0	0	0	0	0	0	0	0	0	0	0	0	0	0	0	0	0	0	0	0	0	0	0	0	0	0	0	0	0	0	0	0	0	0	0	0	0	75	0	0
Mpl	192	432	1	1	86	0	3	2	128	0	177	29	1	43	3	0	0	232	0	0	0	0	0	5	0	1	1	0	633	18	0	245	0	8	2	0	78	0	62	0	168	0	370	0	1	0	302	0	0
Elovl1	30	0	95	39	0	14	18	0	9	10	35	0	20	1	0	7	16	0	0	15	0	36	0	0	49	0	11	43	206	2	3	0	3	0	37	0	0	20	0	0	49	23	0	0	20	216	0	17	2
Med8	0	0	17	5	12	9	1	6	0	9	0	0	3	0	0	6	10	0	14	0	0	0	0	0	14	0	7	10	0	0	1	0	0	0	2	7	0	0	0	9	0	3	0	0	6	0	0	0	2
Hyi	9	0	0	0	0	0	0	0	3	9	0	0	2	0	0	0	0	8	0	1	5	0	0	0	0	0	0	7	0	0	0	1	0	0	7	0	0	0	0	0	0	0	0	0	0	0	0	8	0
Cdc20	0	0	64	220	0	12	31	0	0	162	0	0	2	0	1	14	0	0	0	0	0	0	0	0	15	0	0	28	0	127	4	0	41	0	0	2	0	24	0	0	0	0	0	0	9	0	0	21	7
Pvrl4	0	0	0	0	0	0	0	0	0	0	1	0	0	0	0	0	0	0	0	0	0	0	0	0	0	0	0	0	4	0	0	0	0	0	0	0	0	0	39	0	0	0	0	0	0	0	0	1	0
Pfdn2	3	0	0	2	5	0	0	4	4	8	0	0	0	2	0	1	4	0	3	1	3	0	0	2	5	0	0	2	0	0	4	0	1	0	3	1	0	0	1	1	6	8	0	0	0	89	0	0	0
Rnf114	45	1	171	21	12	1	9	0	1	40	26	96	7	36	31	9	21	0	56	28	255	1	19	5	39	0	12	20	127	194	11	65	6	234	0	4	0	2	15	5	0	0	88	104	6	12	0	36	0
C330007P06Rik	0	37	0	11	27	0	4	5	0	15	0	0	0	0	0	0	11	0	26	2	0	0	1	0	29	0	0	1	1	0	0	0	1	0	0	0	0	1	0	0	0	0	0	0	0	0	0	0	1
Srm	0	0	0	174	17	10	0	33	13	128	0	0	30	0	19	21	14	18	27	3	13	15	1	0	40	30	53	9	0	0	18	0	55	0	23	36	0	35	0	1	0	16	25	0	52	144	0	90	23
Epha2	9	0	0	0	0	0	0	0	0	0	0	0	0	0	1	0	0	0	0	0	0	0	0	0	0	0	0	1	1	0	0	0	0	0	0	0	0	0	0	0	0	0	0	0	0	0	0	0	0
Rbm14	114	0	0	154	10	33	5	40	24	108	0	0	7	0	0	15	36	0	76	43	0	0	0	22	36	0	38	12	0	84	10	0	11	9	0	19	1	3	19	0	0	16	134	36	7	0	0	43	14
Actn3	0	0	0	0	0	0	0	0	0	0	0	0	0	0	0	0	0	0	0	0	0	0	0	0	0	0	0	0	0	0	0	0	0	0	0	0	0	0	0	0	0	0	0	0	0	0	0	0	0
Zdhhc24	0	44	0	8	1	0	2	0	0	0	0	0	0	0	0	5	14	0	0	0	0	0	0	0	89	123	0	0	0	0	0	0	0	185	4	1	0	0	0	0	0	0	0	0	0	0	0	12	8
Bbs1	0	0	0	0	0	0	0	0	0	0	0	0	0	0	0	0	0	0	0	0	0	0	0	0	0	0	0	0	0	0	0	0	0	0	0	0	0	0	0	0	0	0	0	0	0	0	0	0	0
Ndor1	0	0	0	1	22	1	1	19	0	2	1	0	0	0	0	2	23	3	0	0	0	5	0	0	0	0	0	0	1	0	0	0	7	0	50	10	0	5	22	0	0	8	0	13	30	0	0	0	0
Nsmf	0	0	0	0	0	0	0	0	0	29	0	3	0	0	0	0	0	95	0	2	0	0	0	0	0	0	0	0	0	0	0	0	0	0	0	13	0	0	0	0	0	12	0	0	0	0	333	0	0
Pdk1	39	0	3	46	67	18	8	3	0	20	58	91	5	0	0	8	0	0	0	0	0	0	0	0	56	35	8	10	0	0	6	0	2	90	1	1	0	15	40	0	0	0	11	0	13	0	104	16	13
Ptbp1	112	161	389	456	132	36	10	117	145	361	33	116	55	69	17	79	194	88	162	48	185	106	141	36	89	251	147	171	1	186	117	142	53	133	159	33	74	46	19	36	0	167	9	113	118	2	154	148	57
Mvd	0	0	1	6	0	5	0	6	0	0	0	0	0	36	1	0	0	0	0	0	0	0	0	0	8	0	0	0	0	0	0	0	21	0	0	6	0	0	0	0	0	0	0	0	0	0	0	0	0
Cyba	5	7	0	16	3	31	0	9	1	14	0	3	15	10	23	14	35	7	7	5	30	12	60	0	95	5	0	24	0	6	18	34	56	5	2	11	15	12	7	32	9	25	4	0	15	0	0	7	15
Tmem110	0	0	40	0	1	0	2	1	0	0	0	0	0	0	0	1	0	0	104	6	0	0	0	0	0	0	0	0	0	0	3	36	0	0	0	0	25	0	0	0	0	0	0	0	0	0	0	0	0
Sfmbt1	0	0	0	5	6	0	4	0	0	0	0	0	0	0	0	0	7	0	0	0	0	0	0	0	0	0	0	0	0	11	0	0	0	0	0	0	0	0	0	0	0	0	0	91	5	0	0	24	0
Atp7b	0	0	0	0	0	0	0	0	0	0	0	0	0	0	0	0	0	0	0	0	0	0	0	0	0	1	0	0	0	0	0	0	0	0	0	0	0	0	0	0	0	0	0	0	0	0	0	0	0
Slc4a1	0	0	0	0	0	0	0	0	0	0	0	0	0	0	0	0	0	0	0	0	0	0	0	0	0	0	0	0	0	0	0	0	0	0	0	0	0	0	0	0	0	0	0	0	0	0	0	0	0
Rundc3a	0	0	0	0	0	0	0	0	0	0	0	0	0	0	0	0	0	0	0	0	0	0	0	0	0	0	0	0	0	0	0	0	0	0	0	0	0	0	0	0	0	0	0	0	0	0	0	0	0
Slc4a3	0	0	0	0	0	0	0	0	0	0	0	0	0	0	0	0	0	0	0	0	0	0	0	0	0	0	0	0	0	0	0	0	0	0	0	0	0	0	0	0	0	0	0	0	0	0	0	0	0
Cdt1	0	0	0	0	64	13	14	28	0	72	0	0	16	0	0	33	42	0	69	17	0	50	9	1	5	0	9	14	0	0	10	26	13	0	29	18	0	26	0	16	0	25	95	0	43	0	0	32	27
Runx1t1	1	0	0	0	0	0	0	0	14	1	0	0	0	0	1	0	0	0	0	0	0	0	0	0	0	0	0	0	94	0	0	0	0	0	0	0	0	0	0	0	0	0	0	0	0	0	0	0	0
Aprt	0	0	11	26	7	9	0	28	13	11	10	0	25	1	0	5	44	1	4	14	10	25	31	4	56	7	7	6	7	1	8	0	24	3	30	5	4	17	2	26	10	8	0	0	11	149	20	29	4
Gtf2h1	0	17	0	24	0	0	0	1	0	29	40	0	1	20	1	0	32	0	0	0	0	0	10	0	0	0	25	0	0	16	0	13	3	0	0	4	0	0	0	0	0	5	0	0	23	0	0	0	0
Hfe	0	0	1	12	0	0	0	0	1	19	0	0	0	0	0	0	5	0	0	9	0	30	4	0	1	0	0	0	0	1	0	0	0	1	0	2	0	0	0	0	0	4	0	0	7	174	0	0	0
Abhd1	0	0	0	1	0	0	0	1	11	12	0	0	0	0	1	4	0	24	2	0	0	0	0	0	1	0	10	0	0	2	0	1	1	82	0	0	0	0	0	0	0	0	0	0	3	8	121	1	0
Slc5a6	4	0	0	45	47	11	0	26	0	0	0	0	0	1	0	0	0	1	0	0	0	0	0	0	0	2	0	1	0	0	0	1	0	0	3	0	0	0	0	0	0	0	2	0	0	0	0	0	0
Qrich1	83	38	0	98	96	12	0	34	0	75	0	1	4	0	0	17	21	0	114	0	82	65	9	0	54	40	18	8	100	77	1	59	6	0	42	11	41	28	35	3	0	36	0	33	34	161	1	54	2
P4htm	0	108	0	0	15	0	1	0	0	19	0	0	0	0	3	0	0	0	0	1	0	0	0	0	0	0	0	0	0	0	1	0	0	0	53	0	0	4	0	0	0	0	0	4	0	0	0	0	0
Usp19	57	0	76	1	0	3	11	51	0	28	16	110	3	21	35	12	49	90	0	30	3	0	22	15	62	0	10	3	0	69	0	0	15	1	95	9	89	29	24	32	0	4	0	86	33	10	1	1	9
Pola1	18	0	0	35	12	6	0	16	1	6	0	0	12	0	1	9	13	0	19	6	8	0	1	0	93	0	1	2	0	18	0	0	4	0	24	2	0	5	0	0	0	5	2	0	14	328	0	14	19
Cdc42	79	0	2	155	21	23	43	50	18	214	42	69	49	0	9	32	102	90	73	33	147	218	71	12	35	98	93	99	131	67	16	3	27	0	159	23	39	22	39	27	24	93	64	37	42	293	64	177	28
Pknox1	0	0	0	13	0	0	0	0	0	1	0	0	0	0	0	12	0	0	54	0	0	0	14	0	14	0	0	0	0	0	0	0	0	0	0	10	0	0	0	0	0	0	0	0	25	0	0	34	0
Gmnn	0	0	0	0	8	7	0	9	2	9	0	0	2	0	0	5	3	0	12	1	0	0	10	0	8	0	0	1	0	1	3	0	2	0	5	0	0	5	0	3	0	1	0	0	0	53	0	26	4
Acot13	3	0	0	1	5	3	0	0	7	1	0	0	1	0	0	2	0	3	0	0	0	0	4	0	9	2	0	4	2	1	1	0	1	1	0	0	0	1	0	5	0	0	1	2	2	35	0	0	0
Zfp184	0	0	0	0	0	0	0	0	0	28	0	0	0	0	0	0	12	0	0	0	0	0	0	0	0	0	0	0	0	35	5	0	0	0	0	0	0	0	0	0	0	0	0	0	0	0	0	0	0
Cdk4	104	107	142	239	36	23	27	40	9	175	32	11	34	21	1	40	38	18	201	36	36	53	44	9	129	101	64	118	65	141	27	5	46	61	196	42	14	73	62	5	46	72	80	0	40	278	65	165	50
B4galnt1	1	1	69	268	0	61	0	101	0	387	0	18	30	0	30	58	165	0	56	36	85	147	76	1	81	93	59	122	0	35	108	0	46	0	35	28	0	58	0	54	22	64	0	1	124	1	0	120	55
Mettl1	3	0	0	5	1	0	1	0	0	2	4	0	4	0	0	1	1	0	0	0	0	1	0	0	10	2	8	9	0	0	8	0	2	13	0	5	0	0	0	2	2	1	0	0	0	0	27	0	4
Tspan31	16	31	30	34	0	15	1	3	3	56	0	14	3	0	1	0	11	17	0	2	31	36	0	0	50	2	18	11	0	0	6	17	4	11	85	12	0	8	0	0	0	6	0	0	5	278	76	0	3
Kif5b	80	0	0	26	4	0	12	13	0	14	3	0	3	15	2	0	7	0	79	1	35	0	6	8	56	67	5	22	0	59	2	3	1	0	0	0	1	2	0	4	0	1	43	0	1	10	0	13	6
Saal1	0	58	33	9	2	15	0	3	0	0	0	0	3	0	0	0	29	0	17	3	0	12	0	0	0	16	0	11	1	1	0	0	4	0	15	3	0	11	0	2	0	0	0	0	5	0	0	13	11
Cnp	9	6	116	62	0	14	1	17	0	110	93	1	1	0	0	22	33	6	58	19	0	0	1	1	0	2	35	28	20	39	10	10	1	106	3	13	75	10	0	1	0	18	5	2	23	0	0	42	0
Ttc25	0	0	0	0	0	0	1	10	0	0	0	0	1	0	0	4	1	0	1	0	0	0	0	0	2	0	0	1	0	1	0	0	0	0	3	0	0	0	0	0	0	0	0	0	0	0	0	0	0
Sulf2	0	0	0	0	0	0	0	0	0	0	0	0	0	0	0	0	0	0	0	0	0	0	0	0	1	0	0	0	0	0	0	0	0	0	0	0	0	0	0	0	0	0	0	0	0	0	0	0	0
Sod2	15	1	0	23	15	7	13	1	0	5	0	16	6	0	1	11	1	0	0	10	28	6	5	24	15	3	7	17	0	0	0	26	7	21	1	6	10	15	3	0	6	19	85	0	0	0	5	23	1
Tmco6	23	0	56	0	0	0	0	1	1	1	0	0	3	0	14	8	0	0	0	2	0	0	0	0	0	0	0	0	0	23	0	0	2	46	0	0	0	0	0	0	2	0	0	7	0	1	0	0	0
Stambp	12	2	55	15	0	8	0	0	0	3	2	0	0	0	2	0	3	0	0	0	3	20	0	0	0	43	0	0	0	45	5	0	0	0	35	0	0	0	0	0	17	0	0	69	0	11	0	0	0
Ezh1	0	0	32	0	0	0	7	0	2	0	0	0	0	0	0	4	0	0	0	0	0	0	0	16	17	0	29	7	261	67	1	106	0	9	0	1	0	0	0	1	0	0	0	0	11	0	0	0	0
Hap1	0	0	0	0	0	0	0	0	0	0	0	0	0	0	0	0	0	0	0	0	0	0	0	0	0	0	0	0	0	0	0	0	0	0	0	0	0	0	0	0	0	0	0	0	0	0	0	0	0
Leprel4	0	0	0	0	0	0	0	0	0	0	0	0	0	0	0	0	0	0	0	0	0	0	0	0	0	0	0	0	0	0	0	0	0	0	0	0	0	0	0	0	0	0	0	0	0	0	0	0	0
Ctnnb1	64	0	0	74	116	8	22	17	1	164	220	71	13	0	23	20	79	32	73	4	159	0	0	0	74	0	5	12	1	193	13	121	29	1	281	15	58	30	9	30	75	38	0	85	11	0	0	1	4
Eif1b	7	0	3	3	3	0	7	1	0	3	0	9	3	12	7	1	5	9	6	2	0	4	0	0	19	4	0	22	14	16	1	0	3	8	2	2	2	7	1	5	0	3	0	0	1	82	16	9	1
Psmd2	19	93	1	108	33	56	1	52	24	92	0	8	12	0	0	38	64	3	118	23	42	72	27	20	12	67	20	52	17	213	28	101	10	90	73	31	2	24	0	0	64	51	82	0	26	233	175	88	31
Vars	6	296	138	271	308	111	45	62	31	244	18	0	25	144	14	94	126	75	87	29	129	198	48	52	103	185	108	126	727	0	3	22	92	282	1	97	0	28	70	0	138	43	182	239	54	0	67	20	64
Vwa7	0	0	0	0	0	0	0	0	0	0	0	5	0	0	13	0	0	0	0	0	0	0	0	0	0	0	0	0	0	0	0	0	0	0	0	0	0	0	0	0	0	0	0	0	0	0	0	0	0
Hspa1l	0	0	0	0	0	0	0	0	0	0	0	0	0	0	0	0	0	0	0	0	0	0	0	0	0	0	0	0	0	0	0	0	0	0	0	0	0	0	0	0	0	0	0	0	0	0	0	0	0
Msh5	0	0	0	5	0	0	0	0	0	0	0	0	0	0	0	0	0	0	0	0	0	0	4	0	0	0	0	0	0	0	0	0	0	0	0	0	0	0	0	0	0	0	0	0	0	0	0	7	0
Abhd16a	28	0	0	11	1	0	4	14	0	110	30	0	0	109	32	29	31	37	35	9	73	45	14	0	0	0	45	12	136	63	0	0	15	2	54	8	0	0	0	1	2	0	0	0	22	0	116	0	7
Neu1	39	153	1	32	0	7	10	5	0	12	0	0	4	0	0	11	34	0	0	15	2	69	33	0	17	0	0	9	0	0	23	1	4	0	0	18	0	16	38	92	0	9	2	0	59	0	0	0	4
Ddah2	0	0	26	0	0	0	9	0	0	0	0	1	0	0	0	0	0	0	0	0	35	0	0	20	0	17	9	6	42	36	0	27	0	0	31	0	0	0	0	0	0	0	0	0	0	0	0	12	0
Clic1	35	23	38	29	17	35	11	23	31	65	11	27	16	43	20	27	36	8	48	22	42	30	28	31	72	18	34	33	40	18	14	5	65	26	51	12	3	17	43	4	8	36	63	8	11	239	95	50	41
Lsm2	0	9	0	9	14	4	14	2	3	15	22	11	3	0	2	12	5	0	7	10	0	0	0	0	5	1	1	19	0	6	0	0	1	0	8	3	0	10	0	5	0	27	0	11	22	137	0	2	6
Pole	55	1	0	26	8	12	0	0	0	0	0	0	25	23	14	13	28	0	1	1	1	0	1	0	0	17	1	0	57	2	10	0	11	0	41	0	1	9	0	0	0	22	0	0	1	0	74	71	0
Stx1a	0	0	0	0	0	0	0	0	0	2	0	0	0	0	0	0	0	0	0	0	0	0	0	0	0	0	0	0	0	0	0	0	0	0	0	0	0	0	0	0	0	0	0	0	0	0	0	0	0
Zfp775	0	0	0	0	0	0	8	0	0	0	0	0	0	0	0	0	1	0	0	0	0	0	0	0	0	0	0	0	0	0	0	0	0	0	0	0	0	0	0	0	0	0	0	1	0	0	148	0	0
Mrpl49	0	21	0	0	6	9	0	15	0	1	46	1	9	0	0	1	10	18	53	1	0	0	1	0	7	0	0	19	0	0	1	0	2	0	0	0	0	2	0	2	0	0	2	1	2	62	0	21	4
Dennd2c	0	0	0	1	0	0	0	0	0	0	0	0	0	0	0	0	0	0	0	0	0	0	0	0	0	0	18	0	0	0	0	0	0	0	0	0	0	0	0	0	0	5	0	0	0	0	0	0	0
Mark3	0	0	0	0	0	1	0	0	0	0	0	21	1	0	4	0	13	0	0	0	0	0	2	0	6	0	0	6	31	0	0	0	7	0	0	1	0	0	0	0	0	3	1	0	0	0	0	22	0
Gatad1	0	0	2	0	0	0	1	0	0	9	0	0	0	11	0	2	1	0	10	0	0	5	2	0	2	0	2	1	7	17	1	8	0	1	0	2	0	0	2	3	0	0	0	0	3	0	0	0	2
M6pr	32	50	107	108	46	32	18	35	15	171	0	0	12	29	1	33	46	20	17	31	1	24	38	9	115	21	50	79	58	38	13	32	64	25	26	4	71	13	30	8	0	115	55	20	41	97	93	41	23
Lrrc8a	0	0	2	1	4	0	3	2	0	1	1	2	1	2	1	5	2	2	0	0	0	0	1	0	2	1	1	1	3	2	2	3	1	1	1	0	1	3	0	1	2	0	2	3	0	6	1	0	1
Mc5r	0	0	0	0	0	0	0	0	0	0	0	0	0	0	0	0	0	0	5	0	0	0	0	0	0	0	0	0	0	0	0	0	0	0	0	0	0	0	0	0	0	0	0	0	0	0	0	0	0
Ppp2r1a	1	66	107	32	61	19	19	25	86	136	28	34	14	0	0	16	32	0	108	24	134	2	28	67	120	105	91	77	0	2	8	95	29	164	2	1	0	15	27	0	131	27	0	3	92	1	98	42	32
Fance	21	0	0	0	15	0	0	1	0	13	0	0	0	0	0	7	0	0	0	0	40	0	0	0	0	0	0	10	1	105	0	0	0	0	0	10	0	4	0	0	0	0	0	0	0	0	1	0	0
Tinf2	0	0	0	13	12	2	2	0	0	21	0	0	0	0	0	4	2	0	14	2	0	0	0	4	0	0	0	7	0	0	3	0	4	1	0	7	15	1	2	0	0	0	0	0	0	0	0	0	0
Tssk4	0	0	0	0	0	0	0	0	0	0	0	0	0	0	0	0	0	0	0	0	0	0	0	0	0	0	0	0	0	0	0	0	0	0	0	0	0	0	0	0	0	0	0	0	0	0	0	0	0
Dus3l	87	101	0	21	18	16	14	5	0	71	60	0	1	0	35	10	0	0	0	12	0	0	0	0	9	0	32	4	71	0	1	0	9	0	42	0	0	0	0	0	0	0	0	0	20	0	0	51	9
Gtpbp3	0	0	0	0	0	2	1	12	0	1	40	0	1	0	0	0	0	0	0	4	0	19	0	0	0	0	0	8	0	0	0	0	0	51	0	0	0	1	0	0	0	10	65	156	3	0	149	41	0
Tgfbr1	1	0	0	0	0	0	1	0	0	0	0	49	3	1	0	0	12	0	0	0	0	0	0	0	30	6	0	0	0	22	7	5	0	0	0	0	0	3	0	0	0	0	0	1	2	0	0	16	0
Homer1	0	0	0	0	0	0	0	0	0	0	0	0	0	0	0	0	0	0	0	0	0	0	0	0	9	0	0	0	0	0	0	0	0	0	0	0	0	0	0	0	0	0	0	0	0	0	0	0	0
Rad51c	0	0	0	0	0	0	0	0	0	0	0	0	0	0	0	0	0	0	0	0	0	1	0	0	0	0	0	0	0	0	0	0	0	0	0	0	0	0	0	0	0	0	0	0	1	0	0	0	0
Cav1	0	0	0	0	0	0	0	0	0	0	0	0	0	0	0	0	0	0	0	0	0	0	0	0	0	0	0	0	0	0	0	0	0	0	0	0	0	0	0	0	0	0	0	0	0	0	0	0	0
Arpp19	14	1	3	13	21	3	2	3	1	20	1	0	3	1	1	4	2	0	24	0	24	1	3	0	16	6	0	2	21	23	0	8	2	79	0	5	0	10	0	7	3	11	0	0	0	63	0	13	3
Bcl2l1	0	33	0	0	0	1	0	1	47	0	0	0	0	0	24	0	3	0	0	0	0	0	0	0	12	0	0	9	8	0	2	0	0	0	0	0	0	0	0	0	0	0	1	0	0	0	172	0	3
Khsrp	3	41	0	19	8	4	13	0	0	1	1	0	0	0	0	4	19	0	0	19	0	71	0	0	30	0	0	0	0	0	0	0	11	2	0	3	0	8	0	18	0	4	0	27	8	0	0	2	6
Dio2	0	0	2	0	0	23	0	1	0	12	0	0	5	0	0	0	8	13	0	1	0	0	14	0	23	0	0	0	0	0	0	0	0	0	0	0	0	9	0	0	0	2	0	0	0	0	0	23	0
Ccdc124	9	0	15	14	21	0	0	2	0	9	25	0	4	10	0	5	0	7	0	7	0	0	8	0	21	0	8	13	0	0	3	0	8	0	0	5	0	0	0	10	0	6	0	0	1	0	0	4	2
Cct4	49	0	78	143	0	16	6	7	6	114	38	0	5	59	17	34	17	10	0	19	109	0	19	41	64	35	21	22	84	60	12	0	20	90	94	7	0	15	21	0	29	19	104	0	44	416	44	36	26
0610009B22Rik	4	0	0	0	0	2	0	1	0	4	0	0	1	8	0	1	0	0	5	0	4	0	6	0	2	0	0	2	0	9	0	0	0	2	3	0	2	1	0	0	0	6	6	3	0	0	0	0	1
Cpt1c	0	0	0	0	0	0	0	0	0	0	0	0	0	0	5	0	0	0	0	0	0	0	0	0	0	0	0	0	0	0	0	0	0	14	0	0	0	0	0	0	0	0	0	0	0	0	0	0	0
Zfp655	1	0	0	3	5	12	0	2	0	23	0	0	5	0	0	9	0	0	1	0	0	0	0	0	32	0	0	0	0	0	0	24	0	69	0	0	0	0	19	0	0	0	59	0	18	0	0	0	0
Rhoa	53	15	52	54	2	38	16	49	24	158	52	22	23	30	21	27	60	21	65	25	79	61	23	26	118	61	30	60	175	59	19	45	36	20	63	28	23	34	9	1	6	54	12	0	36	59	91	105	26
Zmiz1	5	0	0	29	4	0	29	23	38	51	0	13	25	0	35	18	0	13	0	6	51	12	0	50	3	72	4	31	0	82	15	0	9	60	129	1	41	12	13	0	0	0	45	99	12	0	21	35	8
Ankrd26	0	2	0	14	0	5	0	0	0	0	0	1	0	0	22	0	13	0	0	0	0	0	0	0	0	0	0	0	0	0	0	49	0	0	0	0	4	0	0	0	0	0	0	0	13	28	0	0	0
Aldh16a1	1	0	0	90	19	3	26	18	0	59	3	46	26	0	34	24	13	59	6	0	0	1	25	0	27	23	6	28	0	19	2	0	0	2	0	13	0	20	0	36	0	8	40	0	4	0	1	116	18
Hnrnpa0	0	0	0	5	0	0	4	0	0	1	0	0	0	0	8	0	0	0	0	0	0	0	0	0	1	2	0	0	0	0	0	0	0	0	0	0	0	0	0	1	0	2	0	12	1	2	0	0	0
Prrg2	0	0	2	4	5	0	0	0	0	0	2	12	0	0	0	0	0	0	0	0	0	0	0	0	0	0	7	0	49	0	0	3	1	35	0	0	7	0	1	0	0	1	0	0	7	0	2	0	0
Hnrnph1	126	97	131	91	32	36	38	14	2	222	34	35	18	6	19	25	43	33	83	104	138	57	23	3	180	4	42	26	66	67	10	23	3	56	98	17	58	29	5	18	21	19	56	31	65	1	27	46	27
Ift43	0	0	0	0	0	0	0	0	0	0	0	0	0	0	0	0	0	1	0	0	0	0	0	0	0	0	0	0	0	0	0	8	0	0	2	0	0	0	0	0	15	0	0	0	0	0	0	5	0
Id3	0	0	0	0	0	0	0	0	0	0	0	0	0	0	0	0	0	0	0	0	0	0	0	0	0	0	0	0	0	0	0	0	0	0	0	0	0	0	0	0	0	0	0	0	0	0	0	0	0
Arid1a	41	0	5	13	0	3	18	22	0	106	0	67	9	0	18	16	29	36	46	5	1	0	14	14	99	17	0	19	3	0	7	0	27	0	147	11	0	0	3	35	0	0	0	20	13	0	80	145	8
Ctsd	193	148	75	87	51	88	14	92	23	210	0	252	5	8	0	50	67	101	72	49	216	245	39	22	119	163	45	17	244	30	35	40	47	2	111	45	87	72	48	59	161	114	144	60	51	0	133	20	17
Rplp1	24	27	33	67	46	41	42	69	60	61	49	35	50	65	58	57	42	37	60	76	66	40	38	36	98	36	33	65	89	32	30	46	57	27	75	20	27	86	28	20	28	89	34	22	23	221	49	88	36
Abhd8	1	0	213	0	30	21	0	0	1	15	84	1	0	0	1	3	2	46	0	0	0	0	0	0	0	2	0	0	125	57	0	48	1	111	60	0	0	8	0	0	0	8	0	0	10	0	118	0	0
Ift22	0	0	0	0	0	0	0	0	0	25	0	7	0	30	0	0	3	51	0	0	0	0	0	0	0	0	0	4	8	45	0	25	2	5	1	1	0	8	0	0	30	8	0	5	1	0	0	0	0
Fzd3	0	0	0	0	0	0	0	0	0	0	0	0	0	0	0	0	0	0	0	0	0	0	0	0	0	0	0	0	32	0	0	0	0	0	0	0	0	0	0	0	0	0	0	0	0	0	0	0	0
1700008O03Rik	0	0	0	0	0	0	0	0	0	0	0	0	0	0	0	0	0	0	0	0	14	0	0	0	0	0	0	0	0	0	0	0	0	0	0	0	0	0	0	0	0	0	0	0	0	0	0	0	0
Mid1ip1	0	38	0	34	0	28	0	5	0	27	0	0	3	16	0	0	1	0	5	1	51	69	0	0	0	0	26	21	0	0	0	0	1	0	0	7	0	0	0	1	0	6	0	0	0	0	0	44	14
Ap2s1	9	0	16	35	14	14	5	14	0	18	13	10	8	9	3	18	17	9	36	8	0	2	28	10	37	12	15	4	33	26	12	6	10	26	16	8	0	8	3	11	2	18	0	0	11	122	21	22	10
Fgfrl1	0	0	0	0	0	0	0	0	0	0	0	0	0	0	0	0	0	0	0	0	0	0	0	0	0	0	0	0	0	0	0	0	0	0	0	0	0	0	0	0	0	0	0	0	0	0	0	25	0
Emc10	16	23	0	48	17	0	13	19	14	24	116	1	7	1	5	9	19	0	3	9	0	45	14	0	33	88	12	18	0	84	0	8	5	14	48	11	0	4	0	50	0	11	0	92	0	25	146	68	11
Clstn3	1	0	0	0	43	0	0	0	14	0	0	0	0	0	0	0	0	0	0	0	0	0	0	0	0	0	0	0	0	0	3	0	0	0	0	0	22	0	33	0	0	2	84	0	0	0	138	0	0
Fbxw9	0	0	0	0	0	0	0	0	12	0	0	0	23	0	24	0	0	0	0	12	0	0	0	0	21	0	0	0	0	0	0	0	0	0	0	0	0	0	0	0	0	0	72	0	0	0	0	29	0
Fnbp4	0	3	0	0	2	10	1	0	0	62	39	0	4	0	0	3	54	0	8	0	1	11	0	0	129	0	1	0	34	6	11	58	3	72	68	0	25	1	0	0	9	10	1	6	0	0	0	65	4
Cers4	15	64	0	0	2	0	0	0	19	0	0	0	0	0	0	0	0	0	0	0	0	0	0	31	0	0	0	0	16	0	0	0	0	17	0	0	0	0	0	0	0	0	0	0	0	0	141	0	0
Scrn3	0	0	0	11	0	4	5	2	0	11	0	0	0	0	0	0	0	0	30	1	0	0	0	0	0	0	0	0	0	0	0	0	0	0	0	0	0	0	0	0	0	0	0	0	0	0	0	1	4
Phax	0	0	0	6	0	0	2	0	0	4	0	5	0	7	0	1	0	0	0	0	38	0	0	5	0	0	4	1	30	0	0	0	1	1	0	0	1	10	6	3	16	0	0	0	1	68	76	9	2
Tle1	0	0	18	0	0	0	0	0	0	0	0	0	0	0	0	0	0	0	0	0	13	0	0	0	0	0	0	0	0	9	0	0	0	0	0	0	0	0	0	0	0	0	0	0	0	0	0	0	0
1700109H08Rik	0	0	0	0	0	0	0	0	0	0	0	0	0	18	0	1	0	0	2	0	0	0	0	0	0	0	1	0	0	0	0	0	0	0	0	0	0	0	0	0	0	0	0	2	0	0	0	1	0
Relt	72	0	0	40	1	0	5	0	0	39	0	0	0	57	0	0	0	0	0	5	0	0	16	0	0	40	32	16	0	103	14	0	0	0	0	0	0	0	16	0	0	0	0	0	0	0	0	0	0
Snrpb2	18	0	17	11	3	0	3	0	0	1	0	7	0	4	0	3	5	1	0	0	19	0	1	4	4	0	2	3	0	7	4	3	1	0	5	0	0	4	0	2	0	20	0	0	0	81	1	0	1
Ubc	59	10	38	41	7	5	7	21	5	52	0	15	3	26	17	35	59	1	85	8	43	39	6	19	28	53	11	23	85	89	14	25	7	71	16	9	19	17	13	8	16	25	15	33	39	0	98	28	25
Prpf31	18	0	4	41	9	1	9	18	44	16	0	23	9	0	0	29	0	0	39	11	0	0	0	0	12	17	31	8	0	3	7	0	7	171	1	0	0	23	14	0	0	4	75	0	13	0	0	40	0
Sertad1	0	1	13	4	0	0	0	2	0	0	0	0	0	0	2	0	0	0	0	0	0	1	0	0	0	0	0	0	0	0	0	0	0	0	0	0	0	0	0	0	42	0	0	0	0	0	77	0	0
Carhsp1	0	5	0	0	0	0	0	0	0	0	0	0	0	0	0	7	0	0	1	0	0	0	0	0	1	0	0	0	0	96	0	0	0	0	0	0	0	0	0	0	0	2	0	0	0	0	0	0	0
Elk3	0	52	6	0	11	0	12	0	0	13	0	37	0	24	3	0	0	18	5	2	0	0	0	0	3	27	0	9	0	0	0	0	0	0	0	0	0	0	0	0	0	0	0	2	0	0	0	0	13
Herpud2	19	0	0	0	0	9	2	1	0	36	0	0	0	0	0	3	0	0	0	0	0	30	12	0	1	0	0	0	1	0	1	3	0	0	0	0	8	0	0	29	37	0	0	0	15	0	0	0	0
Rdh13	0	0	0	8	0	28	1	0	0	26	64	0	0	0	4	0	0	0	0	18	0	0	0	0	40	0	0	1	0	3	0	0	0	0	114	1	0	0	0	0	0	0	0	0	0	0	0	0	0
Nutf2	0	3	0	4	19	0	0	4	3	12	2	0	10	0	2	3	1	0	6	7	4	0	9	4	2	4	0	7	1	1	1	0	1	0	86	2	1	0	0	0	1	7	3	0	18	60	5	7	6
Arpc5	29	54	38	47	10	40	4	13	46	111	1	53	6	23	19	18	48	4	31	13	40	38	23	0	48	69	7	52	148	36	11	73	38	0	45	8	0	37	0	11	33	34	70	49	15	291	41	42	14
Pou2f2	0	0	1	0	0	0	4	1	0	44	0	0	1	1	2	6	0	0	0	0	0	0	0	0	0	0	0	2	92	0	1	0	0	1	1	0	0	0	0	0	1	12	0	33	0	1	0	0	7
Mgst1	4	0	5	0	0	7	0	8	0	33	0	1	3	3	5	11	4	0	0	11	0	0	5	0	11	5	4	4	0	0	3	0	4	2	0	0	0	7	0	0	0	8	0	0	2	277	18	0	1
Ubqln4	0	0	0	16	0	0	0	0	37	0	0	34	2	0	23	0	0	0	28	2	0	41	3	0	28	0	0	0	74	1	0	91	7	0	0	9	35	17	0	0	5	11	0	29	11	0	0	22	5
Rps18	45	20	43	61	35	61	41	76	29	88	88	52	39	58	61	51	43	30	51	95	50	38	71	30	106	35	47	87	56	39	30	40	38	46	95	31	13	90	22	22	48	103	45	37	29	249	61	64	38
Rpl10	56	10	40	68	38	59	46	62	31	115	37	16	45	47	65	55	50	15	37	64	28	43	67	34	120	47	37	74	43	38	21	68	47	23	46	23	15	68	12	8	10	92	24	25	37	277	59	50	33
Rps15a	13	16	18	33	18	27	19	36	18	26	13	16	19	20	32	25	21	12	21	30	22	25	28	18	43	17	20	31	24	24	18	15	21	40	34	14	5	42	7	9	9	50	23	8	12	199	11	62	13
Ncaph2	84	102	1	25	26	63	18	28	23	169	0	56	27	0	0	29	36	3	182	30	4	2	29	0	32	28	20	5	0	56	18	0	23	172	112	12	36	13	0	0	0	9	24	0	53	0	1	79	19
Hipk1	0	0	0	0	1	9	15	0	0	0	0	0	7	0	20	11	1	54	0	0	0	1	3	0	172	0	23	3	0	36	0	0	1	0	57	0	34	0	3	1	36	7	0	39	0	0	0	0	14
Gprc5b	27	56	0	0	0	0	0	0	0	0	3	0	0	0	0	0	0	0	0	0	0	0	0	0	0	0	0	0	3	0	0	0	0	0	1	0	0	0	0	0	0	0	0	0	0	0	2	0	0
Man1a2	21	0	1	21	0	0	0	19	0	28	0	0	7	0	0	5	13	0	0	0	108	1	3	5	0	0	0	0	3	0	0	0	0	0	0	0	0	0	0	8	0	10	0	0	0	0	2	30	0
Acyp1	2	1	0	2	3	3	0	0	2	1	0	0	1	0	0	0	0	0	1	0	0	0	0	0	0	0	0	0	0	3	3	2	0	5	0	0	2	6	2	1	0	0	0	0	0	33	0	0	0
Cldn13	0	0	0	0	0	0	0	0	0	0	0	0	0	0	0	0	0	0	0	0	0	0	0	0	0	0	0	0	0	0	0	0	0	0	0	0	0	0	0	0	0	0	0	0	0	0	0	0	0
Cd163	0	22	25	0	0	0	6	0	0	8	0	0	0	0	0	15	0	0	1	0	4	0	0	0	0	0	5	0	0	0	0	0	0	0	6	3	0	0	0	0	0	0	0	0	0	0	0	10	0
Hdac5	0	0	70	0	56	0	0	14	0	71	0	0	6	72	0	0	29	0	0	0	0	0	40	0	39	0	0	35	210	0	0	5	7	0	132	0	0	0	0	0	0	17	0	0	72	1	0	0	14
Rala	0	0	0	0	0	0	0	0	4	2	0	7	1	0	4	4	1	0	0	1	0	0	0	1	6	0	0	2	0	2	0	0	1	0	0	0	0	6	0	0	0	1	0	0	0	49	0	0	0
Vdac3	26	1	1	13	7	5	1	1	0	25	12	16	8	0	16	11	2	4	0	7	0	4	1	0	24	15	4	14	63	5	1	0	13	2	23	4	0	6	5	1	5	4	0	1	7	186	35	11	11
Vps72	13	0	1	22	0	8	6	1	0	51	0	10	6	1	3	5	8	10	34	0	0	28	2	0	15	8	12	2	41	8	0	0	0	1	20	1	10	7	12	8	0	0	0	0	2	0	0	1	2
Gabpa	0	51	2	28	0	0	2	14	3	43	4	0	4	0	0	5	3	3	4	0	1	0	2	1	1	1	17	2	33	37	1	8	1	2	4	0	6	7	0	0	0	0	1	2	6	82	0	4	3
Dynll1	11	8	3	31	0	0	16	12	2	22	1	19	13	0	4	9	9	5	8	14	68	3	18	0	36	5	7	14	12	16	4	3	30	0	15	4	0	5	0	1	0	30	0	4	6	46	1	15	4
Pdcl	0	0	0	0	0	0	1	10	0	12	66	1	6	0	3	3	8	0	60	0	0	12	0	0	29	0	0	0	0	54	0	0	11	24	0	8	1	8	0	0	0	6	0	34	0	0	0	0	0
Tmem184b	0	0	0	48	0	0	0	1	0	16	0	0	2	0	1	1	38	0	0	0	1	0	3	0	0	0	0	0	0	0	19	0	19	0	0	0	0	0	0	0	0	0	45	164	0	0	0	10	0
Nf2	0	14	61	30	40	0	0	1	0	13	3	1	8	0	0	2	0	0	0	0	0	0	0	0	0	0	0	6	0	0	0	0	0	0	83	0	0	15	0	0	0	0	0	0	3	0	0	1	10
Cabp7	0	0	0	2	0	0	2	1	0	2	0	0	1	0	2	0	1	1	2	0	0	0	0	0	4	1	0	4	0	3	0	0	4	0	0	1	6	1	1	2	0	1	0	0	3	0	0	6	1
Zmat5	0	0	0	4	0	1	3	4	0	5	0	0	2	0	2	2	1	1	5	2	0	0	0	0	8	1	0	6	0	5	0	0	4	0	0	1	7	2	1	3	0	1	0	0	3	0	0	8	3
Ewsr1	89	0	90	299	99	53	59	35	50	385	88	0	61	0	18	83	129	56	238	86	193	64	34	12	164	59	114	65	373	102	56	0	27	400	247	35	48	28	70	78	0	57	107	0	96	0	195	140	45
Ap1b1	8	2	0	6	56	0	6	2	1	74	0	24	0	4	93	40	1	6	7	0	0	0	6	0	111	0	1	26	0	46	8	1	0	237	99	0	0	32	0	1	0	33	119	0	60	0	0	22	10
Derl3	0	0	0	0	0	0	0	0	0	0	0	0	0	0	0	0	0	0	0	0	0	0	0	0	0	0	0	0	0	0	0	0	0	0	0	0	0	0	0	0	0	0	0	0	0	0	0	0	0
Tbx1	0	0	0	0	0	0	0	0	0	0	0	0	0	0	0	0	0	0	0	0	0	0	0	0	0	0	0	0	0	0	0	0	0	0	0	0	0	0	0	0	0	0	0	0	0	0	0	0	0
Gnat2	0	0	0	0	0	0	0	0	5	0	0	0	0	0	0	0	0	0	0	0	0	0	0	0	0	0	0	0	0	0	0	0	0	0	0	0	0	0	0	0	0	0	0	0	0	0	0	0	0
Bcl2l13	0	0	0	1	35	21	17	26	0	0	0	0	4	0	6	0	0	63	99	4	0	81	4	1	1	1	5	13	0	0	1	0	0	0	0	14	0	1	0	0	45	0	7	0	3	0	0	17	1
2610028H24Rik	0	0	0	0	0	0	0	0	0	0	0	0	0	0	1	0	0	0	0	0	0	0	0	0	0	0	0	0	0	0	0	0	0	0	0	0	0	0	0	0	0	0	0	0	0	0	0	0	0
Dqx1	0	0	0	0	0	11	0	0	0	0	0	0	0	1	0	0	0	0	0	0	0	0	0	0	0	0	0	0	1	0	0	0	0	0	0	0	0	0	0	0	0	9	0	0	0	0	0	0	0
Lnp	0	0	0	1	0	0	1	0	0	2	0	0	0	0	0	7	0	0	0	0	0	0	0	0	1	18	0	0	0	0	0	0	0	39	0	1	0	7	0	0	0	0	0	0	0	0	0	0	0
Trpm5	0	0	0	0	0	0	0	0	0	0	0	0	0	0	0	1	0	0	0	0	0	0	0	0	1	0	0	0	0	0	0	0	0	0	1	0	0	0	0	0	0	0	1	0	0	0	0	0	0
Rarres2	2	0	0	0	6	0	0	0	0	0	0	0	0	0	0	0	0	0	0	0	0	0	0	0	1	0	0	0	0	0	0	0	0	20	0	0	0	0	0	0	0	0	0	0	0	0	0	8	0
Pttg1ip	74	0	33	0	17	23	0	10	0	26	0	6	0	0	0	0	12	0	90	12	0	0	5	34	26	60	20	0	0	160	5	0	8	39	80	7	106	0	0	0	86	0	0	38	18	25	0	44	0
Trpm2	0	0	0	0	0	0	1	26	0	1	0	0	1	0	0	0	0	0	0	0	0	0	1	0	1	0	0	0	0	0	0	0	0	0	1	0	0	1	0	0	0	1	0	1	0	0	0	3	1
Ube2g2	23	0	1	19	0	19	3	0	7	53	0	1	10	0	0	7	20	0	9	7	0	40	1	17	4	64	0	0	0	65	0	0	0	48	69	14	82	9	0	0	74	45	81	89	17	0	0	0	3
Mpo	34	33	46	3439	36	3062	42	2119	16	3586	7	6	2627	26	14	2140	3268	1	143	2478	140	1271	2976	31	3507	120	2331	2648	11	13	2890	7	2089	7	11	2620	6	2795	2	1785	7	2418	12	20	2993	2506	6	11	1941
Met	0	0	0	0	0	0	0	19	0	0	0	0	0	0	0	0	0	0	0	0	0	0	0	0	0	0	9	0	0	0	0	0	18	6	0	0	0	0	0	0	0	4	0	0	2	0	0	0	3
Slc16a12	4	0	0	0	8	0	0	0	0	0	58	0	0	0	0	0	0	31	1	0	0	0	0	0	0	1	0	0	0	7	0	0	0	0	0	0	0	0	0	0	0	0	0	0	0	0	0	0	0
Elk1	0	0	0	0	0	0	0	0	0	28	0	1	0	0	0	0	0	63	0	0	0	0	0	0	0	0	0	0	0	0	1	0	0	0	0	0	0	0	1	15	0	0	0	0	0	0	23	0	0
Nav1	14	0	0	0	0	0	46	0	0	13	0	0	0	0	42	0	0	0	11	0	0	57	0	0	1	0	0	0	0	24	0	0	0	0	0	10	0	0	0	0	0	0	0	0	0	0	0	0	0
Tnpo1	51	1	0	0	0	2	5	0	18	1	30	10	17	0	0	20	14	0	52	20	0	2	0	3	84	39	17	31	0	5	11	0	14	12	0	1	0	1	0	2	0	11	0	0	23	0	122	25	11
Rnmt	0	0	0	14	7	2	0	12	0	0	0	17	5	0	0	3	0	5	0	1	69	5	1	12	16	0	0	0	0	0	0	64	4	0	47	5	0	13	0	0	0	0	0	0	2	61	15	0	7
Srp14	0	14	11	14	4	6	8	1	3	8	0	3	2	0	0	4	6	7	3	2	9	1	6	2	22	5	2	19	13	10	3	0	6	5	5	2	0	7	0	0	3	11	10	0	5	110	21	17	10
6330409D20Rik	0	2	1	0	0	0	0	0	0	0	0	0	0	0	0	1	0	0	0	0	4	0	0	0	0	3	0	2	0	3	0	0	2	1	0	0	0	1	0	0	0	0	3	0	0	0	1	3	0
Cdk9	0	11	0	1	0	5	20	0	11	0	0	0	7	0	0	13	0	0	0	0	53	0	0	0	3	0	0	4	3	0	0	0	6	0	15	7	31	0	0	17	38	9	2	0	9	0	0	0	0
Tor2a	4	0	1	39	0	1	0	4	23	0	0	0	0	0	0	0	0	0	1	0	2	0	19	1	0	13	7	8	0	0	9	0	20	0	0	6	0	5	0	0	0	7	0	25	0	0	0	18	0
Fpgs	0	0	0	34	0	12	7	0	0	68	0	0	0	0	0	0	0	0	35	24	0	0	0	0	0	0	0	0	8	0	7	0	0	0	0	0	0	19	0	0	0	8	0	0	8	0	0	35	0
Mkl2	63	22	0	0	0	0	3	1	0	53	0	0	0	0	0	0	0	0	0	0	0	0	0	0	0	0	0	0	0	0	0	0	0	0	0	0	0	0	0	0	1	13	0	0	0	0	69	1	0
Cbx5	0	0	11	38	70	17	8	34	3	24	0	1	7	8	0	12	0	0	50	6	0	30	0	0	0	0	14	25	128	25	19	62	10	4	41	20	1	3	0	0	0	23	6	0	6	106	0	38	15
Apobec3	114	1	170	127	19	13	65	30	0	329	73	80	9	38	38	7	8	0	69	4	34	0	0	0	100	58	35	72	307	270	13	2	18	115	64	8	14	14	0	0	2	0	0	70	31	3	293	29	29
Sardh	0	0	0	0	0	0	0	0	1	0	0	0	0	0	0	0	0	0	0	0	0	0	0	0	0	0	0	0	0	0	0	0	0	0	0	0	0	0	0	0	0	0	0	0	0	0	0	0	0
Vav2	0	0	0	0	0	0	0	0	0	0	0	0	0	0	0	0	0	0	0	0	0	0	0	0	0	0	0	0	0	0	0	0	0	0	0	0	0	26	0	0	0	0	0	0	0	0	0	0	0
Ppp2cb	0	0	0	0	0	2	0	0	0	0	0	0	2	0	2	0	0	0	0	0	0	0	0	0	28	0	0	1	0	0	3	0	1	0	0	2	0	0	0	0	0	0	0	0	0	9	0	0	2
G0s2	0	0	0	0	0	2	0	0	0	0	0	0	0	0	0	0	0	0	0	0	0	0	1	0	0	0	0	0	0	0	0	0	0	0	0	0	0	0	0	4	0	0	18	0	0	0	0	0	0
Dmap1	0	0	0	16	13	21	14	2	0	38	20	37	6	0	0	0	0	0	0	7	0	0	0	0	0	0	13	3	0	21	0	0	0	82	75	1	0	2	0	26	0	18	0	0	17	95	0	18	0
Mcu	16	0	0	0	0	33	0	14	0	0	0	0	3	0	0	6	13	0	0	0	0	0	21	0	0	0	0	13	0	0	0	0	5	1	0	6	0	1	0	0	0	1	0	0	4	0	0	10	0
Bcr	0	0	0	0	0	0	0	0	0	0	0	0	12	0	0	0	0	0	0	11	0	0	0	0	47	0	0	0	69	0	14	0	0	0	0	0	0	0	0	0	0	0	0	0	0	17	0	0	4
Fxyd5	20	34	21	29	8	18	16	8	25	43	19	36	21	10	57	33	27	50	60	15	140	1	10	45	62	27	22	17	24	16	14	27	18	9	30	18	6	47	0	7	0	53	10	37	22	401	86	28	10
Kcnd1	0	0	0	0	0	0	0	0	0	0	0	0	0	0	0	0	0	0	0	0	13	0	0	0	0	0	0	0	0	0	11	0	0	0	0	0	0	0	0	0	0	0	0	0	0	0	0	0	0
Tfcp2	0	35	0	0	31	16	1	0	0	0	0	4	0	0	0	0	0	0	0	0	0	0	0	0	4	0	0	0	0	0	0	1	0	0	0	0	0	0	0	0	0	0	0	0	0	0	1	11	0
Pou6f1	0	0	0	0	0	0	0	0	0	0	0	0	0	0	0	0	0	0	0	0	0	0	0	0	0	0	0	0	0	0	0	1	0	0	0	0	0	0	0	0	0	0	0	0	0	0	0	0	0
Ubp1	0	0	0	38	0	0	8	0	0	5	0	0	2	0	0	0	19	0	0	2	0	0	0	0	6	0	0	10	5	29	1	0	10	0	0	0	0	0	0	0	0	0	0	0	15	0	0	0	9
Nuak2	27	0	0	0	0	0	0	6	0	49	0	0	18	0	0	8	50	0	140	37	0	67	11	0	1	216	0	54	0	0	49	0	11	0	2	0	0	28	0	1	0	38	0	0	26	0	0	0	4
Ick	0	0	0	0	0	0	0	4	0	17	0	0	0	0	0	0	0	0	0	0	0	6	0	0	0	0	14	0	0	0	0	0	0	0	0	0	0	0	0	0	0	0	0	0	1	0	0	0	0
Sdhb	0	3	18	1	20	1	7	9	12	26	10	4	7	3	14	13	11	4	10	13	5	4	23	6	50	8	12	11	61	1	3	8	14	5	11	3	0	11	2	0	5	27	18	16	1	318	0	28	10
Cox4i2	0	0	0	0	0	0	0	0	0	0	0	0	0	0	0	0	0	0	0	0	0	0	0	0	0	0	2	0	0	0	0	0	0	0	0	0	0	0	0	0	0	2	0	0	0	0	0	0	0
Snap47	0	0	0	0	32	0	0	10	13	0	0	0	0	0	0	0	0	0	0	0	0	0	1	0	0	0	0	0	15	1	1	0	0	0	0	0	0	0	0	0	0	3	0	0	0	0	66	0	0
Kdsr	0	0	73	1	0	4	9	1	12	0	0	4	9	3	2	7	0	4	36	2	1	8	9	0	8	1	0	3	0	43	0	34	0	0	30	1	0	4	0	1	0	0	0	0	3	0	43	1	4
Vps4b	17	0	145	18	0	28	2	2	1	37	0	2	4	36	24	3	31	0	0	10	54	0	4	12	28	0	0	24	44	25	14	0	16	17	8	14	0	19	0	0	23	9	67	4	22	0	135	0	0
Rps25	3	9	6	21	11	14	18	21	13	28	16	9	16	7	19	16	20	8	16	34	7	12	23	4	59	11	17	35	21	7	11	4	14	12	15	12	2	32	2	8	12	37	10	9	10	134	5	19	17
Nxf2	0	69	0	0	0	0	0	0	0	0	0	0	0	0	0	0	0	0	0	0	0	0	0	0	0	0	0	0	0	0	0	0	0	0	0	0	0	0	0	0	0	0	0	0	0	0	0	0	0
Taz	0	0	29	19	0	0	0	0	0	37	0	0	5	0	11	0	13	31	21	1	0	1	0	0	28	0	0	15	0	0	2	72	11	0	148	7	0	0	15	14	0	6	100	0	11	250	0	13	2
Kif19a	0	0	0	0	0	0	0	0	0	0	0	0	0	0	0	0	0	0	0	0	0	0	0	0	0	0	0	0	0	0	0	0	0	0	0	0	0	0	0	0	0	0	0	0	0	0	0	0	0
Aldh3a2	34	0	127	34	0	14	0	7	0	8	0	0	3	0	45	0	0	49	88	0	0	0	0	0	0	0	0	7	0	0	0	0	0	0	0	13	0	0	0	0	0	19	48	36	0	0	0	0	0
Tmem115	0	0	0	14	0	0	8	0	0	27	0	26	4	0	59	0	7	0	0	3	0	1	9	10	4	0	0	0	0	0	4	0	0	37	7	5	38	17	0	15	106	0	0	0	26	0	0	0	3
Hyal2	0	0	0	0	19	1	7	1	0	1	0	0	0	0	0	0	0	0	20	0	0	0	0	0	1	0	0	0	0	0	0	0	0	0	4	0	0	0	0	0	0	2	0	0	0	0	0	0	0
Ifrd2	28	0	0	36	10	1	5	1	0	50	0	0	3	0	0	16	0	0	16	4	0	0	5	0	0	0	10	3	0	32	0	13	8	61	0	2	0	6	1	0	0	6	0	0	16	0	0	10	1
Hyal1	0	0	0	1	0	0	0	2	1	1	3	2	1	0	0	0	0	0	1	1	0	0	0	0	3	7	0	0	0	0	0	0	0	0	0	0	0	0	0	8	0	0	10	0	2	0	0	0	0
Tusc2	0	0	27	0	17	0	4	3	0	0	0	0	4	0	0	4	0	0	0	10	1	0	0	44	0	0	0	0	0	37	0	0	2	0	35	7	35	10	0	0	0	10	119	0	0	0	0	0	0
Nprl2	0	0	0	0	0	17	0	0	7	7	50	0	0	0	27	8	0	0	0	6	0	0	1	0	0	21	1	3	42	20	0	15	0	0	0	4	0	3	0	9	0	3	5	0	0	0	0	16	0
Rassf1	0	33	41	44	0	0	0	0	0	0	0	0	0	0	1	6	5	0	0	0	30	0	0	0	0	0	0	3	0	0	0	0	2	25	39	0	0	4	0	0	0	31	0	0	0	0	0	0	14
Epn3	0	0	0	0	0	0	0	0	0	0	0	0	0	0	0	0	0	0	0	0	0	0	0	0	0	0	0	0	0	0	0	0	0	0	0	0	0	0	0	0	0	0	0	0	0	0	0	0	0
Slc3a2	108	76	74	95	11	1	0	29	37	26	30	0	16	1	0	0	13	0	37	2	19	126	0	42	1	21	3	12	0	6	0	1	24	44	0	11	0	13	9	4	0	11	84	9	0	0	78	89	0
Nxf1	0	7	13	38	25	6	2	4	27	89	37	69	8	37	5	17	6	0	100	12	55	1	1	6	30	15	2	8	96	0	13	0	19	45	72	2	48	9	0	32	50	0	0	39	4	52	9	17	14
Stx5a	3	1	3	72	54	92	18	30	0	173	176	111	2	34	122	0	2	0	0	23	198	0	0	16	22	255	125	54	481	28	49	0	6	56	130	37	0	47	100	0	8	15	0	233	38	2	50	14	48
Tnfrsf13b	38	0	0	31	15	19	1	13	0	61	0	0	1	0	0	3	4	0	0	5	56	54	0	0	0	29	21	2	187	114	0	2	0	0	51	11	43	16	0	0	26	4	1	0	6	438	90	13	9
Raver1	0	107	63	120	92	46	5	15	47	135	93	0	29	1	0	60	53	0	180	10	0	35	23	42	129	73	3	70	281	85	32	0	55	58	19	15	3	36	4	36	0	52	0	31	13	0	0	85	32
2610507B11Rik	0	0	0	25	13	53	4	71	0	74	0	30	0	0	0	20	39	0	53	23	0	1	6	0	3	0	0	1	61	0	0	111	38	1	26	2	0	16	0	13	33	9	0	0	26	12	0	26	1
AI597479	0	0	0	0	0	0	0	1	0	0	0	0	0	0	0	8	0	0	0	0	81	0	4	0	0	0	14	0	0	0	0	0	0	0	0	2	0	0	0	0	0	0	0	0	0	0	0	0	2
Tmem86a	0	29	0	0	0	0	0	0	0	0	0	16	0	0	0	0	6	0	0	0	0	0	21	8	25	0	0	0	0	0	0	0	0	17	0	0	0	0	0	0	0	0	0	92	0	0	0	0	0
Ifi35	0	0	0	9	4	0	3	3	20	27	0	0	7	0	0	11	3	19	37	0	0	8	3	8	0	33	0	0	0	0	3	0	4	42	4	3	0	1	12	0	0	2	0	0	0	0	0	0	11
Rdm1	0	0	2	0	0	0	3	0	0	0	0	0	1	0	0	2	3	0	14	0	0	0	2	0	0	0	7	0	0	0	0	0	0	11	0	0	0	0	12	0	5	0	0	0	0	0	0	0	0
Nedd8	28	0	0	13	9	3	8	12	12	13	4	2	7	6	5	14	11	5	8	10	1	0	26	1	36	7	6	23	14	0	4	4	10	8	20	7	0	5	0	5	0	16	5	0	8	259	9	12	21
Gosr1	0	1	0	0	0	10	0	0	0	14	0	0	0	0	0	0	0	0	0	0	0	0	0	0	27	0	2	5	0	54	4	0	0	63	0	16	0	0	0	0	0	1	0	0	0	0	0	7	6
Mrpl52	3	0	0	2	3	0	2	0	3	4	5	1	0	2	2	1	2	2	4	1	1	10	2	7	1	2	0	3	6	3	1	6	2	0	4	0	0	4	1	2	0	2	4	0	0	32	1	6	2
Kansl3	1	0	1	0	0	1	1	16	35	2	0	1	0	0	0	10	0	0	0	0	0	0	1	0	0	0	0	21	0	0	1	2	0	0	155	2	0	0	0	0	0	0	0	0	13	0	0	42	11
Uckl1os	3	0	8	2	2	1	0	0	0	2	0	0	0	0	0	1	1	0	0	0	0	0	1	1	1	1	0	2	0	1	1	8	2	5	3	0	0	0	0	0	0	0	0	0	0	0	4	1	0
Faf1	0	1	0	23	0	0	0	0	0	66	0	0	11	0	0	18	7	0	3	6	0	0	9	0	19	44	0	15	0	0	7	0	1	0	0	1	0	0	0	0	0	8	51	0	16	50	105	12	0
Tsacc	0	0	1	0	1	0	0	1	0	2	0	0	0	0	0	0	0	0	0	0	0	0	2	0	2	0	0	2	6	6	0	0	0	0	0	1	0	0	1	0	0	0	0	0	0	0	4	0	0
Mettl16	0	0	0	0	0	0	0	0	28	6	0	0	2	0	0	0	0	0	0	1	1	0	0	13	0	0	0	6	0	0	5	0	0	1	0	0	0	0	0	0	0	5	0	0	0	0	0	2	0
Pigyl	4	0	2	2	0	2	0	4	4	0	4	3	4	0	0	0	7	0	0	0	0	5	1	0	0	1	0	0	0	0	0	0	0	0	3	2	0	2	1	0	5	0	1	0	0	44	0	2	0
Rbm25	50	1	10	18	13	28	23	8	8	32	0	0	6	3	2	12	9	14	34	11	60	21	5	3	59	39	0	5	71	9	2	9	3	10	0	0	0	11	0	15	17	10	26	0	4	5	4	0	14
Psen2	0	0	0	0	0	10	3	3	0	30	0	0	0	0	1	0	14	43	0	0	0	0	0	0	0	34	0	0	0	0	5	0	0	0	0	4	0	4	14	17	0	6	0	0	17	0	121	35	3
Fads1	71	89	0	0	36	0	1	1	0	0	0	0	0	0	0	0	0	77	0	0	117	1	0	0	0	0	0	0	0	0	0	0	0	25	111	13	99	0	0	0	0	1	0	0	0	0	331	0	0
Lmbr1	0	0	0	0	0	0	0	0	0	0	0	0	0	0	0	0	0	0	0	0	0	0	0	0	0	0	0	0	0	3	0	0	0	0	0	0	0	0	0	0	0	8	0	0	0	0	0	0	0
Tnfrsf22	0	0	31	0	0	0	0	0	0	0	0	0	0	0	0	0	0	0	0	1	0	0	11	0	0	0	0	0	0	0	2	0	0	0	0	0	0	7	0	0	0	1	0	0	0	15	21	0	0
Cars	2	0	0	34	0	14	2	0	0	23	0	0	4	0	10	0	2	0	42	14	0	0	0	21	1	0	0	21	1	14	0	0	12	10	0	0	0	0	0	1	0	2	0	0	0	0	0	32	0
Phlda2	0	0	0	0	0	0	0	0	3	0	0	0	0	0	0	0	0	0	0	0	0	0	0	0	0	0	0	0	0	0	0	0	0	0	0	0	0	0	0	0	0	0	0	0	0	0	0	0	0
Apip	16	0	0	4	1	6	2	0	1	11	0	0	2	0	0	2	2	6	3	0	0	0	0	9	4	0	2	0	5	0	3	0	0	0	17	0	0	5	0	0	0	0	0	6	2	0	0	0	0
Pdhx	0	0	0	4	17	0	0	0	0	12	0	0	0	0	0	1	5	0	39	0	0	0	0	0	0	0	0	16	0	0	5	0	5	0	0	5	0	13	0	7	0	0	0	0	4	96	0	22	7
Vac14	0	0	0	0	2	2	0	9	0	13	0	0	1	0	0	8	0	0	0	1	0	0	5	0	0	0	0	11	0	0	0	0	2	0	0	0	0	2	0	0	0	0	0	0	0	10	0	0	0
Mcoln2	0	0	0	0	1	0	3	0	0	0	43	0	0	0	0	0	0	0	0	0	0	0	0	2	0	0	0	0	0	0	0	0	0	0	2	0	0	0	0	0	0	0	71	0	0	0	0	0	0
Akt1s1	0	0	19	8	1	6	3	2	10	10	26	1	3	0	1	1	0	30	0	0	0	0	0	13	0	19	0	11	1	2	0	47	6	1	0	5	0	2	0	11	37	13	0	1	0	0	132	18	11
Tbrg1	24	45	49	1	0	1	7	0	0	1	83	30	0	20	6	0	1	0	20	16	59	0	12	0	63	0	10	6	29	18	1	69	0	20	0	2	0	3	17	17	0	1	0	23	5	0	0	12	8
Adssl1	54	39	0	47	0	65	1	7	0	134	0	20	37	0	20	64	23	0	0	32	59	0	24	0	120	0	12	34	0	27	8	0	15	0	75	29	0	29	12	15	0	40	0	69	52	1	79	0	13
Brf1	0	0	0	21	25	7	0	14	9	60	0	0	0	0	1	4	0	0	1	0	0	0	0	1	0	0	18	4	0	22	3	25	0	0	0	4	0	4	0	0	0	0	0	0	0	0	0	4	10
Vipr2	0	0	0	0	0	0	1	0	0	0	0	18	0	0	0	0	0	1	0	0	0	0	0	33	0	0	0	1	0	25	0	0	0	0	0	0	0	0	0	0	0	0	103	0	0	0	0	0	0
Odc1	0	0	0	4	0	8	0	0	6	0	0	0	3	0	0	0	0	0	50	1	0	0	0	0	0	16	12	8	0	0	2	7	19	26	0	2	0	0	0	0	11	4	0	33	12	180	0	10	7
Thg1l	0	0	0	6	0	0	0	2	0	4	0	0	0	0	0	1	15	0	0	0	0	0	2	14	0	0	0	0	0	0	0	0	1	0	0	2	0	0	0	0	0	0	0	0	3	0	0	0	0
Pabpc4	0	8	0	15	0	0	0	0	0	6	3	0	0	1	10	0	0	0	2	5	0	12	0	0	2	26	0	0	2	0	0	8	3	4	0	0	0	0	0	3	0	1	0	0	5	1	0	2	1
Exoc3l2	0	0	0	0	0	0	0	0	0	0	0	0	0	0	0	0	0	0	0	0	0	0	0	0	0	0	0	0	0	0	0	0	0	0	52	0	0	0	0	0	0	0	0	0	0	0	99	0	0
Zfp296	39	0	0	0	0	0	2	1	0	1	0	0	3	0	0	0	0	19	0	6	0	0	4	0	0	0	0	0	0	0	0	0	0	0	0	0	0	0	0	0	0	0	21	0	0	0	78	1	0
Sugp1	0	0	0	0	24	0	13	0	0	15	0	0	0	0	0	8	0	0	0	0	0	0	0	14	0	0	0	0	0	0	1	0	3	72	0	8	0	0	0	1	0	0	0	0	10	0	73	3	5
Dhdh	0	0	0	16	0	16	0	0	0	1	0	0	3	0	0	1	3	0	2	0	16	0	8	0	11	0	1	2	0	0	0	0	2	0	0	11	0	6	0	0	0	2	31	0	3	4	55	1	9
Zfp790	0	0	0	22	0	0	0	0	0	0	0	1	0	0	0	0	0	0	0	0	0	0	0	0	0	0	10	2	0	24	0	0	0	0	11	0	0	9	0	0	0	9	0	0	0	0	0	0	15
Fuz	2	0	0	1	0	6	0	2	4	16	0	0	2	0	9	4	1	0	0	12	0	44	1	4	0	12	2	12	69	2	0	0	4	1	34	0	0	4	0	0	0	10	0	0	5	0	0	18	4
Sptbn4	0	0	0	0	0	0	0	0	0	0	0	0	0	0	0	0	0	0	0	0	0	0	0	0	0	0	0	0	0	0	0	0	0	0	0	0	0	0	0	0	0	0	0	0	0	0	0	0	0
Pgam1	17	0	110	264	18	93	7	130	0	437	19	22	71	16	0	80	125	0	70	73	10	10	77	4	304	64	165	142	0	77	35	0	150	33	103	30	15	272	11	38	0	200	23	0	79	469	69	83	80
Evi5	0	31	0	0	0	1	0	4	0	0	0	1	0	0	0	0	0	0	0	0	0	0	0	4	0	0	0	0	0	0	0	0	0	0	0	0	0	0	0	2	0	0	0	0	0	0	0	12	0
Evi5l	73	0	0	1	70	0	1	0	0	0	0	0	0	21	10	0	3	0	0	25	0	1	23	38	0	0	0	0	0	0	0	36	0	0	0	4	0	0	0	0	0	3	0	9	15	0	0	0	0
Snapc2	0	45	0	12	0	0	10	0	0	0	0	0	11	0	0	1	11	0	3	0	0	0	0	11	4	0	13	0	170	0	0	0	0	0	0	0	0	8	0	9	21	0	1	1	0	0	13	0	6
Git1	0	0	0	4	0	0	0	0	0	50	0	0	4	0	1	2	0	0	0	5	57	15	18	0	0	0	0	4	0	0	0	0	0	0	0	0	0	0	0	0	0	0	0	0	0	0	0	0	22
Gltp	0	169	78	15	30	0	17	13	0	111	29	60	0	21	42	2	16	0	77	17	69	23	0	0	33	56	0	12	55	37	8	0	1	0	91	0	41	15	20	0	66	23	0	0	11	160	1	41	12
Bnip2	41	0	45	17	30	22	0	15	0	62	0	8	5	0	0	0	15	10	0	12	52	45	6	0	2	0	3	3	0	0	5	0	8	0	0	1	2	6	25	0	23	9	0	60	7	182	0	0	10
Ccnt1	0	1	0	20	0	0	0	0	0	0	2	0	2	0	3	9	12	22	3	0	36	0	1	0	1	7	16	0	0	1	2	5	1	0	0	0	0	4	0	3	34	3	0	0	0	45	0	1	1
Brms1l	57	0	0	20	0	0	0	3	0	29	0	0	0	0	0	5	18	0	0	3	0	0	10	0	2	0	0	0	0	0	0	0	0	0	0	0	0	0	0	0	0	0	0	0	0	10	89	0	0
Med15	0	0	0	16	43	54	0	13	4	15	0	56	15	0	1	0	0	0	3	0	13	0	0	13	8	59	24	0	0	4	1	0	0	2	54	0	0	5	0	5	14	1	37	0	10	139	0	51	4
Dhdds	0	0	0	47	4	15	0	0	0	22	29	0	3	0	18	3	14	48	31	0	27	35	0	0	0	17	5	18	82	1	7	3	1	38	8	4	0	16	0	0	0	6	0	60	4	0	0	0	9
Aim1l	1	0	0	0	0	0	0	0	0	0	0	0	0	1	0	0	1	0	0	0	0	0	0	0	0	0	1	0	0	0	0	0	0	0	0	0	0	0	0	0	0	0	0	0	0	2	0	0	0
Ubxn11	14	6	24	23	6	28	10	22	0	53	0	7	17	2	4	27	23	2	23	20	22	2	34	5	55	7	18	36	7	18	19	3	20	5	20	11	0	33	1	14	2	40	10	0	8	120	5	29	8
Tjap1	13	0	0	0	0	0	1	10	0	25	0	0	0	1	0	0	37	0	0	0	91	0	10	0	0	0	1	0	0	0	0	0	10	0	25	0	83	8	0	0	0	0	34	0	8	0	0	8	0
Nanog	0	0	0	0	1	0	2	0	0	1	0	0	1	0	0	0	0	0	0	0	0	0	0	0	0	0	0	1	0	0	0	0	0	0	0	1	0	0	0	0	0	2	0	0	0	4	0	3	0
Rpl15	20	5	26	30	28	20	21	25	17	44	17	14	32	22	21	37	50	8	64	42	40	21	27	7	52	16	5	55	132	25	18	38	20	36	25	6	27	42	6	7	12	40	18	2	22	295	39	41	21
Tmem167	0	0	9	16	1	0	13	9	0	56	0	0	1	40	3	1	3	0	13	0	0	0	8	0	13	0	3	12	0	54	18	0	9	0	12	2	0	5	0	4	0	22	69	3	2	218	0	11	6
Mplkip	0	0	0	1	0	0	0	1	0	3	0	0	0	0	0	2	5	0	0	1	0	0	0	6	12	0	0	0	0	2	7	0	0	2	0	2	0	2	0	0	0	0	6	4	0	0	0	4	1
Kif11	0	0	0	37	0	3	1	10	0	47	0	0	3	0	0	9	0	0	29	0	0	0	0	0	0	0	0	14	0	52	0	0	8	0	0	0	0	0	0	0	0	5	0	24	3	0	0	6	25
Rpa3	0	0	0	0	1	7	2	1	0	0	0	0	0	0	0	2	0	0	1	0	0	0	1	0	2	0	2	1	1	2	1	0	0	7	4	1	0	1	0	0	0	4	0	0	0	43	8	2	0
Mlkl	21	0	0	13	7	0	13	0	0	22	0	0	0	0	0	26	6	0	0	0	0	0	0	0	0	0	8	9	0	0	4	0	1	0	0	2	0	0	0	0	0	2	0	0	4	0	0	1	17
Tnpo3	10	81	84	74	0	12	0	47	0	114	0	23	22	0	8	0	0	0	34	0	0	0	11	0	1	0	1	10	234	78	0	1	0	77	42	16	0	27	0	16	0	5	0	0	24	0	0	3	20
Ttll5	0	0	0	3	12	0	0	0	0	0	0	0	0	0	0	0	0	0	0	1	0	0	0	0	0	0	0	0	0	0	0	98	1	0	0	0	0	0	0	0	0	0	0	0	0	0	0	0	1
Zfp715	0	0	0	20	0	0	0	0	42	42	21	0	0	51	0	0	0	0	56	0	0	0	0	0	0	0	0	5	0	0	0	0	0	0	0	0	0	0	0	0	0	0	0	0	0	0	0	0	0
Acpt	1	0	0	0	2	2	0	0	1	0	0	0	0	0	0	2	1	0	1	0	0	0	0	0	0	11	5	2	2	0	1	5	2	0	3	0	2	0	0	0	0	3	0	0	1	0	4	3	0
Cdh23	0	6	0	0	0	0	0	0	0	0	0	0	0	0	0	0	0	0	0	0	0	0	0	0	0	0	0	0	0	0	0	0	0	0	0	0	124	0	0	0	0	0	0	1	0	17	0	0	0
Rps5	102	81	99	179	68	91	96	105	112	218	58	65	82	69	97	148	112	69	126	172	134	160	75	81	234	48	86	199	189	71	53	114	108	63	146	49	35	231	53	59	78	212	94	63	64	593	127	169	91
Podnl1	0	0	0	0	0	0	0	0	0	0	0	0	0	0	0	0	0	0	0	0	0	0	0	0	0	0	0	0	0	0	0	0	0	38	0	0	1	0	0	0	0	0	1	0	0	0	0	0	0
Lphn1	0	8	0	0	0	0	0	0	0	0	0	0	0	0	0	0	0	0	0	0	0	0	0	0	0	0	0	0	0	0	0	0	0	0	0	0	0	0	0	0	0	6	0	0	5	0	0	6	0
Etv5	0	0	0	0	24	0	0	0	44	77	5	0	0	0	1	0	0	0	0	0	0	0	0	0	0	0	0	0	60	0	0	0	0	0	114	0	0	0	0	0	0	0	0	0	0	0	0	0	0
Gfod2	0	2	0	0	0	0	0	5	0	0	1	0	0	0	0	0	0	0	1	12	0	0	0	0	0	0	13	0	1	0	0	0	0	0	0	0	0	0	0	0	0	0	0	0	0	0	0	0	0
Enkd1	0	0	0	0	0	3	6	0	0	0	0	0	0	0	0	1	5	0	0	8	0	0	4	0	14	0	6	0	0	0	0	0	0	0	0	4	0	0	0	0	0	3	0	0	3	0	0	1	8
Atp6v0d1	1	31	46	24	5	2	14	4	0	24	3	0	0	0	3	3	2	13	15	1	0	11	1	0	30	8	13	2	46	16	4	14	6	0	14	0	0	2	0	17	3	7	0	10	8	0	18	8	1
Ptprs	0	0	0	0	49	2	6	18	0	71	23	27	1	0	0	11	0	0	0	0	0	211	0	1	0	47	0	16	0	2	0	0	15	0	0	9	0	0	6	0	0	0	1	22	18	0	0	0	7
Slc41a1	0	0	0	0	0	0	1	10	0	0	0	52	0	0	0	5	0	53	0	0	0	0	0	12	17	0	0	0	0	0	6	0	13	0	118	0	0	0	23	26	0	0	0	0	6	0	115	11	0
Zfp651	0	0	0	0	17	0	0	0	0	0	86	0	0	0	0	0	0	0	0	0	0	0	0	0	0	0	0	0	0	0	0	0	0	0	0	0	0	0	0	0	0	0	0	0	0	0	0	0	0
Nelfb	85	134	228	19	28	71	9	20	39	78	161	1	5	60	41	19	0	1	259	0	0	1	0	26	41	14	0	0	1	13	17	23	6	107	0	8	104	7	37	1	0	34	0	58	8	0	242	0	10
Card14	0	0	0	0	0	0	0	0	0	0	0	8	0	0	0	5	0	0	0	0	0	0	0	0	0	0	7	0	0	12	0	28	1	0	0	0	0	0	0	0	0	0	0	0	0	0	0	0	0
Tmem175	2	0	0	52	0	7	0	2	41	0	14	0	0	0	41	7	0	34	0	9	0	0	0	19	44	0	0	15	0	4	8	0	2	0	2	3	0	22	0	0	0	9	0	0	0	0	0	17	0
Tango2	0	0	0	21	9	0	0	2	1	1	0	0	7	1	1	0	14	0	34	0	0	29	0	0	0	44	1	0	1	0	6	0	0	0	11	10	0	2	0	2	29	0	0	0	1	0	0	0	0
Ndufs2	69	1	61	57	0	11	4	9	0	105	72	3	7	0	16	26	15	37	75	21	0	0	5	4	25	68	21	59	34	1	15	66	12	15	39	1	37	14	0	1	0	4	0	1	13	432	79	34	19
Snx31	0	0	0	0	0	0	0	0	0	0	0	0	0	0	0	0	0	0	0	0	0	0	0	0	0	0	0	0	0	0	0	0	0	0	0	0	0	0	12	0	0	0	71	0	0	0	0	0	0
Atraid	15	4	0	8	2	0	1	4	2	6	12	0	3	21	0	1	2	13	8	6	6	0	0	0	14	0	5	3	9	0	1	4	0	2	18	2	0	0	0	0	0	2	26	0	2	0	0	0	0
Cad	0	0	0	92	0	0	4	47	0	13	57	0	0	0	0	26	42	57	82	48	0	0	0	0	0	0	0	29	0	0	10	1	0	0	0	16	0	16	40	0	0	19	0	0	0	0	0	91	24
Sh3bp5l	0	0	0	0	0	0	0	0	0	21	0	0	0	0	0	0	0	0	0	0	0	0	5	0	0	92	0	7	0	52	10	30	0	0	0	0	0	0	0	0	0	0	0	0	13	0	0	0	1
Atad1	13	0	0	65	0	6	13	0	16	21	0	0	0	0	0	0	27	12	0	0	0	32	4	8	2	24	0	3	0	0	6	0	9	0	0	0	0	8	0	17	0	5	0	0	18	0	0	0	11
Pten	0	0	6	0	0	0	2	0	0	3	0	10	1	0	12	5	1	0	0	4	0	13	1	0	2	3	0	0	0	9	0	0	1	0	28	0	0	2	0	8	2	0	0	0	0	12	0	6	2
Pea15a	0	0	0	0	15	0	0	19	0	26	0	0	0	0	1	0	0	0	0	0	0	0	0	16	0	0	0	0	0	0	0	0	0	0	0	0	0	0	0	0	0	0	0	0	0	0	0	0	0
Timm23	7	0	3	4	2	0	0	4	2	10	0	0	2	2	0	8	3	0	2	0	13	0	5	0	11	2	1	6	15	5	7	0	5	0	0	2	0	3	1	5	0	7	0	0	6	43	0	14	6
Tnfaip8l2	0	0	0	0	0	0	7	0	0	28	0	0	0	0	0	6	0	0	0	13	6	0	0	0	0	0	11	7	13	0	3	0	1	9	7	0	0	5	0	0	0	0	0	32	0	0	0	14	2
Trnt1	5	0	0	40	0	6	0	7	5	25	1	0	3	7	0	1	8	0	16	0	16	0	12	1	8	0	0	0	0	0	0	0	6	22	0	0	26	2	0	0	24	3	0	0	16	44	0	20	2
Ehmt2	60	1	114	0	0	10	8	14	0	1	0	0	3	43	0	22	18	0	0	21	0	35	0	8	47	80	16	0	0	0	29	0	1	37	0	22	0	0	0	0	0	8	0	0	8	112	0	0	9
Elof1	9	0	0	17	3	22	5	14	0	8	0	0	0	4	0	2	2	17	16	6	20	13	13	1	3	2	13	12	0	17	3	6	0	6	4	2	0	0	0	2	8	5	0	7	4	0	0	13	9
Med16	1	0	0	32	0	6	0	14	36	56	0	5	6	0	32	2	4	0	0	0	14	0	1	0	0	0	13	2	36	0	0	0	0	0	94	0	0	0	0	0	0	15	83	14	10	0	80	0	11
St3gal1	1	40	2	0	0	0	0	0	0	51	31	0	2	42	0	0	0	17	0	0	0	0	0	0	11	0	0	0	0	0	0	35	1	64	0	0	0	1	0	1	0	0	29	0	0	0	0	0	0
Tmem259	0	0	0	0	23	0	0	0	3	0	0	0	0	0	8	1	0	0	12	0	0	0	0	0	1	0	0	0	66	44	0	1	0	2	0	0	0	2	1	0	0	1	0	0	3	0	0	5	3
Rnf170	0	1	0	0	0	0	0	0	0	3	0	0	3	0	0	0	0	0	0	0	0	0	0	0	4	0	0	4	55	0	0	0	0	0	0	0	0	0	0	0	0	1	0	42	1	0	0	2	0
Clip3	0	152	0	0	22	0	0	0	10	0	0	0	0	0	0	0	0	0	0	0	0	0	0	9	0	0	0	0	101	0	0	0	0	0	0	0	0	0	0	0	0	0	47	0	0	0	73	0	0
Dedd	0	0	0	0	12	0	13	0	0	17	1	0	0	31	0	0	0	0	0	0	0	0	0	1	0	4	12	17	1	0	0	0	0	2	0	2	0	0	0	0	12	6	0	0	3	0	0	0	0
Mcemp1	0	0	0	0	0	0	0	3	0	0	0	0	3	0	0	0	16	0	0	0	0	0	6	0	0	0	0	0	0	0	7	0	13	0	0	0	0	0	0	0	0	7	0	0	1	197	0	0	0
Nit1	2	0	0	7	11	1	12	0	7	15	6	0	0	60	0	0	0	0	0	0	0	0	0	1	0	4	9	15	24	26	0	0	1	9	0	1	0	0	0	0	10	10	0	0	1	0	37	0	2
Prdm15	0	0	0	0	14	0	0	0	0	0	0	0	0	0	0	0	0	0	0	1	0	0	0	0	0	0	34	0	0	0	0	0	0	0	0	0	0	0	0	18	0	0	0	0	0	0	0	0	5
Rnf168	4	0	0	19	3	0	0	0	0	0	0	19	0	0	2	0	8	15	98	6	0	0	0	0	0	0	14	1	17	1	6	0	0	0	0	1	0	0	0	0	0	8	0	0	6	1	0	13	3
Tctex1d2	0	0	2	6	2	4	1	0	0	1	0	1	0	0	0	0	3	0	21	3	0	0	5	0	16	0	0	0	0	0	3	0	0	0	0	0	0	0	2	3	0	0	0	0	0	4	0	0	0
Chp1	1	0	75	10	0	8	0	0	0	15	0	7	1	39	0	0	0	0	0	6	74	0	0	0	83	2	32	8	40	25	0	0	24	0	66	1	0	1	0	2	0	3	74	2	13	0	8	21	0
Trpv4	0	0	0	0	0	0	0	0	0	0	0	0	0	0	0	0	0	0	0	0	0	0	0	0	0	0	0	0	0	0	0	0	0	0	0	0	0	0	0	0	0	0	0	0	0	0	0	0	0
Klhl3	0	0	0	0	0	0	0	0	0	1	0	0	0	0	0	0	0	0	0	0	0	0	0	0	0	0	0	4	0	0	1	0	0	0	0	0	0	14	0	0	0	0	0	0	0	0	0	1	0
Tvp23b	0	16	1	0	0	5	0	0	0	0	0	0	0	0	6	1	4	18	0	0	0	19	0	0	0	0	10	4	0	0	0	0	0	0	0	0	0	0	0	0	18	0	0	0	0	0	33	17	5
Dnajc7	77	63	114	10	0	5	1	0	0	77	0	3	4	0	0	12	15	7	0	7	0	0	3	14	1	27	4	12	176	0	3	42	11	0	11	7	14	6	14	5	0	6	54	40	2	0	0	31	0
Zfp385c	0	0	6	1	1	0	0	0	0	1	0	0	0	0	0	0	0	0	1	0	0	0	0	0	0	0	0	0	0	3	0	0	1	0	0	0	0	0	0	0	0	0	0	0	0	0	1	0	0
Cacybp	1	0	0	40	4	11	10	8	22	92	15	4	12	0	0	3	3	0	33	11	0	0	5	0	26	31	8	18	4	14	3	10	4	8	34	2	0	26	13	2	0	14	0	0	23	198	26	10	6
Cluap1	0	0	0	0	0	0	0	0	0	16	0	0	4	0	0	0	0	0	0	1	21	0	0	0	4	0	3	6	0	0	0	0	0	1	0	5	34	0	0	0	0	1	1	0	0	0	22	2	0
Zswim7	0	2	0	0	0	0	0	0	0	0	0	0	0	0	6	0	0	0	0	1	0	0	0	0	0	0	0	0	0	0	3	0	3	0	0	0	0	0	0	0	0	0	0	0	0	101	0	4	0
Pigl	0	4	0	13	0	0	0	6	0	9	0	16	0	0	1	5	14	0	0	7	10	0	0	0	17	0	0	1	0	0	1	0	0	0	0	1	0	3	0	0	0	1	1	39	0	0	0	0	0
Ndufa2	3	1	21	4	2	12	12	5	2	19	0	11	9	2	8	8	12	2	9	21	6	2	12	1	24	4	0	11	2	5	6	7	8	1	8	1	0	6	2	11	7	23	1	6	3	118	2	5	8
Pam16	0	0	0	2	0	1	0	0	0	3	0	0	0	1	0	0	1	0	0	2	0	0	0	0	1	1	0	0	0	0	0	0	1	0	0	1	0	0	0	0	0	0	0	0	0	25	0	0	0
Glis2	1	0	0	1	0	1	0	0	0	1	0	0	0	0	0	0	1	0	0	0	0	0	0	0	0	1	0	0	0	45	0	1	6	0	0	0	0	1	0	0	0	0	0	0	0	10	56	0	0
Cox6c	1	2	2	15	6	19	6	17	2	25	5	2	11	2	10	14	8	4	15	17	2	4	21	8	29	2	7	11	1	3	2	2	10	3	4	4	1	25	2	11	1	25	62	2	8	164	2	16	6
Ube2z	2	0	0	0	0	6	7	1	1	0	0	0	0	67	0	0	1	0	0	0	0	17	3	0	0	0	0	0	0	0	0	0	16	1	0	7	0	0	0	0	0	2	0	0	13	0	0	0	6
Tmem87b	0	0	0	0	0	0	0	2	0	9	0	0	0	0	0	0	0	0	0	0	0	0	1	0	38	5	0	0	0	0	0	0	0	0	0	0	0	0	0	25	0	0	0	0	0	0	0	1	9
Anapc1	59	1	2	26	0	11	6	0	14	26	0	0	2	0	0	4	11	0	5	8	4	0	10	0	9	0	41	29	6	33	0	61	2	0	0	8	0	0	41	0	0	9	0	1	8	0	0	2	0
Mertk	0	0	0	0	0	0	0	0	0	0	0	0	0	0	0	0	0	0	0	0	0	0	0	12	0	0	0	0	0	0	0	0	0	0	0	0	0	0	0	0	0	0	0	0	0	0	0	0	0
Tsg101	0	0	29	10	6	13	0	3	3	13	0	0	2	0	3	10	4	7	0	5	0	15	14	0	30	15	10	8	48	30	3	0	4	0	25	0	22	0	0	0	0	0	28	0	10	0	0	10	3
Hps5	0	1	14	0	0	0	0	2	0	0	5	0	4	0	0	21	0	0	0	1	0	0	11	0	6	36	21	0	0	0	11	0	0	0	0	2	0	0	0	0	0	0	0	0	18	0	163	17	2
Map3k4	0	0	0	18	1	0	13	0	2	0	1	0	0	54	0	10	1	0	0	0	15	0	11	0	0	0	1	0	0	1	11	91	1	0	77	9	26	0	0	1	0	0	0	0	0	0	0	0	0
Piezo1	0	0	1	28	2	0	1	25	1	0	0	0	2	0	3	3	0	0	0	0	0	0	2	0	0	1	1	0	0	0	9	12	25	0	0	1	77	0	0	36	0	22	0	0	0	0	0	0	11
Rnf166	0	0	0	0	0	0	0	0	0	0	0	51	7	0	13	0	4	0	0	0	0	0	0	0	1	0	0	0	0	0	2	0	3	0	0	1	0	7	0	25	1	0	23	0	4	0	2	0	2
Ankrd28	40	0	0	17	0	26	1	0	0	0	0	5	16	1	1	0	46	0	0	0	0	0	11	0	18	0	7	14	0	0	11	0	1	0	2	17	0	54	0	12	0	4	0	0	2	49	0	0	3
Ankrd52	3	0	0	6	32	0	0	21	3	28	0	1	0	1	1	21	0	4	0	3	201	1	0	1	0	0	5	16	5	4	0	2	2	0	2	1	50	16	2	36	5	0	0	2	0	0	0	127	1
Pkd2l2	0	0	6	0	0	1	1	0	0	0	0	0	0	5	2	1	0	0	0	0	0	3	0	1	0	3	1	0	0	2	1	0	1	0	2	2	0	3	1	0	0	0	2	10	1	0	12	0	0
Srp19	0	0	4	0	2	0	2	3	3	4	0	2	1	0	1	4	0	1	21	4	0	0	7	3	20	6	2	0	0	0	0	5	4	0	0	0	0	3	1	0	0	6	1	0	1	111	0	24	3
Wdfy2	0	0	0	2	0	0	0	4	0	0	0	0	0	0	8	0	5	0	0	10	0	0	3	0	0	7	0	0	0	0	0	0	1	0	21	0	0	0	0	0	0	7	0	10	1	0	3	23	4
Zfyve20	0	0	0	0	0	57	9	5	0	2	0	0	1	17	2	7	16	0	0	0	0	0	0	0	0	0	0	0	84	0	9	0	0	70	0	0	0	0	27	0	0	0	0	0	1	0	0	0	0
Mrps25	9	0	0	22	0	2	5	4	0	32	0	20	10	30	0	3	0	0	4	12	1	31	4	0	15	2	1	8	20	1	7	0	0	0	0	13	0	9	43	8	0	1	1	33	7	443	0	9	2
Dguok	1	30	24	6	0	0	8	2	5	0	12	0	1	17	10	1	0	3	0	2	0	0	0	10	27	7	0	3	10	17	0	3	0	3	7	4	0	0	0	8	31	0	15	13	3	0	0	0	2
Camta1	0	0	0	0	0	1	0	0	0	4	8	0	0	0	4	0	0	0	1	0	0	0	1	0	0	0	0	0	1	0	0	0	0	0	0	0	0	0	0	0	0	0	0	0	0	0	0	0	1
Csf1	0	0	0	0	0	0	0	0	0	0	0	0	0	0	0	0	0	0	0	0	0	0	0	0	0	0	0	0	0	0	0	0	0	0	0	0	0	0	0	0	0	0	51	0	0	0	0	0	0
Strip1	5	3	0	0	52	22	0	0	0	70	100	0	0	0	33	0	7	60	0	0	40	0	0	0	0	0	1	0	0	0	19	0	0	84	0	0	81	0	0	0	0	0	0	1	12	108	0	33	0
Slc25a11	34	141	5	22	11	12	19	15	21	77	0	0	7	45	2	7	18	0	45	9	35	13	6	0	7	1	9	12	197	6	4	0	0	63	40	5	21	42	15	5	23	11	13	51	35	0	0	46	8
Cmc2	3	0	0	1	0	2	3	6	0	0	0	0	3	0	0	3	0	0	0	2	0	0	1	0	3	0	0	3	0	2	0	0	2	0	0	0	0	0	0	0	0	0	0	0	0	0	0	2	5
Chfr	1	1	72	0	0	45	0	0	0	86	0	0	13	22	2	6	32	59	0	7	0	0	0	0	0	0	0	0	0	0	0	0	0	3	0	11	0	2	0	2	0	3	0	85	8	0	0	0	0
Hoxa2	0	0	0	0	0	0	0	0	0	0	0	0	0	0	0	0	0	0	0	0	0	0	0	0	0	0	0	0	0	0	0	0	0	10	0	0	0	0	0	0	0	0	0	0	0	0	0	0	0
Tex261	34	0	0	23	35	1	2	12	0	21	0	0	14	0	0	11	20	13	53	5	10	1	1	0	30	47	8	14	0	9	6	0	19	0	15	2	0	14	0	1	0	9	0	0	8	126	118	11	10
Fam120b	28	0	70	0	0	2	0	13	0	0	21	0	0	0	0	13	0	9	0	0	0	0	0	0	17	0	5	0	1	75	0	9	11	0	39	0	0	0	14	1	0	0	22	0	0	195	158	2	0
Tbp	0	0	0	39	4	0	2	11	13	14	2	18	3	8	1	4	6	0	29	0	0	0	4	1	34	7	1	9	71	30	5	0	7	6	25	8	2	1	3	0	0	12	6	37	5	54	1	7	1
Psmb1	3	10	4	27	11	16	4	9	21	53	13	4	21	0	15	10	17	0	27	9	4	13	12	2	20	4	15	23	4	23	1	36	18	3	30	10	8	27	5	13	19	51	4	21	1	240	3	40	6
Pdcd2	0	0	0	5	4	0	0	1	0	5	0	0	0	0	1	1	3	0	0	0	0	0	0	0	0	7	1	0	12	0	0	0	1	6	0	0	2	1	0	0	0	1	6	0	5	54	0	0	1
Dll1	0	0	0	0	0	0	0	0	0	0	0	0	0	0	0	0	0	0	0	0	0	0	0	0	0	0	0	0	45	0	0	0	0	0	0	0	0	0	0	0	0	0	0	0	0	0	0	0	0
Nol3	0	0	0	0	17	0	0	8	4	0	0	0	0	0	0	0	0	0	0	0	0	0	0	0	0	0	0	0	10	7	0	0	0	0	0	0	0	0	0	0	0	0	0	0	0	0	0	22	0
Fhod1	0	0	0	0	0	0	10	0	0	0	0	0	1	1	0	0	0	0	0	0	0	0	6	0	0	0	0	0	0	0	0	0	0	0	0	0	0	0	0	0	0	0	0	0	0	0	4	0	3
Slc9a5	0	0	0	0	0	0	0	0	0	0	0	0	0	0	0	0	0	0	0	0	0	0	0	0	0	0	0	0	0	0	0	0	0	0	0	0	0	0	0	0	0	0	0	0	0	0	0	0	0
Elmo3	0	0	0	0	0	0	2	0	0	0	0	0	0	0	0	0	0	0	3	0	0	0	0	0	0	0	0	0	0	0	0	0	0	0	1	0	0	0	0	0	0	0	0	1	0	0	0	0	0
4931428F04Rik	0	0	0	0	36	0	0	20	0	0	0	0	0	0	0	0	0	0	0	0	0	0	0	0	0	0	0	0	32	23	0	0	0	0	0	0	0	0	0	0	0	0	0	0	0	0	0	44	0
Tppp3	0	0	0	0	0	0	0	0	0	0	0	0	0	0	0	0	0	0	0	0	0	0	0	0	0	0	0	0	0	0	0	0	0	0	0	0	0	0	0	0	0	0	0	0	0	0	0	0	0
Msh3	0	0	0	9	7	0	0	4	0	5	0	0	0	0	1	0	0	0	0	15	0	0	0	0	0	0	0	3	0	0	0	0	0	0	0	0	0	0	0	11	0	0	0	0	0	1	0	25	4
Tmem208	5	10	0	16	0	4	0	0	0	7	0	6	5	0	0	3	1	0	0	3	0	13	6	4	28	0	4	5	0	0	5	0	0	0	0	5	0	2	0	5	0	1	0	7	4	0	41	11	4
E2f4	0	0	2	49	11	0	0	17	20	69	1	0	5	1	0	12	40	0	0	8	0	80	6	26	53	0	17	6	0	79	5	0	33	0	45	1	0	8	0	0	0	2	0	48	0	0	0	65	0
Surf4	37	13	55	168	4	96	74	47	48	175	86	0	49	0	27	27	245	12	48	27	1	169	84	0	402	54	120	62	0	67	56	0	78	4	0	44	0	31	23	38	40	101	0	83	118	193	0	51	69
Surf2	3	0	0	1	0	3	4	0	10	6	1	0	8	0	11	4	1	0	0	1	0	20	1	0	5	0	5	3	0	1	10	0	0	110	0	0	0	3	0	2	0	1	0	0	2	1	6	18	0
Dnajb9	22	0	0	9	16	0	0	6	8	6	14	0	5	19	0	0	0	9	0	0	27	54	6	0	10	22	11	0	0	0	0	0	0	0	0	1	17	10	0	0	8	3	0	0	4	48	48	7	0
Naf1	0	0	0	0	2	0	0	0	0	0	0	0	0	0	0	0	0	0	0	0	0	0	0	0	0	0	0	0	0	0	0	0	0	0	0	0	0	0	0	0	0	0	0	0	0	0	0	3	3
Yes1	0	0	0	0	0	0	0	0	0	0	18	0	0	0	0	0	0	0	1	0	1	0	0	0	0	38	0	0	0	22	0	1	0	0	0	0	0	0	0	0	0	0	0	0	0	0	0	0	0
Ppp1cb	0	0	21	2	0	6	1	0	0	0	0	0	7	0	13	7	40	0	24	2	49	64	11	0	38	5	12	5	61	0	5	1	0	3	0	22	0	15	10	4	0	0	43	0	0	1	102	0	1
Gorasp2	33	2	0	54	1	11	7	17	0	123	0	5	19	0	0	25	19	27	0	9	126	0	24	0	65	0	30	27	0	69	9	0	57	2	52	22	0	8	0	0	0	7	0	0	9	0	0	13	29
Tsen15	5	0	0	10	5	1	0	5	2	3	0	0	0	0	0	1	0	0	12	0	0	0	0	1	0	0	0	0	36	9	0	0	5	1	10	0	0	1	0	0	1	2	0	7	0	0	31	2	0
Efr3a	2	0	118	1	0	1	2	46	2	16	0	0	11	1	2	6	0	0	23	0	0	9	10	14	26	0	0	0	0	30	8	113	0	0	1	17	1	0	23	0	53	13	1	0	25	0	14	18	1
Trappc2l	0	12	0	11	3	4	0	10	2	12	0	1	2	3	0	5	2	0	2	6	0	1	0	0	7	0	1	4	0	0	3	2	5	0	0	1	0	7	0	0	0	11	0	1	0	0	0	5	2
Acsf3	93	0	107	8	0	3	7	0	0	0	0	0	12	0	0	6	10	0	41	0	0	3	0	17	22	0	0	9	0	0	0	0	0	0	0	2	0	12	0	0	6	4	0	0	22	0	0	0	0
Ddx19a	0	0	0	0	1	1	0	3	1	0	2	0	0	0	0	0	1	0	0	1	1	0	2	0	0	0	0	1	0	4	0	0	2	8	3	0	0	0	0	1	0	0	0	0	0	0	3	1	0
Galns	0	0	0	19	0	49	0	19	0	35	34	0	0	0	0	0	18	55	0	0	0	46	7	0	26	0	23	33	0	0	8	54	15	0	46	0	60	12	0	10	0	29	0	0	5	0	0	19	2
Gata2	12	91	0	0	9	1	8	0	95	2	142	33	0	1	0	0	0	13	1	0	0	161	0	17	0	1	0	1	220	101	1	468	0	60	0	3	223	0	52	1	435	0	83	2	0	0	122	1	0
C8g	0	0	0	0	0	1	0	0	0	4	0	6	0	0	0	0	0	0	0	0	0	0	0	0	0	42	0	0	88	0	0	0	0	0	6	0	0	0	3	0	0	0	0	0	0	0	0	0	0
Entpd2	0	0	0	0	0	0	0	0	0	0	0	0	0	0	0	0	0	0	0	0	0	0	0	0	0	0	0	0	0	0	0	0	0	0	0	0	0	0	0	0	0	0	0	0	0	0	0	0	0
Rabl6	0	0	60	150	15	0	11	24	10	145	50	0	0	0	0	0	30	108	33	26	0	1	11	0	38	76	29	11	8	0	11	22	25	86	70	0	11	0	0	29	126	39	0	0	24	0	0	69	0
Ptgds	0	0	0	0	0	0	0	0	0	0	0	0	0	0	0	0	0	0	0	0	0	0	0	0	0	0	0	0	0	0	0	0	0	0	0	0	0	1	0	0	0	0	0	0	0	0	0	0	0
Edf1	5	0	0	6	1	0	2	0	4	2	0	0	7	0	0	7	9	4	7	4	0	0	10	4	32	3	9	3	0	3	0	6	4	4	5	3	0	1	0	2	0	12	2	0	2	79	0	11	1
Clic3	0	0	0	0	0	0	0	0	0	0	0	0	0	0	0	0	0	0	0	0	0	0	4	0	0	0	0	0	0	0	0	0	0	0	0	0	0	0	0	0	0	0	0	0	0	0	0	0	0
Npdc1	31	0	0	0	10	0	0	0	7	0	35	0	0	0	0	0	0	57	0	0	0	0	0	0	2	0	0	0	0	19	0	0	0	29	28	1	0	0	0	0	0	0	0	0	0	0	108	21	0
Fbxw5	89	0	1	0	20	0	0	1	23	69	0	0	3	0	0	11	0	0	0	0	95	0	0	0	0	91	0	1	0	0	0	0	0	73	100	6	0	36	0	0	0	1	0	0	5	0	220	0	27
Slc25a13	0	1	1	0	0	8	0	0	0	1	0	1	5	0	0	0	0	0	0	6	72	0	0	0	0	0	1	0	0	2	2	0	0	0	2	6	0	0	0	1	0	0	0	0	8	0	0	0	2
Ube2i	29	14	65	16	35	28	13	13	23	119	81	49	7	10	13	3	23	21	27	16	12	0	20	1	25	0	10	30	7	21	12	28	13	16	14	9	1	18	15	13	22	18	4	0	7	278	1	32	8
Tsr3	10	0	0	6	0	2	8	8	4	0	0	0	2	0	3	0	0	0	0	10	0	18	1	0	21	0	0	0	0	0	0	0	0	0	0	2	11	0	0	1	0	0	0	0	0	0	62	0	3
Unkl	0	90	4	0	11	0	0	0	0	3	1	1	1	0	0	1	31	0	0	0	0	0	3	0	0	0	0	0	0	0	0	5	0	0	0	1	0	0	54	2	0	1	60	0	0	9	198	6	0
Lrrk1	1	88	0	22	0	0	1	0	0	41	0	45	0	0	1	0	0	11	0	16	0	0	5	0	0	3	0	0	0	25	0	0	0	0	0	0	0	0	0	0	0	5	0	0	0	0	0	0	17
Actn1	1	0	0	0	0	0	0	0	0	1	0	1	0	0	0	0	0	0	0	0	0	0	0	0	0	0	0	0	0	1	1	0	1	0	0	2	0	0	0	0	0	0	0	0	0	0	7	0	1
Sirt2	0	53	114	7	14	15	0	0	8	0	43	0	3	18	0	1	6	0	73	4	53	26	10	6	0	0	0	0	105	59	3	0	0	8	0	0	0	7	7	24	35	2	0	59	21	0	179	6	10
Hnrnpl	0	0	2	0	2	5	0	5	4	5	11	0	0	0	2	2	0	0	6	4	4	0	4	1	20	2	3	3	7	16	0	0	0	2	6	4	0	1	1	0	3	2	0	0	1	8	18	3	3
Nolc1	51	0	2	20	2	6	0	21	11	109	0	3	14	0	0	11	21	0	178	6	0	0	5	21	12	35	9	8	28	5	4	0	6	0	46	0	0	36	0	22	0	8	0	0	15	17	0	13	1
Casd1	0	59	0	0	0	1	7	4	0	0	0	0	1	0	0	0	0	0	0	0	0	0	0	0	0	0	0	0	0	1	0	1	15	0	33	0	0	0	37	2	0	0	67	0	6	0	0	0	0
Cnksr3	0	0	0	10	0	0	24	0	0	0	0	0	4	0	0	0	0	0	26	0	0	0	0	0	1	0	0	0	0	0	0	0	0	0	0	1	0	0	0	0	0	0	0	0	0	0	0	0	0
Mtmr1	1	0	0	0	0	0	3	0	2	12	0	16	3	0	3	15	0	0	0	0	0	0	0	0	29	0	12	13	121	0	0	0	0	0	0	0	0	0	0	0	0	0	0	0	0	0	0	0	0
Hmgb3	23	0	23	24	24	14	0	2	0	46	25	18	3	0	1	2	3	0	13	3	0	26	11	0	37	27	12	4	0	47	3	0	0	0	0	2	10	0	3	3	0	3	0	0	3	0	66	23	5
Cyp2j9	1	0	46	0	0	10	2	0	0	0	32	0	0	0	0	0	0	0	0	0	0	0	0	0	0	0	0	0	0	0	0	42	0	0	0	0	0	0	0	0	0	0	15	1	0	0	0	0	0
Abca1	4	0	0	0	0	0	0	0	0	0	0	0	0	0	0	0	0	0	0	0	0	0	0	0	0	0	1	0	0	0	0	0	0	0	0	0	0	0	0	0	0	0	0	0	0	0	0	0	0
Nipsnap3b	0	0	0	6	12	7	5	0	0	27	0	0	6	20	0	3	0	0	0	0	41	0	0	0	0	13	9	9	0	35	4	0	0	0	18	2	0	18	0	0	0	18	0	0	0	192	0	10	4
Lage3	1	5	4	11	3	2	7	1	6	3	0	5	3	0	2	1	1	3	3	1	6	0	3	0	13	0	5	2	0	0	0	1	0	5	0	1	0	2	0	5	1	1	0	0	0	19	0	4	1
Ubl4	1	0	34	7	17	9	0	8	39	4	63	0	1	0	0	0	1	0	7	4	2	22	16	13	14	2	4	2	19	190	1	0	15	74	53	0	0	7	0	41	0	6	0	0	1	63	0	0	8
Gdi1	64	0	1	0	0	2	24	3	36	0	40	6	0	106	44	5	3	40	4	12	1	55	10	19	90	1	1	0	112	253	8	0	0	9	0	12	0	0	0	2	4	11	0	0	0	0	105	63	0
Sash1	0	0	0	0	0	0	0	5	0	0	0	0	0	0	0	0	0	0	0	0	0	0	0	1	0	0	0	0	0	0	0	0	0	0	0	0	0	0	0	0	0	0	0	0	0	0	0	0	0
Gadd45b	0	0	0	0	0	5	0	0	0	9	0	0	2	0	0	0	11	0	0	0	30	0	4	0	14	0	0	1	0	1	0	0	0	0	28	0	0	4	0	14	0	4	0	36	0	0	0	15	3
Slamf6	0	0	0	0	0	0	0	0	0	0	0	0	0	0	0	0	0	0	0	0	0	0	0	0	0	0	0	0	0	0	0	0	0	0	0	0	0	0	0	0	0	0	0	0	0	0	0	0	0
Slamf1	130	1	0	0	0	0	1	0	0	0	0	0	1	0	0	2	0	0	1	0	1	0	0	0	0	0	1	0	1	0	0	5	0	44	0	0	16	0	0	1	0	0	0	0	1	4	0	0	1
Zdhhc12	0	0	0	6	0	0	0	7	10	16	0	0	4	0	11	0	0	0	8	0	31	0	10	0	0	12	0	0	0	0	0	0	4	0	0	1	0	0	2	0	0	5	0	91	5	0	0	0	0
Endog	0	0	0	8	12	3	0	5	1	4	15	0	5	0	0	2	10	0	0	1	0	0	0	0	18	0	4	3	24	0	4	10	0	0	12	2	0	0	2	0	4	1	0	6	5	0	0	1	3
Cybb	0	0	0	0	0	13	0	27	0	21	0	1	0	0	0	5	0	0	0	6	0	0	1	0	1	0	0	0	0	0	3	0	14	0	0	3	0	1	0	1	0	22	0	0	0	0	0	0	1
Golga7	16	0	0	19	6	7	21	6	14	39	0	1	4	0	0	6	18	0	22	3	51	0	2	0	66	0	9	18	8	21	0	0	5	0	26	6	5	10	0	0	15	5	53	0	10	0	0	0	15
Xk	0	63	88	0	0	9	0	0	0	2	0	0	0	0	0	0	0	0	0	0	0	0	16	0	0	37	0	0	0	0	2	0	0	0	0	8	0	0	0	0	0	0	0	0	5	0	0	0	0
Cd48	0	0	0	24	0	11	7	5	0	14	0	0	2	0	0	14	0	0	28	0	21	18	5	0	1	9	2	2	0	0	12	0	23	0	2	5	0	32	0	0	0	22	0	0	4	207	1	44	6
Clpx	0	1	0	23	18	0	0	4	4	21	5	0	2	0	0	2	0	0	2	0	0	29	0	0	0	35	0	3	0	0	2	0	0	48	32	0	0	0	0	2	0	6	0	0	0	0	0	25	5
Trabd	0	176	0	44	0	20	1	26	10	66	0	0	5	0	7	21	20	0	0	24	0	0	53	0	96	0	1	52	1	136	0	0	6	0	0	16	0	10	0	30	0	0	0	102	22	0	195	0	8
Dennd6b	0	0	0	0	0	0	0	0	0	0	8	0	0	0	0	0	0	0	0	0	0	0	0	0	0	0	0	0	0	0	0	16	0	0	0	0	0	0	22	0	0	0	9	1	0	0	0	0	11
Cd83	0	0	0	0	0	0	0	0	0	0	0	0	0	0	0	0	0	0	0	0	0	0	0	0	0	0	0	0	0	0	0	0	0	0	0	0	0	0	0	0	0	0	0	0	0	0	0	0	0
Ager	0	0	0	0	0	0	0	0	0	0	0	0	0	0	0	0	0	0	0	0	0	0	0	0	0	0	0	0	0	0	0	0	0	0	0	0	0	0	0	13	0	0	0	0	0	0	0	0	0
Atf6b	11	0	0	21	31	6	12	22	18	53	37	0	10	0	0	7	0	0	0	13	35	0	9	0	0	12	19	27	0	3	13	0	10	0	10	11	0	0	0	1	49	16	0	0	0	0	37	18	12
Egfl8	0	0	0	0	0	0	0	0	0	0	0	1	0	0	0	0	0	0	0	0	2	0	0	0	0	0	0	0	0	0	2	0	0	2	0	0	0	0	3	0	0	0	0	0	1	0	0	1	0
Notch4	0	0	0	0	0	0	0	0	0	0	0	0	0	0	0	0	0	0	0	0	0	0	0	0	0	0	0	0	0	0	4	0	0	0	0	0	0	0	0	0	0	0	0	0	0	0	0	0	0
Ppt2	8	0	19	4	4	1	2	2	0	0	0	0	0	1	4	3	0	0	0	1	0	36	2	0	5	1	0	0	0	7	2	4	0	0	0	0	3	3	2	5	11	0	6	0	1	0	0	0	2
Prrt1	0	0	0	0	0	0	0	0	0	0	0	0	0	0	0	0	0	0	0	0	0	0	0	0	0	0	0	0	0	0	0	0	0	0	0	0	0	0	0	0	0	0	0	0	0	0	0	0	0
Rnf5	0	0	0	20	2	0	4	3	4	12	0	0	2	0	0	3	6	0	0	1	2	0	0	0	23	6	0	20	12	7	0	0	5	0	0	6	0	9	5	0	0	2	0	0	0	31	33	10	3
Cacfd1	4	0	0	0	10	0	26	0	0	164	0	7	18	0	0	0	0	0	0	6	0	67	25	0	15	0	1	0	68	0	0	0	0	0	1	0	0	38	0	0	0	0	0	0	0	0	174	85	0
Hivep2	0	0	0	0	0	0	0	0	0	0	0	0	0	0	0	0	0	0	0	0	2	0	0	0	0	0	1	0	0	0	0	0	0	0	38	0	0	0	0	0	0	1	0	0	9	0	72	7	0
Arnt	0	0	0	27	0	0	0	0	0	0	0	0	0	36	7	8	69	0	1	1	0	0	5	0	39	0	10	0	0	48	8	0	0	26	53	11	0	0	0	1	0	2	0	0	0	0	0	0	3
Itga2	0	0	0	0	0	0	0	0	0	0	0	0	0	0	0	0	0	0	0	0	0	11	0	0	0	0	0	0	0	0	0	0	0	0	0	0	0	0	0	0	0	0	0	0	0	0	0	0	0
Mocs2	2	0	0	5	0	0	1	2	0	1	28	0	2	0	0	0	0	0	1	0	4	0	0	0	5	0	0	0	0	34	0	0	0	0	1	0	0	0	0	0	0	0	0	0	2	0	26	0	3
Nat9	0	0	0	0	0	1	1	1	0	23	0	0	0	20	0	4	0	0	0	4	0	0	0	0	0	0	3	0	0	0	0	0	0	0	24	2	0	0	0	0	1	6	0	53	0	0	56	1	0
Lpl	0	0	0	0	0	0	0	18	0	0	0	0	0	0	1	7	0	0	0	0	0	0	0	0	0	0	0	0	0	1	0	0	7	41	0	0	0	0	0	0	0	3	0	0	1	0	0	1	0
Atp6v0e	1	0	0	17	4	5	2	11	0	12	16	0	7	20	3	10	8	9	0	11	20	9	15	13	29	0	8	15	5	0	6	0	12	9	2	5	9	7	0	9	0	27	5	0	4	295	13	8	6
Zfp318	0	0	0	0	0	0	0	0	0	0	0	0	1	0	0	0	0	0	0	0	0	0	0	0	0	0	0	0	0	0	0	0	0	0	0	0	0	0	0	3	0	0	0	0	0	0	0	0	0
Ttbk1	0	0	0	0	0	0	0	0	0	0	0	0	0	0	0	0	0	0	0	0	0	0	0	0	0	0	0	0	0	0	0	0	0	0	0	0	0	0	0	0	0	0	0	0	0	0	0	0	0
Srf	0	0	0	0	0	2	0	0	0	0	0	0	3	0	1	0	1	0	0	0	3	0	0	0	1	0	0	2	0	0	0	0	0	0	0	0	0	0	0	0	0	23	0	0	0	0	3	0	0
Gata3	74	30	0	0	0	1	0	0	10	0	0	0	0	0	0	0	0	33	0	0	0	1	0	4	0	0	0	0	34	0	0	6	0	71	0	0	1	0	0	0	1	0	10	0	0	0	0	0	0
Lama5	0	0	0	0	0	0	0	0	0	0	0	0	0	0	0	0	0	0	0	0	0	0	0	0	0	0	0	0	0	0	0	0	0	0	0	0	0	0	0	0	0	0	0	0	0	0	0	0	0
Hspa8	119	143	116	166	30	57	24	82	68	303	26	32	104	66	68	87	26	40	77	62	129	62	2	23	102	104	70	90	71	60	58	57	82	183	51	35	89	126	50	6	102	93	97	5	81	377	64	198	54
Serac1	0	0	0	0	0	0	0	0	0	0	0	0	0	0	0	0	0	0	0	0	0	0	9	0	0	0	0	0	0	0	0	0	0	0	0	0	0	0	0	0	0	0	0	0	0	0	0	0	0
Pdzd11	0	71	0	20	0	1	9	0	0	15	7	0	0	2	0	0	0	0	0	1	0	0	1	0	0	5	3	2	17	4	0	0	1	0	5	0	0	2	0	0	0	11	0	0	5	0	29	7	0
Psma2	5	0	9	23	8	6	7	7	6	35	0	19	9	3	0	4	13	13	6	7	1	9	16	0	22	3	9	15	7	8	2	9	9	7	25	2	8	9	4	12	0	30	2	0	8	206	15	10	10
Mrpl32	7	7	2	4	0	3	0	3	0	2	0	3	2	0	8	0	0	0	4	1	4	0	3	0	8	0	1	0	30	2	0	0	2	0	0	0	2	0	0	0	0	0	0	0	1	85	6	3	2
Setdb1	27	1	0	1	1	2	1	25	0	1	0	0	1	30	1	1	24	0	1	0	5	0	3	37	18	0	1	13	3	1	16	2	4	36	6	2	0	16	0	0	0	24	0	19	2	3	1	4	0
Anxa9	0	0	0	0	1	16	0	0	0	13	0	0	0	2	4	0	0	8	0	0	4	0	0	0	3	0	0	0	0	0	0	1	1	1	0	0	25	0	0	0	1	0	0	0	0	0	0	25	0
Prune	0	0	0	0	0	0	0	1	0	0	0	39	5	30	0	1	5	0	0	0	0	7	0	1	14	45	0	0	0	0	0	0	4	98	44	6	0	0	0	18	0	8	0	0	2	0	0	0	0
Cers2	7	73	0	25	41	49	12	36	12	200	0	50	6	11	35	6	43	32	107	19	124	25	0	2	134	46	6	20	124	22	9	96	20	79	0	16	5	7	2	3	51	16	16	51	29	242	168	82	31
Capza2	69	5	43	54	74	26	6	14	0	148	0	55	15	23	0	31	19	1	58	19	224	26	29	5	47	78	27	23	39	61	11	0	44	73	0	12	48	20	19	11	31	11	29	0	17	308	78	144	13
Plekho1	16	0	0	0	0	0	0	0	0	8	0	1	0	9	5	0	0	0	0	0	0	0	0	0	0	0	0	0	0	0	0	0	0	0	4	0	0	0	0	0	0	0	0	0	0	0	0	0	0
Vps45	22	0	0	0	0	0	0	2	0	11	0	0	0	0	0	0	0	0	0	0	0	0	0	0	0	0	11	6	0	0	0	0	0	0	0	5	0	0	0	0	0	4	0	53	7	270	0	0	0
Prpf3	0	0	40	0	0	0	11	5	0	0	0	0	0	0	0	4	5	0	38	0	0	0	0	0	0	0	0	0	113	0	1	0	0	2	0	5	0	9	0	0	0	5	0	0	1	0	0	16	0
Anp32e	0	0	0	50	26	35	18	6	15	91	17	1	25	0	9	8	28	1	0	12	14	0	3	0	49	1	14	12	0	38	5	0	41	0	30	16	27	9	3	6	0	2	14	21	11	5	1	48	7
Aph1a	10	0	6	14	6	4	2	9	4	12	34	0	2	4	12	1	1	3	4	10	9	0	10	0	0	0	2	7	15	0	8	0	1	0	10	2	0	1	0	0	3	9	0	12	1	0	0	1	1
Tab2	0	0	31	0	0	0	8	1	0	1	0	0	0	0	16	1	1	1	0	0	0	0	0	0	16	0	0	0	0	33	0	0	4	1	33	0	0	7	0	1	5	8	0	0	3	0	63	0	6
Ppil4	34	0	1	7	29	7	10	0	0	39	0	0	7	0	6	0	3	0	3	0	0	37	4	0	11	7	18	7	0	0	0	0	10	0	7	6	0	1	0	1	0	0	0	1	0	105	0	29	0
Cnih1	21	0	0	14	9	6	4	4	7	80	24	0	6	0	0	14	12	0	0	1	30	25	0	0	18	0	4	5	30	37	4	0	10	0	7	8	0	12	0	0	9	4	0	0	2	157	0	2	4
Eps8	0	0	0	0	41	0	0	0	0	0	56	0	0	0	0	0	0	0	0	2	0	0	0	0	0	46	0	6	0	0	0	0	0	0	0	0	0	0	0	0	0	0	0	0	0	0	162	0	0
Med22	20	0	0	100	0	16	12	10	0	1	0	1	22	0	0	14	0	0	0	0	0	29	0	0	0	0	1	0	0	2	0	0	0	0	131	3	0	0	0	33	0	8	0	0	0	0	0	40	0
Surf1	0	0	0	16	0	5	0	5	20	7	0	0	0	0	2	4	0	16	14	5	0	2	3	0	7	0	2	11	1	0	3	7	2	4	12	3	0	15	12	0	0	0	0	1	8	0	69	5	0
Med28	3	16	14	24	3	11	4	13	6	35	10	5	5	0	22	8	2	0	6	1	3	3	2	0	30	8	2	1	7	7	6	6	3	15	7	1	4	12	1	1	0	13	0	0	2	102	10	5	4
Qdpr	22	0	21	35	27	1	0	3	8	48	20	0	0	42	0	4	5	0	24	4	0	0	7	0	12	33	0	5	0	1	0	20	6	2	55	2	0	21	21	4	3	0	0	0	16	0	28	24	3
Tnr	0	0	0	0	1	0	0	0	0	1	0	0	0	0	0	1	0	0	0	0	0	0	0	0	0	0	0	0	0	0	0	0	0	0	0	0	0	0	0	0	0	0	0	0	0	0	0	0	0
Sqstm1	53	13	95	51	21	17	16	13	0	123	13	3	8	0	41	4	23	12	44	16	37	58	13	33	37	28	7	7	21	52	9	11	6	97	176	40	4	0	0	1	0	0	0	132	46	0	178	0	31
Nfe2l2	0	0	0	0	0	17	8	4	0	13	27	21	0	2	0	1	24	9	29	9	0	24	6	7	0	37	6	0	75	0	18	0	0	0	0	1	15	6	8	0	0	2	0	156	20	1	0	0	3
Rxra	0	0	0	0	0	0	0	0	0	0	0	21	0	0	0	0	0	0	0	0	0	0	0	0	0	0	0	0	0	0	0	0	0	0	0	0	0	0	0	0	0	0	6	0	0	0	0	0	0
Adamtsl4	2	0	0	0	0	0	0	0	0	0	0	0	0	0	0	0	0	0	0	30	0	0	0	0	0	0	0	0	0	0	0	0	0	0	0	0	1	0	0	0	0	0	0	0	0	0	0	0	0
Cd5l	0	0	0	0	0	0	0	0	5	0	0	0	0	0	0	0	0	0	0	0	0	0	0	0	0	0	0	0	0	0	0	0	0	0	0	0	0	0	0	0	0	0	0	0	0	0	0	0	0
Prpsap1	15	0	79	65	9	13	5	4	0	17	55	40	13	0	21	7	6	9	77	0	0	40	8	0	28	0	13	14	0	0	4	0	1	35	78	0	1	30	23	18	4	21	0	0	23	0	76	62	0
Ncapg	0	0	0	17	0	18	2	14	0	0	0	0	2	0	0	9	17	0	33	0	0	0	0	0	1	0	12	28	0	3	2	0	1	0	0	0	0	0	0	0	0	1	0	0	0	59	0	0	3
Lcorl	0	0	0	13	0	0	2	4	0	1	0	0	0	0	1	1	30	19	5	5	0	0	4	0	0	0	2	3	0	21	3	0	0	0	0	0	0	0	0	2	0	2	0	1	0	19	0	0	1
Lta4h	8	0	0	323	12	182	5	46	16	319	40	30	147	0	7	103	259	0	22	39	10	15	145	9	201	27	56	103	40	7	66	17	41	1	51	102	0	219	3	81	15	107	81	0	182	599	0	85	81
Amdhd1	0	0	0	0	0	0	0	0	0	0	0	0	0	0	0	0	0	0	0	0	0	0	0	0	0	0	0	0	0	0	0	0	0	0	0	0	0	0	0	0	0	0	0	0	0	14	0	0	0
Dstn	10	0	0	38	0	16	0	21	0	40	0	0	50	23	0	33	78	0	0	2	0	0	85	12	176	0	0	50	0	0	54	1	33	1	37	14	0	26	0	31	18	45	0	0	36	240	90	0	14
H2afy	1	0	152	53	1	60	81	34	0	116	1	23	11	16	87	30	18	6	192	43	91	26	13	1	189	54	52	61	1	143	12	8	27	1	242	6	0	58	0	12	21	43	1	21	19	299	132	89	50
Gtf2ird2	2	0	0	13	0	19	0	4	0	34	0	8	9	0	5	6	54	1	0	3	9	14	6	33	15	0	1	25	0	10	7	0	4	0	97	5	0	0	46	12	0	2	0	30	17	0	0	5	4
Bola1	0	0	27	4	0	1	3	6	4	7	0	1	6	0	0	0	0	0	0	0	18	0	1	0	0	0	0	0	0	1	0	0	2	0	0	2	0	10	0	3	6	3	0	0	1	93	0	15	1
Gatsl2	17	0	15	0	0	0	0	0	0	0	0	0	0	0	0	0	0	0	0	0	0	0	0	0	0	0	0	0	1	0	0	0	7	144	1	0	0	1	0	0	0	0	0	0	0	0	192	0	0
Ncf1	0	0	0	89	0	6	10	22	0	274	0	65	20	0	24	43	182	0	0	12	66	85	48	0	118	1	23	83	0	74	31	2	21	0	5	4	0	2	0	103	0	18	0	139	41	1	1	51	22
Adss	8	59	0	66	55	5	2	22	14	77	3	0	2	56	0	25	25	16	28	9	40	23	7	10	23	0	13	2	138	77	12	0	37	21	29	8	0	11	25	1	30	7	1	0	5	64	48	32	11
Il17rb	0	0	0	0	0	3	0	0	0	13	0	0	4	0	0	0	0	0	1	17	0	12	0	0	2	34	0	0	0	0	0	0	0	0	0	6	0	0	0	0	0	0	0	0	0	90	0	0	0
Cacna1d	0	0	0	0	0	1	0	1	0	0	0	0	0	0	0	3	0	0	0	1	0	0	0	0	0	0	0	4	0	0	0	0	1	0	0	0	0	0	0	1	0	0	0	0	0	0	0	0	0
Chdh	1	0	0	56	0	6	0	28	0	15	0	0	15	0	0	39	2	0	0	7	0	2	0	1	0	0	0	8	0	0	8	0	1	0	0	2	0	11	0	1	0	0	0	0	0	0	0	0	0
Actr8	0	8	2	0	1	0	8	0	0	0	0	0	0	28	4	0	4	0	38	0	63	0	0	0	11	0	0	0	0	0	4	0	9	0	0	0	0	0	0	0	29	5	0	1	0	0	0	31	4
Lrrc27	0	0	0	0	0	0	0	0	0	0	0	0	0	0	0	0	0	0	0	0	0	0	0	0	0	0	0	0	65	0	0	0	0	0	0	0	0	0	0	0	0	5	0	0	0	0	0	0	0
Fnta	1	78	1	36	33	5	6	7	1	36	0	16	0	0	10	10	4	0	0	3	0	0	0	0	12	0	30	0	72	0	13	44	3	66	0	0	0	19	0	0	3	0	64	0	0	0	0	71	0
Skiv2l2	23	9	9	43	24	15	7	0	25	63	0	0	0	50	0	5	5	0	24	8	63	7	2	0	58	0	0	24	1	7	1	0	13	1	55	0	17	1	0	1	0	0	0	21	6	63	0	20	3
Lbp	1	71	0	44	23	23	0	17	0	122	0	29	8	0	0	12	19	32	3	15	0	0	40	9	7	0	5	31	0	36	22	0	6	0	0	10	0	35	10	6	1	55	0	0	50	0	0	0	8
Celsr1	0	0	0	0	0	2	3	0	0	0	0	0	3	0	0	0	30	0	0	3	0	0	0	0	0	0	0	2	0	0	0	0	0	0	0	0	0	0	6	2	0	0	0	0	0	0	0	0	0
Fli1	82	127	65	27	71	62	1	0	0	30	28	38	13	32	0	10	30	45	56	35	48	54	16	35	80	42	29	18	82	44	6	2	2	48	54	23	0	10	19	17	38	28	2	38	70	0	6	30	0
Stard13	0	0	0	0	0	0	0	0	0	0	0	0	0	0	0	0	0	0	0	0	0	0	0	0	0	0	0	0	0	0	0	0	0	0	0	0	0	0	0	0	0	0	0	0	0	0	0	0	0
Diexf	1	0	0	13	0	11	0	0	0	0	0	0	0	0	0	5	0	0	0	0	0	0	0	0	7	0	0	0	0	0	6	0	0	0	0	0	0	0	0	0	0	0	0	0	16	7	0	4	4
Hsd11b1	0	0	0	1	0	32	0	0	0	0	0	0	23	0	0	0	20	0	0	2	0	0	30	0	0	0	0	0	0	0	7	0	0	0	0	2	0	5	0	1	0	1	0	0	2	0	0	0	0
Syt14	0	0	0	0	0	0	0	0	0	0	0	0	0	0	0	0	0	0	0	0	0	0	0	0	0	0	0	0	0	0	0	0	0	0	0	0	0	0	0	0	0	0	0	0	0	0	0	0	0
H2-M3	0	0	0	12	0	0	0	0	0	28	0	0	4	14	1	0	7	0	0	0	5	1	0	14	0	0	2	4	15	0	1	64	6	0	38	0	1	0	0	0	0	0	6	45	7	0	0	16	0
Lonrf3	0	0	53	1	0	0	0	0	0	0	0	0	3	0	0	16	0	0	0	0	0	0	0	0	0	0	0	0	0	0	0	0	5	0	0	0	0	0	0	0	0	3	0	0	0	0	0	0	0
Atp5e	1	0	3	5	13	8	8	22	8	10	10	2	12	8	1	5	3	3	10	21	2	0	17	4	33	5	1	20	5	5	4	1	13	7	8	6	2	9	1	16	1	26	6	1	6	100	4	18	12
Nelfcd	74	0	1	79	0	0	0	32	18	0	2	41	1	93	0	0	25	58	0	0	0	1	21	0	29	72	1	2	1	120	10	63	33	0	54	10	0	9	38	0	0	5	0	0	12	0	0	61	3
Tubb1	0	0	0	0	0	0	0	0	0	0	0	0	0	0	0	0	0	0	0	0	0	0	0	0	0	0	0	0	0	0	0	0	0	0	0	0	0	0	0	0	0	0	0	0	0	0	0	0	0
Ctsz	30	57	0	95	28	21	9	18	10	94	38	2	17	0	0	90	15	0	41	34	0	78	20	12	189	0	43	37	63	22	35	21	34	3	40	14	0	37	15	42	0	67	1	1	46	430	50	71	50
Slmo2	0	0	0	22	0	5	0	6	0	11	0	4	9	0	4	7	13	1	27	0	0	0	9	0	0	15	13	4	19	0	4	0	9	15	65	3	0	9	0	11	2	5	28	0	0	0	93	11	2
Ube2a	0	0	2	6	0	4	5	15	0	34	1	9	2	0	4	10	1	0	2	3	0	0	7	0	0	0	3	3	3	17	2	0	2	0	6	0	0	5	0	0	0	10	7	30	3	46	3	0	2
Slc25a5	24	1	12	67	22	15	12	71	19	75	31	13	44	12	9	28	52	9	68	32	41	14	34	16	135	23	22	61	68	19	9	7	27	21	56	16	10	49	0	15	8	92	16	0	59	476	0	73	32
Ppdpf	8	16	13	9	4	1	9	2	3	5	1	0	6	0	3	1	1	17	3	4	35	3	4	0	7	2	0	7	7	4	2	11	10	11	5	3	3	5	9	0	0	2	0	8	3	57	3	23	0
Col20a1	0	0	0	0	0	0	0	0	0	0	0	0	0	0	0	0	0	0	0	0	0	0	0	0	0	0	0	0	0	0	0	0	0	0	0	0	0	0	0	0	0	0	0	0	0	0	0	0	0
Pls3	0	0	0	0	0	0	0	0	0	0	0	0	0	1	0	0	1	0	0	0	0	0	0	0	0	0	0	0	0	0	0	0	0	0	0	0	0	0	0	0	0	0	0	0	2	0	0	0	0
Mpped2	0	0	0	0	0	0	0	0	0	0	0	0	0	0	0	0	0	0	0	0	0	0	0	0	0	0	0	0	0	0	0	0	0	0	0	0	0	0	0	0	0	0	0	0	0	0	0	0	0
Nkap	14	0	0	5	1	0	0	0	0	0	0	0	0	0	0	0	0	3	0	0	0	0	0	0	8	0	0	1	0	2	1	13	4	0	1	0	0	0	0	0	0	5	0	4	0	38	0	7	1
Ndufa1	0	1	3	1	1	7	2	5	2	11	0	0	4	0	3	3	9	0	6	4	0	9	4	1	5	2	2	2	2	2	5	0	4	4	3	3	0	2	0	4	0	3	1	0	1	26	3	4	5
E2f3	0	9	0	12	1	0	0	10	1	15	13	0	2	0	0	0	23	0	0	18	0	0	0	0	0	0	0	0	0	0	1	0	0	0	9	6	0	2	0	0	0	0	0	0	0	0	0	7	0
Cr1l	7	85	13	11	16	4	2	5	0	18	0	0	0	0	0	0	6	32	0	6	0	0	0	35	34	0	11	3	60	16	8	3	0	30	8	1	6	5	11	0	37	0	0	0	3	79	2	4	0
Ppfibp1	0	0	0	6	0	0	0	0	0	0	0	0	0	0	0	0	0	0	0	9	0	0	0	0	5	0	0	0	0	0	5	0	0	0	0	0	0	0	18	0	0	0	0	0	1	0	0	0	3
Cd46	0	0	1	0	0	0	0	0	0	0	0	0	0	0	0	0	0	8	0	0	3	0	0	0	0	0	0	0	0	0	0	0	0	0	0	0	0	0	0	0	0	0	0	0	0	0	0	0	0
Cd34	45	0	386	222	22	0	85	13	18	423	0	132	0	1	92	40	0	0	182	101	169	13	0	0	70	156	85	80	0	273	2	0	23	49	256	31	1	60	25	2	0	26	1	158	49	1	91	280	36
Plgrkt	13	14	5	0	16	21	2	0	0	33	3	32	3	0	6	5	6	0	0	6	0	0	0	17	0	0	0	0	0	2	9	6	0	60	0	0	0	3	0	0	0	3	100	46	0	0	0	0	0
Cd274	0	4	70	17	26	0	15	1	8	0	0	0	0	0	0	0	0	1	0	15	0	33	1	9	0	0	22	0	1	0	0	0	0	0	0	1	0	1	0	0	0	1	0	0	0	0	0	0	0
Pdcd1lg2	0	0	0	0	0	0	0	0	0	0	0	0	0	0	0	0	0	0	0	0	0	0	0	0	0	0	0	0	0	0	0	0	0	0	0	0	0	0	0	0	0	0	0	0	0	0	0	0	0
Gtf3a	17	40	42	30	4	21	5	13	5	47	0	0	14	8	4	7	6	0	57	7	0	11	0	0	25	0	4	9	0	43	5	0	7	7	19	1	4	17	10	10	2	28	13	0	2	164	0	29	2
Mtif3	36	32	35	24	4	18	4	13	3	37	0	0	10	8	4	5	12	0	44	6	0	10	0	0	34	0	3	6	0	40	9	0	10	5	15	1	3	13	8	21	2	21	14	0	2	156	0	26	2
Lnx2	0	0	97	1	0	0	0	0	1	43	1	0	0	0	0	0	0	0	0	0	0	0	0	54	0	0	0	9	0	0	0	0	0	0	0	10	0	0	0	0	1	0	0	0	0	0	0	0	0
Dyrk3	16	0	0	3	0	0	0	7	0	30	60	0	1	0	0	0	0	0	0	0	58	0	0	0	0	0	0	0	0	0	0	0	0	0	0	0	0	9	0	0	0	0	35	0	0	0	0	0	0
Mapkapk2	0	1	0	30	0	52	31	20	0	0	51	0	6	0	0	46	50	0	23	3	3	0	32	0	23	0	15	36	0	135	7	0	4	46	174	18	0	0	0	57	0	53	0	0	36	0	159	44	25
Lamp2	23	7	67	17	0	23	3	37	16	42	45	1	19	19	19	14	41	13	0	20	0	0	6	14	8	25	36	19	33	42	20	0	13	34	23	12	41	21	9	48	1	19	0	6	19	23	1	8	8
Atxn10	99	0	1	74	10	3	11	31	15	96	0	0	18	24	27	16	22	0	89	3	0	0	29	0	49	47	16	24	94	15	10	38	15	0	0	24	20	31	0	1	0	5	1	0	20	0	0	17	17
Foxred2	0	262	0	31	0	0	0	37	23	0	0	0	12	0	0	0	0	0	0	8	0	0	0	0	0	0	0	0	0	3	0	1	0	0	2	21	1	0	0	11	1	10	0	0	0	0	220	1	0
Eif3d	157	0	0	78	26	26	2	10	7	46	45	23	49	1	23	38	24	0	48	2	0	93	10	2	90	52	35	53	66	83	15	69	32	121	88	23	45	33	0	2	41	26	72	88	33	275	54	62	30
H3f3b	108	97	172	155	24	46	29	31	42	192	87	47	22	73	21	71	53	32	132	21	49	88	38	31	273	54	38	51	168	162	22	91	23	108	93	20	6	88	33	8	75	57	85	72	37	533	273	45	60
Nup50	0	0	0	52	27	20	0	0	18	56	42	30	1	1	7	1	0	0	0	8	11	17	0	0	0	0	26	12	0	0	6	0	4	0	0	6	0	0	0	0	0	7	44	0	1	53	0	0	9
Ift27	0	12	6	0	2	7	2	0	0	11	0	0	7	0	0	2	0	4	0	4	0	0	6	0	9	0	1	1	0	0	2	0	5	0	0	0	0	4	0	4	0	3	0	7	1	0	0	5	0
Pacsin2	51	1	287	6	0	4	2	0	0	153	0	0	0	0	0	9	0	45	0	0	1	41	0	0	0	0	0	22	169	48	11	125	9	0	0	0	0	26	1	0	0	32	0	0	0	0	0	0	7
Cmah	0	0	4	35	18	11	3	21	1	22	0	10	4	0	1	8	15	0	0	11	0	6	0	0	11	3	14	26	15	0	2	0	5	0	14	6	0	12	0	0	0	10	1	0	25	101	0	56	1
Ttll12	0	0	0	0	0	0	2	0	0	55	59	0	0	39	0	0	2	0	1	0	0	0	0	0	0	0	0	7	0	1	0	0	0	0	0	9	17	9	20	0	0	1	48	50	1	1	207	38	5
Scube1	0	0	0	0	0	0	0	0	0	0	0	0	0	0	1	0	0	0	0	0	0	0	0	0	0	0	0	0	0	0	1	0	0	0	0	0	0	0	0	0	0	0	0	0	0	0	0	0	0
Tox4	3	0	0	2	0	17	0	27	2	33	42	0	1	79	0	18	17	0	2	19	3	0	1	0	34	40	33	35	93	0	13	5	12	1	0	0	0	2	0	10	1	19	0	0	23	1	0	57	0
Mrps18c	0	0	0	3	0	2	2	7	0	4	0	0	1	1	0	10	1	0	2	0	4	0	4	0	15	5	0	5	0	1	0	0	1	1	2	0	3	5	0	2	1	3	0	0	1	125	0	0	5
Srsf6	37	0	83	116	17	15	14	4	0	124	107	52	17	38	18	20	7	0	0	5	92	24	27	1	50	1	38	30	0	28	14	6	22	15	19	14	0	4	1	19	0	41	80	5	40	59	87	104	12
Plcg1	3	99	0	100	0	2	22	1	0	36	0	21	10	0	3	0	0	93	63	0	0	74	0	17	0	33	0	0	104	53	0	22	1	84	131	0	0	37	0	0	81	0	84	1	0	0	0	50	0
Kctd2	0	0	0	0	0	0	0	0	0	0	0	0	0	0	0	0	0	0	0	0	0	0	0	0	0	0	2	0	73	0	0	0	0	0	41	0	0	0	0	0	0	0	0	0	0	0	0	0	0
Kctd5	0	0	75	0	0	0	3	0	0	41	0	0	7	0	2	0	2	0	0	0	0	0	0	0	1	0	1	11	0	17	0	0	22	0	1	0	0	13	15	0	0	4	0	0	0	0	0	22	4
Etaa1	0	0	0	0	0	0	4	0	0	0	0	0	0	0	0	0	0	0	0	0	0	0	0	0	0	0	0	0	0	2	0	28	0	0	2	0	0	0	0	0	0	0	0	0	1	0	0	3	0
Matn4	0	0	0	0	0	0	0	0	0	0	0	0	0	0	0	0	0	0	0	0	0	0	0	0	0	0	0	0	0	0	0	0	0	56	0	0	0	0	0	0	0	0	0	0	0	0	0	0	0
Slpi	0	0	0	2	0	2	0	16	0	68	0	0	1	0	0	85	25	0	0	7	0	0	3	0	19	0	15	3	0	0	7	0	68	0	0	1	0	5	0	7	0	0	0	0	7	23	0	0	34
Rbpjl	0	0	0	0	0	0	0	0	0	0	0	0	0	0	0	0	0	0	0	0	0	0	0	0	0	0	0	0	0	0	0	0	0	9	0	0	0	0	0	0	0	0	0	0	0	0	0	0	0
Sdc4	0	1	0	0	0	0	0	0	0	0	0	18	0	0	3	1	0	29	0	0	0	0	0	24	0	17	0	0	0	0	0	0	0	7	2	0	0	0	0	0	0	0	0	0	0	0	0	0	0
Nbr1	4	51	52	1	0	2	0	0	0	32	0	4	14	0	0	0	4	0	0	5	0	4	0	0	3	44	0	10	58	0	0	0	2	0	1	0	0	2	18	0	2	3	1	20	7	0	0	18	0
Cyth1	0	0	89	0	75	36	13	1	0	50	0	51	6	46	0	18	0	0	68	29	0	0	29	0	0	43	0	13	0	0	4	0	0	0	0	9	0	0	0	8	0	11	0	106	0	0	0	26	7
Rnd3	0	0	0	0	0	0	0	0	0	0	0	0	0	0	0	0	0	0	0	0	0	0	0	0	0	0	0	0	0	0	0	0	0	0	0	0	0	0	0	0	0	1	0	0	0	0	0	0	0
Brca1	0	0	0	0	0	2	0	4	0	9	0	0	6	0	0	11	0	0	0	0	0	0	0	0	0	0	7	16	1	32	4	0	1	0	0	0	0	0	0	0	0	12	0	0	8	0	0	0	6
Nt5c3b	1	0	0	7	10	0	1	9	4	24	37	0	3	0	0	0	0	17	0	5	0	0	0	0	0	1	0	0	37	0	0	23	0	20	32	0	0	0	0	11	0	0	0	0	9	346	0	18	0
Coa3	0	24	4	7	0	0	1	17	0	11	0	0	3	6	0	0	5	0	2	4	4	5	13	0	10	1	1	4	1	4	3	7	0	6	0	2	0	3	0	3	13	0	0	0	10	137	0	5	1
Med24	0	0	0	79	0	27	10	0	1	0	0	47	3	0	54	0	17	0	0	0	97	0	41	0	20	0	42	48	0	81	2	0	0	0	98	14	0	0	10	1	0	23	0	0	51	12	0	53	38
Psmd3	1	74	0	106	0	18	21	43	23	146	1	36	23	0	0	15	20	17	69	29	191	105	14	1	64	89	51	71	1	84	24	76	36	232	240	27	0	14	62	38	95	24	1	0	23	0	2	35	27
Exosc10	10	0	11	23	6	2	1	2	0	6	0	52	1	0	21	25	0	25	0	3	55	22	5	15	26	66	44	35	351	15	3	1	17	4	0	14	0	1	0	1	0	12	135	0	5	0	187	2	8
Glod4	29	57	1	18	46	17	19	3	49	23	0	0	19	12	1	1	12	0	97	4	22	0	12	3	64	0	3	11	0	6	21	0	21	29	0	6	0	4	28	0	72	6	5	0	2	98	0	44	0
Vps53	1	0	1	0	1	12	3	0	37	23	0	0	2	0	0	3	22	0	0	0	0	0	9	0	3	2	0	23	0	1	11	0	0	0	0	8	0	11	16	0	10	11	0	4	9	1	10	22	4
Taok1	0	0	1	10	0	0	17	12	0	0	2	7	0	1	3	0	0	0	0	0	0	9	0	0	10	0	0	3	1	0	0	0	0	2	0	0	0	0	0	1	0	0	0	1	0	0	0	0	0
Dnttip1	0	0	8	0	0	0	0	0	0	12	0	0	0	0	4	0	0	0	0	0	0	0	0	0	5	5	0	0	0	0	6	0	0	8	12	1	0	0	0	0	0	1	0	0	0	0	35	9	0
Acot8	0	0	1	10	15	0	2	0	0	29	0	0	0	0	0	0	0	0	0	0	0	0	13	0	0	0	12	1	0	7	9	21	0	12	0	0	0	0	0	0	14	0	0	0	0	0	0	0	0
Mpp2	0	0	0	0	0	0	0	0	0	0	0	0	0	0	0	0	0	0	0	0	0	0	0	0	0	0	0	0	0	0	0	0	0	0	0	0	0	0	0	0	0	0	0	0	0	0	0	0	0
Nlk	0	0	0	0	0	0	3	0	0	0	0	0	0	0	0	0	0	0	0	0	0	28	0	0	3	0	0	0	0	34	1	0	0	0	0	2	0	5	0	0	0	8	0	0	0	0	46	0	0
Traf4	0	0	36	0	0	0	0	0	0	0	0	0	0	0	0	0	0	0	0	0	0	0	0	0	0	0	0	0	0	34	0	0	0	0	3	2	0	0	55	0	0	0	0	0	11	0	0	20	1
Aldoc	31	0	0	0	0	0	0	0	0	0	0	20	0	26	0	0	0	72	0	0	18	0	0	0	0	0	0	0	182	0	0	0	0	0	0	0	0	0	0	0	0	0	0	0	0	0	107	0	0
Rpl19	37	11	39	44	24	30	42	36	30	51	27	29	43	49	39	48	36	19	62	59	30	10	23	12	65	22	23	73	54	32	17	50	52	24	43	19	9	85	17	6	17	68	18	31	16	188	38	53	30
Nek8	0	0	0	0	0	23	0	0	0	0	0	85	0	0	16	0	0	0	0	0	0	0	0	0	0	0	0	0	0	0	0	0	0	0	0	0	0	0	0	0	0	0	0	0	0	0	0	0	0
Cacnb4	0	0	0	0	0	0	0	1	0	0	0	0	0	0	0	0	0	0	0	0	0	0	0	0	0	0	0	0	0	0	1	0	0	0	0	0	0	0	0	0	0	0	0	0	0	0	0	0	0
Plxdc1	0	0	0	0	0	0	0	0	0	0	0	0	0	0	0	0	0	0	0	5	0	0	0	0	0	0	0	18	0	0	0	0	0	0	0	0	0	0	0	0	0	0	0	0	0	0	0	0	3
Arl5b	19	0	0	3	0	0	0	0	0	1	0	0	0	0	9	0	1	0	0	0	0	0	0	0	0	0	0	0	0	7	0	0	0	0	0	0	0	0	20	0	0	0	0	0	0	0	0	0	0
Zfp207	99	0	14	57	0	43	4	10	9	48	8	18	12	0	6	26	26	6	68	14	92	66	23	31	42	25	18	56	59	12	15	65	20	16	50	21	30	6	57	1	24	20	11	111	16	26	41	25	7
Psmd11	30	52	45	42	19	1	3	12	0	54	28	0	10	0	4	2	1	30	94	1	34	0	5	0	38	16	14	25	119	0	1	0	11	12	20	0	0	7	9	0	26	9	87	0	17	381	0	8	4
Timp2	15	0	0	0	0	7	0	0	0	0	0	0	0	0	5	0	0	0	0	0	0	0	0	0	0	0	4	0	3	0	0	0	0	0	0	3	0	0	0	0	0	1	0	8	0	0	0	0	0
Zc3h18	6	83	0	0	1	0	11	11	0	15	38	0	1	0	0	8	17	0	0	0	79	0	0	0	22	0	0	0	0	0	7	0	0	132	0	7	0	0	0	0	0	9	0	1	18	0	0	0	1
Top2b	0	9	0	25	2	0	0	12	0	0	0	29	5	12	22	9	32	1	23	16	0	0	0	0	0	15	0	11	45	1	1	27	15	75	81	8	36	15	14	0	0	3	0	11	0	0	75	24	6
Rarb	0	0	0	0	0	0	0	0	18	0	0	0	0	0	0	0	0	0	0	0	0	0	0	0	0	0	0	0	0	0	0	0	0	0	0	0	25	0	0	0	59	0	0	0	0	0	0	0	0
Igfbp4	125	0	33	276	14	195	54	102	18	378	52	46	46	1	27	91	213	55	207	178	31	46	227	7	176	186	258	77	1	118	105	101	115	112	73	45	0	150	0	69	86	200	0	60	161	19	148	182	62
Cdc6	0	0	0	0	0	18	1	31	0	0	0	0	14	0	0	7	13	0	50	14	0	0	3	0	0	0	0	2	0	1	0	0	10	0	0	2	0	3	0	1	0	33	0	0	14	0	0	9	2
Suz12	0	0	0	0	9	0	0	0	0	6	0	0	0	0	11	2	0	0	1	9	2	2	0	0	0	0	1	1	0	0	0	0	0	0	0	0	0	1	0	0	0	0	0	0	0	0	0	7	1
Atad5	0	0	86	0	4	2	0	0	0	0	0	0	0	0	0	1	0	0	44	0	9	33	4	0	1	0	0	0	0	0	0	0	0	0	42	0	0	0	0	0	0	6	0	0	0	0	0	0	0
Crlf3	1	0	158	80	0	26	3	2	2	10	0	23	5	23	0	8	14	0	0	0	58	0	6	0	23	1	3	12	192	91	4	1	5	57	70	0	0	36	41	3	0	14	0	54	11	0	3	0	6
Tns4	0	0	0	0	0	0	0	0	0	0	0	0	0	0	0	0	0	0	0	0	0	0	0	0	1	0	0	0	0	0	0	0	0	0	0	0	0	0	0	0	0	0	0	0	0	0	0	0	0
Tnfaip1	0	0	0	0	1	0	1	8	0	63	0	21	0	0	0	0	0	0	0	0	0	1	0	0	0	0	0	0	0	0	0	0	0	0	0	0	0	2	39	0	0	8	0	0	0	174	0	3	0
Abr	8	0	0	41	203	26	0	9	0	37	0	0	7	59	3	57	0	6	33	5	0	98	0	0	36	1	63	2	0	0	0	0	34	0	1	0	0	0	26	5	0	20	130	86	0	85	0	31	10
Rab11fip4	0	0	0	0	0	0	0	0	0	0	0	0	0	0	0	0	0	0	0	2	0	0	0	0	0	0	0	0	0	0	8	0	1	0	0	0	0	0	0	0	0	0	0	0	0	0	0	0	0
Slc35c2	0	44	0	102	32	42	30	64	13	100	58	27	19	52	0	17	44	0	106	33	57	0	20	19	26	55	30	32	0	0	29	0	62	0	2	29	0	0	0	34	0	58	0	0	32	23	144	0	35
Zfp334	0	0	0	0	0	0	0	0	0	0	0	0	0	0	0	0	0	0	0	0	0	0	0	0	0	0	0	0	0	0	0	0	0	0	0	0	0	0	0	0	0	0	0	0	0	0	0	0	0
Elmo2	0	1	0	2	0	22	9	15	0	120	89	1	17	0	1	22	0	0	64	14	0	0	3	6	17	1	19	23	0	34	3	0	2	6	97	1	0	59	0	0	0	16	0	0	1	108	243	29	1
Wsb1	0	7	68	37	0	14	8	30	0	64	0	26	0	27	5	22	7	0	124	18	47	0	12	1	16	11	7	9	1	66	0	54	12	0	61	5	0	17	0	4	0	3	57	35	4	0	75	37	0
Ttpal	0	0	0	0	0	0	0	0	0	0	1	0	3	0	0	6	20	0	0	9	0	0	0	0	12	23	0	0	0	0	0	0	0	0	50	13	0	1	0	0	0	0	0	0	0	0	102	1	1
Rhot1	1	0	118	12	0	3	16	0	0	8	0	0	10	0	0	3	6	0	50	14	1	29	0	0	0	0	7	8	0	0	3	0	10	1	36	0	0	0	0	0	1	13	0	0	0	1	0	15	0
Ada	0	0	0	30	22	4	0	4	19	12	0	0	0	0	15	0	3	0	23	4	0	0	1	0	17	0	3	0	0	0	5	0	0	0	0	1	0	0	0	17	0	0	0	0	5	0	0	22	6
Serinc3	100	176	302	219	69	35	41	89	51	197	114	73	21	61	30	59	12	154	247	28	241	111	20	47	87	99	119	128	239	348	8	130	48	350	288	29	161	45	81	15	107	48	98	198	46	4	254	118	42
Tha1	0	0	0	0	1	11	0	7	0	0	0	0	0	0	0	0	0	74	0	0	0	0	0	1	0	0	0	0	0	0	0	0	0	0	80	0	0	0	0	0	0	0	0	0	0	0	0	0	0
Pgs1	0	0	0	34	0	0	0	12	0	0	0	48	8	0	6	0	22	0	35	0	0	9	6	0	10	0	19	4	126	20	2	0	3	133	2	0	1	17	0	0	0	11	22	21	6	0	0	24	1
Birc5	0	0	0	18	0	6	20	1	0	30	0	0	4	0	0	11	8	0	20	0	1	0	1	0	4	0	5	12	0	29	0	0	26	0	0	0	0	0	0	1	0	8	0	0	0	0	0	1	12
Afmid	0	0	0	0	0	0	0	0	0	0	0	0	3	0	0	0	0	1	0	0	0	0	0	0	1	0	0	0	0	0	0	0	0	2	0	0	0	0	0	0	0	0	0	0	0	0	128	0	0
Pigt	77	0	15	4	6	0	0	5	0	31	0	0	3	0	0	7	5	4	8	0	0	0	0	19	35	0	5	8	0	40	4	0	9	0	0	0	0	0	8	0	65	3	0	0	8	0	154	7	6
Wfdc2	11	0	0	0	5	0	0	0	0	0	0	0	0	7	0	0	0	0	0	0	0	0	0	0	0	0	0	0	4	0	0	0	0	1	0	0	7	0	6	0	0	0	0	0	0	0	0	0	0
Dbndd2	0	0	0	0	0	0	0	0	0	0	0	0	0	0	0	0	0	0	0	0	0	0	0	0	0	0	0	0	0	0	0	0	0	0	0	0	0	0	0	0	0	0	0	0	0	0	0	0	0
Mmp9	0	0	0	0	0	0	0	0	0	0	0	0	0	0	0	0	0	0	0	0	0	0	0	0	0	0	0	0	0	0	0	0	0	0	0	0	0	0	0	0	0	0	0	0	0	1	0	0	0
Slc12a5	0	0	0	0	0	0	0	0	0	0	0	0	0	0	0	0	0	0	0	0	0	0	0	0	0	0	0	0	0	0	0	0	0	0	0	0	0	0	0	0	0	0	0	0	0	0	0	1	0
Ghdc	0	1	45	0	0	0	0	0	0	0	0	0	0	0	0	0	0	0	0	0	0	0	0	0	0	0	1	0	1	0	0	0	0	0	0	0	0	0	0	2	75	0	0	0	4	0	1	0	0
Pltp	1	0	0	0	0	2	0	2	1	4	1	2	0	0	0	0	3	2	0	2	7	0	2	0	2	2	1	2	0	3	0	0	1	0	3	2	1	2	0	2	0	3	0	5	0	3	0	3	4
Slc12a7	0	0	113	0	2	1	0	1	0	0	3	0	0	0	0	0	0	0	0	0	0	0	0	0	0	0	0	0	30	0	0	0	0	0	0	0	0	0	0	0	93	0	50	0	0	0	0	0	0
Ctsa	6	0	0	40	0	49	0	27	12	152	0	42	2	0	1	20	25	30	5	25	235	0	28	20	54	26	85	31	0	112	12	3	34	10	92	11	27	26	0	31	0	24	5	112	1	35	0	26	51
Zswim1	0	0	0	33	0	0	0	0	0	14	0	38	0	0	0	0	8	0	0	0	0	15	0	0	0	0	0	0	0	44	0	0	0	0	1	0	0	0	0	0	0	10	0	0	0	0	0	0	0
Slc12a4	0	0	0	0	0	3	0	0	0	0	0	0	0	0	0	0	0	0	0	0	0	0	0	0	0	0	0	0	0	0	0	0	0	0	0	0	0	18	0	0	0	0	0	0	0	0	0	0	0
Spata25	0	0	0	2	0	0	0	0	0	2	0	1	0	0	0	0	0	0	0	0	0	2	0	0	0	0	0	0	0	5	0	0	0	0	0	0	0	0	0	0	0	2	0	0	0	0	0	0	0
Myo1c	0	92	108	47	37	11	1	1	1	75	0	0	0	1	0	13	0	0	74	7	18	0	0	0	0	47	0	0	0	78	6	0	0	0	150	0	59	0	0	2	0	0	0	95	9	79	0	0	0
Crk	0	0	1	0	19	10	7	0	0	0	0	0	2	0	1	0	0	0	0	3	77	21	0	0	8	0	16	15	0	0	0	0	12	0	0	0	4	2	0	2	0	0	69	0	0	0	0	48	11
Cox7c	1	6	0	1	0	3	2	5	2	0	8	7	5	0	0	8	3	0	3	4	1	4	6	1	13	0	3	4	1	1	0	2	3	0	3	4	0	5	1	0	1	5	3	2	0	68	0	3	1
Pitpna	0	23	0	2	0	6	11	0	0	0	0	0	0	24	0	0	2	0	22	4	0	0	3	0	56	0	0	0	0	0	0	14	3	0	57	0	24	1	5	0	0	14	0	33	15	0	12	0	4
Mlx	1	0	0	32	2	15	0	0	0	8	0	0	2	0	0	0	0	4	5	0	0	17	14	0	27	0	21	25	66	30	8	40	7	1	9	4	0	0	0	0	0	5	40	0	0	0	0	0	0
Fam134c	0	0	0	0	0	0	0	10	0	0	0	0	0	51	0	0	0	0	0	0	0	0	3	0	8	0	0	7	0	0	0	0	0	0	0	1	0	0	0	0	0	7	0	0	0	7	0	26	0
Dhx58	0	0	99	15	23	0	7	0	0	1	6	34	4	0	21	3	24	0	1	7	0	0	0	0	0	77	0	0	2	0	0	5	0	0	0	0	0	0	0	0	0	0	0	0	0	0	0	46	7
Rab5a	0	0	31	4	0	4	0	0	0	0	0	0	0	0	0	0	0	0	36	0	0	0	1	0	0	0	0	0	0	0	0	17	0	0	0	0	0	0	0	0	0	0	0	0	8	2	0	2	2
Nkiras2	4	2	226	15	1	0	0	0	0	9	0	0	1	0	0	14	4	4	72	0	0	0	0	0	0	0	2	3	7	57	0	2	8	0	0	1	0	1	1	1	0	32	2	5	0	0	0	1	3
Ppp2r5c	8	1	0	25	12	6	3	0	0	25	18	6	7	2	0	6	9	0	6	22	0	72	1	11	0	13	36	16	0	21	0	0	1	8	18	4	1	1	3	7	3	8	11	0	2	85	23	6	0
Ift52	0	0	64	0	0	0	0	10	1	0	0	0	3	22	0	0	4	0	20	0	0	0	18	0	0	0	23	0	71	0	0	0	1	53	111	4	0	3	0	0	0	0	1	0	20	0	87	42	0
Mybl2	0	0	0	0	11	5	1	40	0	1	0	0	20	0	0	0	56	1	0	0	0	0	6	0	0	0	0	0	0	0	2	1	2	0	0	0	0	0	0	0	0	29	0	0	0	2	0	53	20
Eya2	100	88	0	0	14	0	2	0	0	1	0	9	0	30	1	0	0	0	58	0	0	0	0	32	0	0	1	0	187	0	0	72	0	88	0	0	0	0	0	0	0	0	0	0	0	0	3	0	0
B4galt5	0	0	0	0	0	0	0	0	0	0	0	0	0	0	0	0	0	0	0	0	0	5	0	0	0	0	1	0	0	0	0	0	0	0	0	0	0	0	0	0	0	2	0	0	0	0	0	0	0
Hnf4a	0	0	282	0	0	0	0	0	0	0	0	0	0	0	0	0	0	0	0	0	0	0	0	0	0	0	0	0	0	130	0	0	0	0	0	0	0	0	0	0	0	0	0	0	0	0	0	0	0
Ptgis	0	0	0	0	0	0	0	0	0	0	0	0	0	0	0	0	0	0	0	0	0	0	0	0	0	0	0	0	0	0	0	0	0	0	0	0	0	0	0	0	0	0	0	0	0	0	0	0	0
Cadps2	0	0	0	0	0	0	0	0	25	0	0	0	0	0	0	0	0	0	0	0	0	0	0	0	0	0	0	0	0	0	0	12	0	0	0	0	0	0	0	0	0	0	0	0	0	0	0	0	0
Ddx27	3	0	1	34	36	0	2	14	24	106	0	0	16	29	32	4	15	0	70	10	2	0	1	0	33	1	10	24	80	0	10	0	0	117	0	0	0	22	0	0	0	6	0	0	27	0	0	8	12
Cyth3	1	0	0	0	0	0	0	0	0	28	0	0	0	0	0	0	0	0	55	18	0	0	0	0	0	0	0	0	0	0	0	17	0	0	0	0	0	17	0	10	1	0	0	0	0	0	0	0	0
Cyth4	1	0	0	0	35	1	29	27	42	90	0	61	2	0	14	6	22	55	0	34	0	0	49	63	77	68	65	49	2	0	14	0	67	2	352	0	0	15	0	4	0	22	0	66	17	23	0	7	31
Rac3	0	0	0	0	0	0	0	0	0	0	0	0	0	0	0	0	0	0	0	0	0	0	0	0	0	0	0	0	0	0	0	0	0	0	0	0	0	0	0	0	0	0	0	0	0	0	0	0	0
Rrp7a	6	9	66	35	13	6	8	23	18	76	107	45	15	7	33	21	16	10	133	25	7	0	19	23	23	34	31	31	140	6	6	0	9	44	19	24	5	9	0	8	58	0	32	47	50	0	181	43	0
Cyb5r3	0	0	112	0	7	8	0	0	36	1	0	0	27	0	0	3	7	0	96	0	0	50	1	20	3	0	17	23	319	1	14	0	2	0	0	0	0	20	0	0	0	2	60	6	0	0	0	32	0
Ints2	0	21	0	0	0	0	0	13	0	1	0	20	13	0	0	3	5	0	0	0	0	0	0	0	20	36	0	11	0	0	3	0	5	0	0	5	0	0	0	0	0	5	0	0	0	2	1	0	0
Med13l	0	85	0	14	0	1	10	0	0	10	2	0	0	0	49	0	0	0	0	34	0	0	0	15	0	0	0	20	0	0	1	0	0	0	44	7	0	9	0	0	0	5	0	0	3	45	0	71	8
Hist1h2bc	0	8	28	0	0	0	3	0	0	0	0	0	1	0	0	0	0	0	0	0	0	0	0	0	0	0	1	0	0	0	0	0	0	14	0	0	0	0	0	0	0	6	0	0	0	112	0	0	0
Mafk	0	0	3	0	0	21	3	0	1	0	92	0	0	0	2	0	15	0	28	21	0	0	0	0	0	0	28	1	61	0	3	0	0	0	0	6	0	7	0	0	0	0	0	0	10	1	0	16	0
Med1	1	1	1	2	1	1	12	12	28	43	0	5	0	0	9	5	4	0	0	0	1	0	1	15	1	49	28	10	9	1	4	75	0	1	0	2	1	12	32	10	0	7	1	0	6	7	0	31	1
Erbb3	0	0	0	0	0	0	0	0	0	0	0	0	0	0	0	0	0	0	0	0	0	0	0	0	0	0	0	0	0	0	0	0	0	0	0	0	0	0	0	0	0	0	0	0	0	0	0	0	0
Stard3	0	0	0	13	0	12	0	12	0	88	0	0	2	26	0	3	4	0	35	0	0	22	0	0	4	1	0	7	0	0	3	0	0	111	0	0	0	8	0	0	0	11	0	0	10	0	0	0	8
Mfng	74	86	61	0	51	0	11	10	22	0	9	0	13	70	37	9	0	0	89	3	2	3	10	25	16	1	0	0	70	0	4	18	0	130	67	7	35	33	0	3	16	5	0	45	2	0	92	93	9
Vmp1	58	0	0	0	1	0	2	16	12	16	0	0	4	2	24	0	8	7	0	5	0	0	0	2	0	5	0	14	63	47	0	26	0	0	0	7	38	0	1	1	15	0	16	1	0	0	115	0	6
Uchl5	0	0	0	9	0	8	0	4	0	12	0	4	11	0	1	11	9	0	0	4	1	6	11	0	18	9	2	1	0	49	5	1	13	0	0	2	0	5	0	3	0	8	0	0	9	391	0	9	10
Glrx2	1	1	0	2	0	0	0	0	2	3	0	0	1	0	5	0	3	26	0	0	101	0	3	0	16	0	3	0	1	0	2	0	2	60	0	1	0	1	0	1	0	2	2	0	0	2	10	4	3
Trove2	46	0	0	0	22	0	0	0	0	0	32	0	1	2	0	0	0	0	0	0	0	0	0	0	0	0	0	0	0	0	0	0	0	0	0	0	55	0	0	0	5	0	0	0	0	0	0	0	0
Stk4	5	0	54	37	0	25	14	6	10	7	21	6	7	9	17	15	42	37	0	7	0	0	14	9	7	40	21	38	0	41	3	0	2	97	0	13	56	5	0	0	1	41	55	39	12	0	67	24	10
Zcchc10	0	0	37	0	0	0	1	6	0	4	0	0	0	0	0	2	0	0	0	0	0	1	0	0	11	0	0	1	0	1	0	9	0	0	0	0	0	0	12	2	0	1	0	0	0	66	0	0	0
Psmb6	4	13	0	25	4	5	10	26	0	31	19	4	9	0	24	13	13	20	32	21	6	15	24	9	24	10	28	25	0	14	12	0	17	3	27	6	1	1	5	1	7	21	20	1	8	290	43	11	6
Spag7	0	12	17	32	0	0	1	4	0	45	0	15	11	0	2	4	4	0	0	15	0	22	9	0	30	13	5	5	1	0	3	0	7	1	0	0	7	0	26	4	11	21	0	10	3	175	0	0	8
Pfn1	98	23	46	209	72	95	59	152	30	242	13	17	121	17	36	100	170	9	89	48	23	56	179	21	328	44	98	152	32	55	51	49	182	23	32	46	12	72	20	42	36	233	13	15	72	438	22	93	66
Tomm34	0	0	0	33	29	2	0	3	1	33	0	0	2	7	7	7	13	4	40	0	70	39	18	0	42	0	0	0	0	35	11	95	7	42	52	5	33	19	26	2	0	12	132	0	33	0	98	10	1
Ywhab	99	3	0	91	38	36	20	26	9	127	65	20	20	4	0	30	38	80	46	16	23	39	48	3	102	8	14	21	64	105	31	12	27	0	54	11	0	38	16	7	65	36	67	0	20	208	16	46	10
Ksr1	1	0	0	29	0	8	0	0	0	0	0	0	0	0	0	0	0	0	0	0	0	0	0	0	0	0	0	0	0	78	0	0	0	0	0	0	0	0	0	0	0	0	0	0	0	0	0	0	0
Gpx3	0	0	0	0	0	7	0	15	0	0	0	0	0	0	0	24	10	0	0	0	0	0	11	0	30	0	30	0	0	0	13	1	0	0	0	0	0	0	0	1	0	0	0	0	0	0	0	0	0
Anxa6	0	0	232	2	0	0	9	49	0	67	14	1	4	0	1	18	0	58	56	34	25	0	0	0	2	89	14	9	187	92	0	0	32	0	224	5	12	19	34	0	0	43	132	0	0	0	0	52	11
Il12rb2	0	0	0	0	0	0	0	3	0	0	0	0	0	0	0	0	0	0	70	0	0	0	0	0	0	0	0	0	0	0	0	0	0	0	0	14	0	0	0	0	0	0	0	0	0	0	0	0	0
Zkscan6	76	0	0	0	19	8	0	0	0	0	83	40	3	0	0	0	1	0	0	0	0	0	0	0	1	29	0	0	1	0	5	0	8	17	0	0	0	0	16	0	0	3	0	0	0	0	0	14	0
Kpna2	0	11	1	55	0	0	12	8	8	89	0	0	2	0	0	2	6	3	12	0	0	0	0	0	3	1	0	33	0	18	3	0	0	0	0	0	0	0	0	5	0	5	1	0	3	87	0	0	3
Smurf2	0	0	0	0	0	1	14	0	0	0	0	0	4	0	6	1	0	0	0	0	0	0	0	0	0	0	0	0	0	0	0	3	0	0	0	0	0	0	0	0	0	0	0	0	0	0	0	1	0
Cep95	0	0	0	1	1	14	5	0	0	21	0	1	0	0	1	0	0	0	3	0	0	29	1	0	25	0	14	11	0	9	0	23	0	0	0	0	0	6	0	0	3	0	0	17	0	0	0	1	0
Vezf1	19	0	69	11	0	4	4	0	0	32	8	0	0	5	0	14	0	53	0	0	71	48	3	0	1	32	13	25	0	56	3	8	5	61	66	0	0	11	0	0	0	5	7	0	0	0	0	0	0
Cuedc1	0	9	0	7	0	0	0	0	0	0	0	0	0	3	0	0	0	0	0	0	28	7	0	0	0	0	0	0	0	0	0	4	0	33	0	2	0	0	1	0	32	0	8	0	0	0	0	0	0
Srsf1	13	5	16	21	0	34	16	4	11	23	0	0	21	0	0	4	7	3	0	21	11	0	6	0	17	5	6	11	0	5	17	0	23	42	58	5	1	20	0	19	32	13	0	0	10	164	0	58	6
Abi3	0	0	0	6	7	12	0	0	0	0	0	0	0	0	0	0	0	0	0	0	110	0	0	1	0	1	0	0	0	49	2	2	0	0	0	0	1	0	0	0	0	3	0	0	0	0	0	0	0
Shroom1	0	0	1	0	0	0	0	0	0	1	0	0	0	0	0	0	0	0	0	1	0	0	0	0	0	0	0	0	0	0	0	0	1	0	0	0	0	0	0	0	0	0	0	0	0	0	0	0	0
Kif3a	0	0	0	0	0	0	0	0	0	0	0	0	0	0	0	0	0	0	0	0	0	0	0	0	1	0	0	0	0	1	0	0	0	57	0	0	6	0	0	0	0	0	0	0	0	0	0	0	0
Sept8	0	0	0	0	20	0	0	0	0	0	0	0	0	0	0	0	0	0	0	0	0	0	0	11	0	0	0	0	0	0	0	50	0	44	0	0	0	0	0	0	0	5	0	0	0	0	0	0	0
Mtmr4	0	1	1	0	0	0	0	24	1	42	0	32	0	0	0	0	49	0	24	0	0	0	0	0	0	0	0	0	0	0	4	40	2	0	0	0	86	0	8	31	0	25	0	0	0	0	0	45	8
Mrm1	0	0	0	20	13	25	14	0	0	20	48	0	0	0	0	14	7	0	61	0	1	0	0	1	4	0	0	10	0	0	0	0	0	1	0	0	0	11	0	0	0	0	14	0	0	0	1	0	0
Kansl1	0	0	59	29	35	39	8	0	0	9	91	1	7	133	36	14	0	0	37	0	0	15	0	0	27	0	17	0	90	0	8	0	0	57	0	1	93	0	0	39	0	0	0	57	9	0	0	0	1
Gid4	0	0	6	45	6	5	0	0	0	0	1	0	1	0	0	20	6	0	1	16	64	29	3	0	6	0	0	17	1	3	0	3	0	0	0	2	0	0	15	1	57	2	0	77	0	48	0	0	0
Myo1b	0	0	0	0	0	0	0	0	0	0	0	0	0	0	0	0	0	0	0	15	0	0	0	0	0	0	0	0	1	0	0	0	0	0	0	0	0	0	0	0	0	0	0	0	0	0	0	0	0
Dhx40	0	0	0	35	0	13	0	0	0	0	0	19	0	0	0	0	0	0	0	1	0	0	4	0	0	0	11	35	0	0	0	0	0	0	0	2	0	0	0	2	0	6	0	0	30	24	0	0	4
Ypel2	0	0	0	0	0	0	6	0	0	0	0	0	7	0	0	1	3	0	0	4	0	2	0	0	41	0	0	0	0	0	2	0	0	0	0	0	0	0	0	1	0	0	0	0	0	0	0	0	0
Akap1	0	0	0	5	0	4	0	10	0	0	0	0	10	0	0	0	0	0	0	3	0	0	0	0	0	0	0	0	0	0	0	0	0	0	21	0	0	9	0	0	0	0	0	0	0	0	0	1	0
Nol11	0	0	32	17	33	0	0	0	35	1	29	1	3	26	0	20	0	0	38	4	0	0	3	0	13	25	23	8	0	0	0	0	0	65	0	0	0	2	18	18	0	14	0	55	10	0	0	32	8
Derl2	0	0	0	4	26	1	4	4	0	17	0	0	3	21	1	2	0	0	1	8	0	0	6	0	6	0	1	2	13	24	6	0	1	1	17	1	0	12	0	4	9	10	1	0	10	50	0	12	0
C1qbp	2	32	50	49	0	15	17	18	0	57	0	2	3	11	0	25	5	0	36	18	11	8	10	5	43	23	10	22	17	0	10	11	35	16	15	9	1	15	5	4	12	16	0	0	18	583	0	69	14
Rpain	0	0	0	0	0	4	0	6	1	4	7	34	4	0	0	1	0	0	0	0	0	13	0	0	5	0	0	5	0	0	0	4	1	0	0	0	3	0	0	0	0	0	1	0	1	0	0	2	0
6330403K07Rik	40	0	0	0	0	0	0	0	0	0	0	20	0	9	0	0	0	0	0	0	0	0	0	0	0	0	0	0	0	0	0	0	0	0	0	0	0	0	0	0	0	0	0	0	0	0	0	0	0
Kcnab3	0	0	0	0	0	0	0	0	0	0	0	0	0	0	0	0	0	0	0	0	0	0	0	0	0	0	0	0	0	0	0	0	0	0	0	0	0	0	0	0	0	0	0	0	0	0	0	0	0
Chd3	0	0	8	0	0	6	3	0	7	21	0	0	0	0	10	0	0	0	0	0	0	0	0	0	42	0	0	0	10	27	0	91	0	0	85	0	1	0	15	0	0	0	0	8	0	10	200	16	21
Kdm6b	0	0	1	0	0	0	2	0	0	0	0	1	0	0	0	0	0	0	0	0	0	1	7	7	3	0	0	0	26	0	0	0	0	1	1	2	0	16	0	2	0	0	0	79	0	7	0	3	0
Appbp2	17	0	6	0	0	0	9	0	0	1	16	0	0	0	31	8	0	0	0	1	0	0	1	0	0	1	0	1	84	44	1	0	1	76	0	0	1	0	0	0	9	8	0	0	26	0	0	35	7
Adora2b	3	0	0	0	0	0	0	7	0	0	0	0	0	0	3	0	0	0	0	0	0	0	0	0	0	0	0	0	0	0	0	0	0	0	0	0	0	0	0	0	0	0	0	0	0	0	0	0	0
Ncor1	65	0	7	2	3	31	7	5	0	55	0	4	11	0	1	3	0	0	0	9	9	9	13	3	45	85	8	2	8	13	9	0	0	34	43	11	0	7	0	58	1	31	0	152	4	0	81	1	28
Trpv2	0	44	0	0	41	3	4	13	0	21	4	0	2	0	0	0	7	0	0	12	138	1	0	28	26	0	0	2	3	76	3	1	3	0	1	0	0	0	0	1	39	9	0	1	6	0	0	1	2
Cenpv	0	0	0	14	0	0	0	0	7	0	0	0	0	0	0	0	0	0	0	6	0	0	0	0	0	1	10	0	0	0	0	3	0	0	0	0	0	0	0	0	0	0	0	0	4	0	0	4	0
Pcgf2	0	0	0	0	0	0	0	0	0	1	0	0	0	4	1	0	0	0	0	0	0	0	0	0	0	0	2	0	0	0	0	1	0	0	0	0	0	0	1	0	0	0	0	0	1	2	0	0	0
Cwc25	0	0	0	9	0	1	0	0	8	1	0	0	7	0	1	0	0	0	0	0	0	0	0	0	0	20	0	0	0	20	0	2	0	0	0	1	0	1	0	0	0	0	0	0	0	0	0	0	0
Pip4k2b	0	0	0	0	0	0	0	0	0	0	0	0	0	0	0	0	0	0	0	0	1	0	0	0	0	0	0	0	0	0	7	0	0	0	0	1	0	0	0	0	0	0	0	0	0	0	0	0	3
Trim37	9	0	88	31	0	0	30	9	1	39	0	0	11	1	8	14	0	0	0	30	91	8	0	0	28	0	0	0	92	0	0	0	2	5	0	6	41	0	6	27	0	0	0	0	19	0	0	44	9
Ctdnep1	0	0	0	6	0	0	9	0	0	0	3	0	0	16	23	0	3	0	0	10	14	0	3	0	4	4	0	1	0	0	0	2	0	0	0	0	0	0	0	6	0	3	48	0	4	0	0	0	0
Elp5	0	19	0	26	0	0	0	0	0	43	28	0	1	1	1	7	3	0	30	6	0	0	5	0	12	18	0	9	0	0	5	17	3	0	0	4	0	10	0	2	0	3	4	0	2	0	1	8	5
Gabarap	8	11	1	14	4	1	6	24	5	31	5	6	8	18	6	17	2	0	7	2	4	16	8	22	55	6	4	11	8	13	3	14	13	6	4	5	6	0	0	6	4	18	16	0	5	0	0	5	0
Cldn7	0	0	0	0	1	0	0	0	0	0	0	0	0	0	0	0	0	0	0	0	0	0	0	0	0	0	0	0	0	0	0	0	0	0	0	0	0	0	0	0	0	0	0	0	0	0	0	0	0
2810408A11Rik	0	0	0	0	0	0	6	0	0	0	0	0	0	0	0	0	0	0	0	0	0	0	0	14	0	0	0	0	0	71	0	0	0	0	0	0	0	0	0	0	0	0	0	25	11	0	0	0	0
Phf23	0	0	0	0	9	17	3	0	0	0	0	0	1	0	0	0	8	0	0	6	23	0	0	0	2	20	0	2	0	0	0	0	7	0	2	2	0	0	0	9	0	4	0	0	0	0	82	14	0
Acadvl	0	0	0	53	1	10	1	6	0	52	62	34	4	0	0	8	24	0	0	7	0	0	21	0	0	0	0	2	101	24	12	65	0	15	0	5	0	3	43	8	0	0	0	0	10	0	0	0	0
Dnah11	21	0	69	19	15	9	0	10	0	13	0	9	3	11	7	5	6	0	14	0	38	0	7	5	16	38	2	10	59	30	6	18	5	17	0	3	0	0	16	2	0	5	0	2	4	0	0	26	8
G3bp1	81	193	147	238	94	34	15	70	32	339	59	58	27	75	0	44	32	64	53	16	0	39	14	0	41	30	54	48	118	42	14	36	44	145	47	35	59	45	10	2	32	25	131	0	46	150	74	137	23
Atox1	1	0	8	4	1	3	2	11	2	7	3	0	8	0	10	6	6	0	2	11	0	3	0	1	20	1	1	7	5	4	1	1	12	0	0	1	0	7	1	3	2	10	0	5	5	147	0	3	6
Sparc	0	0	1	0	0	0	0	0	0	1	0	0	0	1	0	0	0	0	0	0	0	0	0	0	0	0	0	0	0	0	0	0	0	0	0	0	0	0	0	0	0	0	0	0	0	0	0	0	0
Mief2	0	0	0	0	21	0	0	7	0	0	0	0	0	0	0	0	0	0	0	0	1	0	0	0	0	0	0	0	0	17	0	0	0	0	0	0	0	0	0	27	0	0	0	0	0	0	0	0	0
Tada2a	0	0	0	0	2	0	0	0	0	6	0	0	1	0	0	0	2	0	0	0	0	0	0	0	0	0	0	2	0	3	0	1	0	0	0	0	0	7	0	0	0	0	0	1	0	124	0	0	0
Ikzf1	0	0	51	52	63	42	12	28	18	20	67	0	18	1	62	12	40	0	20	0	112	0	43	0	0	93	0	18	0	82	0	4	15	7	180	5	1	0	0	4	48	15	0	41	8	43	242	52	5
Pnpo	0	137	0	30	19	20	2	5	6	19	31	33	0	0	0	0	0	42	0	14	64	0	10	0	0	0	20	11	50	0	0	0	3	0	0	6	38	18	8	0	25	5	109	0	11	0	6	35	21
Cog1	0	0	0	0	53	1	0	0	0	24	42	0	2	0	10	0	0	18	26	0	0	0	5	0	13	0	22	33	0	23	18	0	6	0	98	3	0	29	16	1	0	16	0	0	0	0	0	18	0
Cbx1	21	6	2	13	6	0	1	3	1	17	0	0	3	0	0	0	6	8	12	0	8	0	2	0	10	9	7	0	0	0	0	0	4	9	0	1	0	4	0	4	0	8	0	3	3	96	0	2	0
Cdk5rap3	0	85	0	27	1	34	7	26	0	126	55	0	3	0	0	7	48	0	0	26	0	34	30	0	97	107	34	20	114	23	13	66	0	0	0	11	1	11	0	22	0	0	0	0	5	0	113	24	9
Copz2	0	0	0	0	0	0	0	0	0	0	0	0	0	0	0	0	0	0	0	0	0	0	0	0	0	0	0	0	0	0	0	5	0	0	0	0	0	0	0	0	0	0	0	0	0	0	0	0	0
Slc25a39	0	0	7	23	38	15	5	24	15	56	6	54	21	6	0	9	64	0	54	22	1	0	5	1	72	26	43	12	122	42	8	54	22	14	0	10	0	36	13	56	0	35	0	17	22	267	0	40	8
Sp2	0	0	0	0	0	8	6	4	3	21	0	0	0	0	0	4	0	0	0	0	49	31	0	1	4	0	14	4	0	0	0	0	1	0	22	2	0	0	10	0	0	0	52	0	0	0	0	0	0
Aatf	0	2	0	18	17	0	0	5	6	5	0	0	3	0	0	1	10	0	0	0	65	0	0	0	1	0	8	9	0	7	0	55	0	0	33	5	0	0	0	0	0	11	0	0	14	316	0	44	1
Dync1h1	75	0	1	11	2	37	22	0	0	1	0	1	1	15	3	4	0	0	0	12	0	29	9	0	10	0	23	0	70	108	0	5	6	11	81	6	0	5	12	17	0	23	6	73	1	0	0	5	11
Pex12	0	1	0	0	0	0	0	0	0	0	0	0	0	0	0	0	0	0	0	0	0	0	0	0	0	0	0	4	0	0	0	0	0	0	0	0	0	0	26	1	0	0	16	0	11	0	0	0	0
Ndel1	0	60	0	0	11	11	0	1	15	2	0	0	0	0	0	0	0	0	0	0	0	0	0	1	43	0	42	0	35	0	0	56	6	0	47	0	48	16	7	0	0	14	0	0	11	0	102	0	6
Slc25a35	0	0	2	1	1	1	3	0	1	11	0	2	4	0	0	3	0	0	0	0	0	2	1	0	1	0	0	0	0	0	0	0	0	0	3	3	0	4	1	0	5	0	2	7	3	29	5	0	1
Zbtb4	0	0	0	0	0	0	0	0	0	0	0	0	0	0	0	0	0	0	0	0	0	0	0	0	0	0	0	0	0	0	0	0	0	0	0	0	0	0	0	0	0	0	0	0	0	0	0	0	0
Tnfsf12Tnfsf13	0	12	1	3	0	6	0	0	5	4	0	0	2	3	0	1	5	3	1	0	0	0	8	4	7	0	3	6	91	0	1	0	3	11	0	2	0	2	6	0	0	11	0	0	0	89	29	0	0
Mpdu1	0	0	0	4	0	0	0	2	20	1	49	0	5	17	0	2	6	0	1	0	46	0	0	3	5	0	4	8	0	83	13	0	2	0	16	4	0	0	0	9	0	5	0	0	3	142	0	10	3
Fxr2	0	0	9	0	0	0	0	0	0	0	0	0	0	0	0	0	0	0	0	1	0	0	0	0	44	0	0	0	65	6	6	0	0	0	0	0	0	0	0	1	0	0	84	0	0	0	0	0	0
Atp5g3	12	1	6	35	12	2	12	12	14	28	2	5	18	14	4	16	7	0	4	35	16	10	17	1	67	9	5	20	34	7	5	28	18	9	6	0	1	1	0	2	0	24	5	0	13	243	8	18	6
Cd68	0	0	0	7	0	0	0	2	0	0	0	11	0	0	0	18	6	0	6	21	20	0	0	0	0	0	0	7	0	0	0	0	0	0	0	0	0	9	0	0	0	0	0	0	0	0	0	0	2
Acsl1	0	0	0	36	0	55	6	22	11	23	0	65	12	46	0	0	72	0	0	0	0	0	0	5	1	0	0	15	0	70	9	0	8	146	0	20	0	4	0	7	50	16	95	0	0	28	0	0	5
Abca5	0	0	0	0	0	0	0	0	0	0	0	0	0	0	0	0	0	0	0	0	0	0	0	0	0	0	0	0	0	0	0	0	0	0	0	0	0	0	0	0	0	0	0	0	0	0	0	0	0
Smyd4	0	0	0	0	0	0	2	1	0	0	0	0	2	0	2	14	0	0	0	2	0	1	0	1	12	0	0	0	0	64	0	0	0	0	0	0	0	0	0	0	0	5	0	0	0	0	0	4	7
Lsp1	30	0	136	0	24	0	5	12	3	1	21	45	1	53	6	1	0	0	6	3	114	0	0	30	0	15	26	0	238	78	1	48	32	24	72	0	39	2	15	9	0	12	2	110	4	0	119	120	0
Zfyve27	0	104	0	31	0	24	24	9	0	41	8	12	8	0	0	12	23	1	0	18	3	0	21	0	0	1	0	9	0	89	0	0	0	0	0	23	2	1	0	16	0	4	48	0	49	1	150	0	0
Avpi1	0	0	0	0	0	0	0	0	5	0	0	0	4	0	0	1	1	0	0	1	0	0	0	0	0	17	0	0	0	0	0	1	1	0	0	0	0	7	0	0	0	3	2	0	0	0	26	0	0
Myh11	0	0	0	0	0	0	0	1	0	3	0	0	0	0	0	0	0	0	0	0	0	0	0	0	0	0	0	0	0	0	0	0	0	0	0	0	0	0	0	0	0	0	0	0	0	0	0	0	0
Rad51d	25	0	83	1	16	0	5	11	23	24	40	15	6	0	0	8	18	0	0	0	1	0	0	0	106	0	0	1	0	42	0	0	0	0	60	1	0	0	0	0	0	6	1	0	0	0	0	24	7
Unc45b	0	66	0	0	0	0	0	0	0	0	0	0	0	0	0	0	0	36	0	0	0	0	0	0	0	0	0	0	50	0	0	0	0	13	0	0	12	0	0	0	0	0	0	0	0	0	0	0	0
Pank3	0	0	0	0	0	0	0	0	0	0	6	0	5	0	0	0	2	0	0	0	0	0	0	0	4	0	0	0	0	32	0	0	0	1	0	0	0	0	0	2	2	0	0	0	2	0	0	1	0
Rars	0	0	99	17	20	0	5	2	6	32	0	0	7	0	0	7	13	0	0	11	0	16	0	0	20	51	10	0	1	79	3	0	6	66	0	14	0	2	24	0	0	19	0	0	9	164	0	31	0
Ict1	0	0	0	8	1	7	0	1	0	1	7	0	0	0	0	1	7	0	8	10	0	0	1	0	20	0	2	3	1	3	0	0	4	15	0	3	0	0	8	2	0	6	0	0	3	135	0	1	4
Fdxr	0	0	0	0	0	0	0	0	0	0	0	0	6	0	0	16	13	0	0	0	0	0	0	30	8	0	4	3	0	0	0	0	0	0	78	0	0	12	0	0	3	14	0	0	3	0	0	28	0
Mrpl45	26	0	38	6	0	2	2	3	0	9	0	0	2	0	0	2	2	25	14	2	20	0	6	17	0	0	0	0	36	0	6	19	0	1	6	5	0	12	10	3	0	4	0	0	7	0	0	11	0
Irf1	34	198	89	20	59	20	1	6	0	56	0	300	13	2	43	14	21	0	98	28	340	122	15	36	42	1	1	25	326	48	0	140	37	1	290	0	0	9	0	66	1	16	0	1	0	0	60	55	5
Slc22a5	0	0	30	0	0	0	0	0	0	0	0	0	0	19	0	0	4	0	0	12	0	0	0	0	0	0	5	0	120	0	0	0	0	0	0	0	0	0	0	0	0	0	0	0	1	0	96	0	0
Arrb1	0	0	2	0	0	0	0	0	1	0	0	13	0	32	1	0	0	11	0	0	16	1	0	0	1	0	0	0	1	1	0	0	0	1	0	0	0	0	0	0	0	5	0	0	0	0	0	0	9
Cxcl16	0	0	0	0	0	0	0	0	0	0	0	0	0	0	0	0	0	0	0	0	0	0	0	0	0	0	0	0	0	0	0	0	0	0	0	0	0	0	0	0	8	0	0	0	0	0	0	0	0
Pelp1	15	67	8	35	7	6	0	1	0	1	0	16	9	0	0	2	4	0	20	7	0	0	9	0	0	9	25	9	0	0	1	0	0	0	5	4	0	1	0	0	0	9	5	52	0	51	0	19	0
Med11	4	0	0	1	0	0	0	0	0	1	0	0	2	0	0	1	0	0	10	0	1	0	3	7	0	0	2	8	0	0	2	0	0	3	3	0	0	0	0	0	0	4	7	0	0	0	0	0	0
Alox15	0	0	0	0	0	0	0	0	0	0	0	0	0	0	0	0	0	0	0	0	0	0	0	0	0	0	0	0	0	0	0	0	0	0	0	0	0	0	22	0	0	0	0	0	0	0	0	0	0
Ccl6	0	0	0	0	0	0	0	0	0	0	0	0	0	0	0	3	0	0	0	0	0	0	0	0	0	0	5	0	0	0	0	0	0	4	0	0	0	0	0	0	0	0	0	0	0	0	0	0	0
Ccl4	0	0	0	0	0	0	3	0	0	0	0	0	0	15	0	0	0	0	4	0	0	0	0	7	0	0	0	0	0	0	0	0	0	1	0	0	0	0	0	0	0	0	1	12	0	0	0	0	0
Natd1	0	0	0	0	0	0	0	0	0	0	0	0	0	0	0	0	39	0	0	0	0	130	0	0	0	0	0	0	0	0	0	0	0	48	0	0	0	0	0	0	0	0	0	0	0	0	0	0	0
Map2k3	96	0	100	5	29	5	2	36	5	23	22	0	4	0	0	21	20	3	48	1	0	1	18	0	28	56	4	8	1	0	6	0	7	0	0	5	0	10	0	21	0	5	78	0	26	0	147	19	43
Ywhah	76	0	0	18	38	0	3	27	11	52	0	0	21	43	10	14	6	0	89	31	8	47	14	11	30	0	13	15	78	80	14	46	10	18	0	20	0	6	27	9	0	35	42	47	10	60	0	56	9
Sart3	1	2	0	0	54	18	0	51	0	0	0	30	9	0	1	0	13	0	132	40	154	0	0	0	84	0	7	2	0	0	39	0	0	0	0	0	0	0	23	0	47	16	0	0	0	47	153	22	0
E2f2	0	0	0	0	0	0	0	0	0	1	0	1	0	0	0	0	0	0	0	0	0	0	0	0	0	1	0	0	0	0	0	0	3	0	0	0	0	0	0	0	0	0	0	0	0	0	0	0	0
Nars2	26	0	0	14	0	0	0	12	0	3	0	0	0	0	0	0	0	0	0	0	0	0	0	0	0	0	0	3	0	0	0	0	0	0	0	0	0	0	19	0	0	0	0	0	0	0	0	0	0
Slc35b4	0	19	0	28	0	1	0	3	0	14	0	74	10	12	2	0	22	0	133	0	0	0	0	0	4	0	0	11	0	75	0	0	15	0	63	0	0	13	0	0	0	0	0	0	14	0	0	0	0
Dnah1	0	0	0	0	0	0	0	0	0	0	0	0	0	0	0	0	0	0	0	0	0	0	0	0	0	0	0	0	0	0	0	0	0	0	0	4	0	0	0	0	0	0	0	0	0	0	0	0	0
Dalrd3	95	11	17	32	22	0	8	4	9	26	0	0	2	30	0	0	0	0	37	16	0	37	20	13	65	0	5	2	19	4	12	0	8	0	35	6	34	15	3	0	1	11	13	46	26	0	96	50	15
Fis1	15	17	7	34	15	20	5	7	6	19	19	27	9	15	34	10	42	9	19	12	11	14	19	12	40	7	1	30	15	33	5	21	28	21	17	14	0	28	11	11	4	6	5	0	12	66	44	42	0
Plod1	0	94	0	0	15	0	10	0	1	4	0	0	1	0	0	0	41	0	0	0	0	0	8	0	35	0	8	0	1	0	10	0	1	0	0	0	0	1	0	16	0	3	0	0	8	1	0	0	0
Rab3d	0	0	0	123	0	18	0	0	0	136	0	0	11	0	45	0	21	0	0	7	34	0	41	0	0	0	28	15	0	0	1	0	0	0	0	13	0	1	0	1	0	12	0	0	24	0	0	0	22
Mfsd3	0	0	0	28	0	13	0	1	0	0	0	0	6	0	0	0	0	0	0	0	0	0	0	0	0	0	1	7	0	0	4	0	0	0	0	3	19	0	0	0	0	0	0	0	5	0	0	0	0
Slc25a22	0	0	0	21	0	0	0	7	0	0	0	93	4	0	6	3	0	1	0	0	0	0	0	0	0	0	0	8	0	15	2	19	0	1	19	0	0	17	0	0	0	5	61	0	24	0	102	0	0
Atp6ap1	98	0	0	180	0	17	10	23	0	147	0	0	8	13	0	10	7	77	0	21	0	3	20	11	57	86	44	42	0	0	9	2	3	8	171	0	0	76	0	46	0	27	119	0	34	4	0	0	14
Dnase1l1	0	0	0	0	0	5	0	1	0	0	0	0	0	0	0	2	0	0	0	0	0	0	0	0	6	0	0	0	0	0	0	0	0	0	0	0	0	0	0	0	0	0	0	0	0	0	0	0	0
Aldh3a1	0	0	0	0	0	0	0	0	0	0	0	0	0	0	0	0	0	0	0	0	0	0	0	0	0	0	0	0	0	0	0	0	0	10	0	0	0	0	0	0	0	0	0	0	0	0	0	0	0
Ccl9	0	0	0	23	0	11	13	13	0	26	0	10	4	0	0	2	7	0	0	68	95	0	0	0	93	0	14	2	1	11	4	0	10	0	0	6	0	16	0	0	0	2	0	0	22	398	0	15	0
Scrn1	0	0	0	0	0	0	0	0	0	0	0	0	0	0	0	0	0	0	0	0	0	0	0	0	0	0	0	0	113	0	0	0	0	0	0	0	0	0	0	0	0	0	0	0	0	0	0	0	0
BC005537	0	0	0	0	0	0	9	10	0	2	0	0	1	0	17	3	4	0	11	1	0	0	3	0	4	6	10	6	54	9	2	5	0	43	2	0	1	0	11	33	0	16	0	0	0	201	0	10	7
Isyna1	1	0	0	80	53	15	0	21	11	93	0	1	18	0	26	21	24	1	55	20	123	0	7	0	85	0	12	8	0	0	5	0	7	0	1	43	0	48	0	0	0	14	0	192	63	0	94	32	1
Hars2	6	7	0	3	2	0	2	0	1	30	0	21	5	0	19	2	1	0	0	1	0	0	0	18	0	5	3	0	22	35	4	0	0	0	57	0	0	14	0	0	3	6	4	5	7	26	77	18	4
Tmem160	1	0	3	9	0	7	0	9	0	16	3	0	8	0	8	15	4	0	0	6	0	14	10	3	15	0	6	7	0	4	4	0	6	3	0	2	0	24	0	0	0	9	0	0	4	33	0	1	6
Rab5c	0	0	3	10	0	13	10	20	0	28	0	0	10	20	0	6	7	0	32	2	0	0	14	0	28	0	3	0	82	15	2	10	0	41	0	4	0	5	1	1	0	15	0	0	23	0	17	17	9
Styxl1	0	0	0	0	0	0	0	0	0	0	0	0	0	0	0	0	0	0	1	0	0	0	0	0	0	0	0	0	0	0	0	0	0	0	0	0	0	0	0	0	0	0	0	0	0	0	0	0	0
Mdh2	8	0	50	85	20	11	28	41	34	70	78	19	50	0	20	52	72	7	121	17	52	0	34	6	161	49	48	55	0	32	38	0	27	57	36	13	15	44	8	42	0	72	52	15	46	482	0	58	31
H13	0	1	39	46	19	8	13	25	26	251	0	11	33	25	19	21	48	16	69	47	107	0	36	49	95	133	57	38	84	68	31	0	29	29	58	31	93	1	0	28	20	73	58	16	66	297	2	58	22
Rnf145	0	0	1	0	34	0	0	0	0	0	0	0	0	0	0	1	0	0	0	15	102	0	9	30	10	4	4	0	87	164	19	0	9	0	0	0	0	0	0	0	0	0	40	0	4	0	0	0	0
Scn1b	0	0	0	0	0	0	0	0	0	0	50	0	0	0	3	0	0	0	0	0	0	0	0	0	0	0	0	0	0	0	0	0	0	0	0	0	0	0	0	0	0	0	0	0	0	0	0	0	0
Atp6v1e1	17	15	0	15	0	30	0	3	0	15	0	6	3	0	0	8	12	0	40	8	52	9	2	0	48	17	14	6	0	11	3	0	4	3	13	9	3	4	1	12	11	13	0	16	9	0	0	0	9
Chtf18	0	1	0	43	0	20	0	14	0	34	0	0	0	0	0	0	0	0	0	0	0	0	4	0	0	0	0	0	0	12	0	0	0	0	0	0	0	0	0	0	0	0	0	0	0	0	0	24	10
Ppp1r12c	0	0	116	0	0	0	0	0	0	0	0	0	0	0	37	0	29	0	0	5	0	0	0	0	2	0	0	24	0	3	0	0	1	0	0	0	0	0	0	0	0	16	5	0	0	0	0	0	0
Ahr	0	0	0	0	0	0	0	0	0	0	0	0	0	0	0	0	0	0	0	0	0	0	0	0	0	0	0	0	0	0	0	0	0	0	0	0	0	0	0	0	0	0	0	0	0	0	0	2	0
Map1s	1	0	0	53	5	1	1	0	0	66	0	0	12	27	0	11	0	9	109	2	0	7	34	0	69	90	103	11	0	0	2	0	0	0	148	2	0	0	0	20	0	6	0	1	18	1	27	38	6
Dpep1	0	0	0	0	0	0	0	0	0	0	0	0	0	0	0	0	0	0	0	0	0	0	0	0	0	0	0	0	0	0	0	0	0	0	0	0	0	0	0	0	0	0	0	0	0	0	0	0	0
Tmem129	1	0	0	18	0	0	0	0	0	0	0	0	8	0	0	0	2	0	0	8	0	0	0	0	0	0	20	11	0	0	15	0	0	0	20	0	0	2	31	45	0	25	0	0	1	0	0	36	6
Nop9	0	56	0	78	0	11	6	6	0	41	0	0	2	0	0	13	8	43	118	0	0	0	10	0	2	21	38	7	57	31	23	0	19	67	50	5	0	34	15	2	1	25	0	0	0	28	0	36	1
Hsd17b1	0	0	0	6	0	0	0	0	0	5	0	0	2	0	0	0	0	0	0	0	0	0	7	0	0	0	0	1	0	0	0	0	0	0	0	0	0	0	0	1	0	0	0	0	0	16	0	0	0
Atp6v0a1	0	139	1	0	1	0	0	18	0	16	0	0	0	0	0	9	0	9	0	0	0	118	9	2	4	0	1	24	165	0	0	0	7	0	13	0	0	11	0	0	0	2	0	0	12	0	1	0	2
Psmc3ip	19	0	0	4	0	6	0	0	0	6	0	0	1	0	0	5	3	3	5	0	0	2	1	0	11	0	3	7	43	4	2	7	2	6	0	0	0	2	0	0	0	3	7	0	2	65	0	1	1
Grb7	0	0	0	0	0	0	0	0	0	0	0	0	0	0	0	0	0	0	0	0	0	0	0	0	0	0	0	0	0	0	0	0	0	0	0	0	0	0	0	0	0	0	0	0	0	0	0	0	0
Noxo1	0	0	0	0	0	0	0	0	0	0	0	0	0	0	0	0	0	0	0	0	0	0	0	0	0	0	0	0	0	0	0	0	0	0	0	0	0	0	0	0	0	0	0	0	0	0	0	0	0
Zfp687	18	33	0	6	1	8	12	18	0	53	0	26	13	0	0	3	17	0	49	27	63	0	24	0	12	0	0	7	0	0	0	0	18	0	15	3	0	0	0	6	0	0	0	0	23	0	0	2	6
D8Ertd738e	12	6	5	9	0	5	5	13	0	15	0	1	4	0	0	0	11	4	9	5	5	2	4	0	40	2	8	13	4	2	3	17	2	0	7	1	0	4	0	2	5	3	0	2	3	62	0	4	6
Calm3	0	0	19	25	6	3	2	1	3	25	36	0	5	0	0	7	18	12	1	5	0	29	24	4	0	5	11	22	54	0	5	0	12	0	10	9	0	19	7	17	0	12	7	0	12	45	11	13	13
Cops3	27	16	53	18	15	4	8	10	0	36	13	25	16	6	0	16	14	0	47	15	20	16	4	3	20	2	20	1	0	0	0	0	1	7	68	7	1	8	0	17	0	15	1	51	42	347	0	59	5
Fkbp8	46	1	162	40	31	29	34	30	22	54	37	53	13	10	30	16	30	0	0	18	134	35	36	57	21	28	40	37	73	0	4	0	19	67	119	20	0	3	42	4	0	3	68	61	36	0	0	22	38
Ddx39b	0	0	0	224	10	22	15	30	34	275	1	18	23	0	0	16	53	38	48	61	1	48	23	10	96	90	29	82	79	126	32	0	26	24	29	28	0	19	22	9	3	36	0	29	45	105	1	46	33
Gipc1	17	0	0	18	0	0	2	6	0	33	0	0	16	0	0	8	8	0	14	0	0	31	7	0	15	7	21	7	0	36	3	0	5	44	0	1	0	0	0	0	27	6	0	0	0	0	0	3	1
Tlcd1	8	2	14	36	14	20	15	29	16	34	16	9	13	18	15	12	13	17	27	33	20	11	21	17	51	12	14	43	84	23	5	8	31	15	17	14	3	34	4	13	12	34	20	6	13	98	21	28	12
Plscr3	68	0	0	76	7	34	32	7	12	37	30	8	14	1	21	10	0	0	35	33	33	0	16	7	27	23	32	16	46	6	19	0	2	148	17	1	58	22	0	0	0	0	50	57	17	0	81	7	14
Ptger1	0	34	30	0	10	44	2	11	0	0	0	0	0	62	0	4	9	0	6	30	0	0	9	13	14	0	0	13	0	0	12	26	47	0	0	0	0	4	13	0	0	1	5	0	8	0	76	22	7
Arhgef25	0	0	0	0	0	0	0	0	0	0	0	0	0	0	36	0	0	0	0	0	0	0	0	0	0	0	0	0	0	0	0	0	0	0	0	0	0	0	0	0	0	0	0	0	0	0	0	0	0
Xab2	0	85	0	53	35	23	0	9	29	243	58	98	14	0	0	0	42	25	27	5	5	0	27	0	0	0	63	34	7	25	7	0	3	128	0	10	3	0	1	1	1	28	70	8	27	6	0	39	34
Cdc37	76	0	3	143	39	20	10	50	72	151	1	98	18	0	16	22	21	0	100	41	104	65	26	20	85	80	6	84	196	1	22	52	8	31	101	20	70	33	9	8	67	43	61	27	97	19	211	188	45
Rab4a	32	57	0	0	0	0	0	0	0	0	0	0	0	0	0	0	0	0	0	0	0	26	1	0	0	0	0	0	34	0	0	3	0	0	6	0	0	0	0	0	0	0	0	0	0	0	0	0	0
Trip10	0	0	0	0	0	0	0	0	0	0	21	0	0	0	0	0	0	0	0	3	0	0	0	0	1	0	0	0	0	0	0	0	0	0	0	0	0	0	0	0	0	0	0	0	3	0	0	0	0
Cops6	16	0	20	41	9	12	5	17	10	93	1	11	8	0	0	12	15	0	21	10	0	2	29	0	26	13	3	12	0	20	2	0	0	9	9	2	18	14	9	0	27	27	1	0	23	111	98	2	6
Ubb	98	14	9	89	28	29	31	34	8	72	25	25	24	29	29	40	26	15	43	41	59	51	13	22	37	19	12	47	52	91	14	18	8	34	26	11	3	36	9	10	16	38	15	10	20	145	42	36	32
Ap4m1	2	70	1	23	0	0	0	12	0	9	0	0	4	0	6	0	8	0	36	11	0	0	1	0	29	22	11	4	0	31	7	61	6	1	18	4	0	1	0	0	0	0	0	0	7	0	0	1	0
Gyg	62	0	0	32	0	18	2	2	12	7	0	0	2	0	31	0	16	0	38	2	0	28	18	0	15	38	0	8	83	13	4	0	0	43	13	30	0	23	0	0	33	1	0	20	68	512	0	21	21
Rcn3	10	1	58	0	10	0	0	0	6	0	9	14	0	0	0	0	0	0	17	0	13	0	0	10	0	25	0	0	0	0	0	40	0	4	0	0	4	0	14	0	17	0	2	0	1	58	71	0	0
Arid3a	0	0	1	18	0	3	0	1	0	38	0	0	2	10	0	0	0	0	0	8	0	0	1	0	0	0	1	0	0	0	15	0	2	0	0	1	0	0	0	0	0	1	0	1	0	0	1	0	0
Pdk4	0	62	0	0	0	0	0	0	0	0	0	0	0	0	0	0	0	0	0	0	0	0	0	0	0	0	0	0	0	0	0	0	0	0	0	0	0	0	0	0	0	0	0	0	0	0	102	0	0
Ubxn6	6	0	1	21	14	17	2	0	12	54	53	30	7	25	0	21	6	8	36	20	14	7	29	0	0	19	1	19	0	19	24	1	5	69	22	0	0	3	0	2	0	3	0	39	14	0	26	0	1
D17Wsu104e	14	0	0	21	11	16	0	14	0	77	8	0	17	0	0	15	10	10	0	0	12	0	5	0	50	9	0	23	0	0	15	0	35	3	0	4	0	5	1	10	0	18	0	0	13	246	6	48	21
Cyb561	0	0	0	0	0	0	0	0	0	27	0	0	2	0	0	0	0	0	0	0	0	0	0	0	0	0	0	0	0	0	0	0	0	0	0	0	0	0	0	0	0	0	0	0	0	0	0	0	0
Ccdc12	5	0	2	21	11	3	3	5	0	35	16	12	6	0	0	5	14	0	2	0	14	8	5	0	8	0	7	14	22	0	1	1	0	6	0	0	7	3	6	2	0	6	4	0	3	240	0	19	2
1110001J03Rik	0	0	0	4	0	3	3	3	1	3	3	0	4	0	6	5	2	0	0	1	0	0	5	1	7	0	4	7	0	0	0	1	3	0	1	3	0	8	1	1	6	1	14	0	2	91	0	2	2
Akt3	0	0	0	3	0	0	0	0	0	0	0	20	1	0	44	0	0	0	0	0	0	0	0	0	0	2	0	0	84	2	1	0	0	2	1	0	0	13	8	0	0	1	2	0	1	8	0	0	0
Mrpl24	0	26	0	28	1	0	8	1	0	19	4	0	20	4	2	7	7	3	0	10	9	15	9	0	21	1	2	10	9	5	1	1	1	0	5	1	13	10	1	9	3	6	1	22	2	54	45	9	2
Gle1	1	0	0	26	0	17	19	0	29	50	12	0	4	1	20	8	23	0	29	18	0	0	0	0	5	0	18	16	0	0	13	0	9	0	87	0	0	0	0	0	0	7	0	0	6	83	0	0	12
L3hypdh	0	0	0	0	0	0	0	0	0	0	0	0	0	0	0	0	0	0	0	0	0	0	0	0	0	0	0	0	0	0	0	0	0	0	0	0	0	0	0	0	0	0	0	0	0	0	0	0	0
Lyst	0	0	0	0	1	30	6	12	2	0	27	0	6	0	0	0	62	1	0	0	0	0	14	0	0	0	0	0	0	0	0	0	0	0	0	0	48	0	0	12	0	12	0	0	0	0	0	0	0
Slc35e1	0	0	0	0	0	0	3	12	0	71	0	0	1	0	0	7	0	0	0	8	0	31	11	0	0	0	31	0	0	0	16	0	0	0	0	0	0	0	0	0	0	12	0	0	23	0	0	0	3
Calr3	0	0	0	0	0	0	0	6	0	0	0	0	0	0	0	0	0	0	0	0	0	0	0	0	0	0	0	0	0	0	0	7	0	0	0	0	0	0	0	0	16	0	0	0	0	0	0	0	0
Tmc4	0	0	0	0	0	0	0	0	0	1	0	0	0	0	0	0	0	0	3	0	0	0	0	7	0	0	0	9	0	0	0	0	0	0	0	1	0	0	0	0	0	1	0	0	0	0	0	0	0
Syne4	0	0	0	0	0	0	0	0	0	0	0	0	0	0	0	0	0	0	0	0	0	7	0	0	0	0	0	0	0	0	0	0	0	0	0	0	0	0	0	0	0	0	0	0	0	0	0	0	0
Polr2i	0	0	0	4	0	0	7	4	0	9	5	0	4	2	0	4	1	0	0	0	0	0	0	1	16	9	0	4	0	11	1	0	3	1	0	3	0	2	0	0	4	5	0	3	4	89	0	1	0
Krt10	0	0	0	0	0	0	0	0	0	0	0	0	0	0	0	0	0	0	0	0	0	0	0	0	0	0	0	0	0	1	0	0	0	0	0	0	0	0	0	0	0	1	0	0	0	0	0	0	0
Rmnd1	0	0	0	0	0	1	4	0	0	0	0	0	2	0	0	0	1	0	49	8	0	14	0	0	0	0	22	19	0	0	5	31	7	0	0	0	0	9	8	0	0	3	0	0	4	0	0	0	8
Esr1	0	0	0	0	0	0	0	0	0	0	1	22	4	40	6	0	0	30	0	0	0	0	0	0	0	0	0	0	0	110	0	0	0	0	0	4	0	2	0	0	0	0	6	34	0	0	0	0	0
Fbxo5	0	0	0	29	0	8	0	3	0	0	0	0	1	0	0	0	11	0	9	0	0	0	0	0	0	0	0	9	0	2	0	0	0	0	0	0	0	0	0	0	0	0	0	0	0	0	0	7	0
Mtrf1l	0	0	0	0	0	0	0	0	0	0	0	0	1	0	30	0	0	0	0	0	0	0	0	0	0	0	0	0	0	0	0	0	0	0	0	3	0	7	0	0	0	1	0	0	0	0	0	0	4
Hdac2	0	0	0	0	10	4	2	3	0	0	2	5	0	0	0	15	1	0	33	0	0	26	2	0	6	10	5	2	70	35	7	23	6	0	0	0	0	7	0	0	0	10	1	0	12	81	83	11	4
Rwdd1	1	0	3	14	0	0	2	0	2	3	0	0	3	0	0	3	2	6	2	6	17	1	0	5	2	0	0	4	8	4	2	0	1	0	4	3	1	4	0	0	0	4	0	2	2	28	4	8	4
Stxbp5	3	0	88	0	0	9	12	0	0	15	17	0	0	0	50	16	0	0	0	8	0	5	5	10	65	0	22	5	8	0	13	0	0	0	0	4	0	0	0	42	0	0	84	0	0	0	1	28	0
Hint3	0	0	12	3	0	0	0	0	0	4	0	0	0	0	0	0	1	0	0	0	0	0	1	0	10	0	0	1	0	0	0	0	0	0	0	0	0	0	0	1	0	0	0	0	0	33	0	0	0
Trmt11	0	0	0	9	0	0	0	2	0	6	0	0	0	0	0	0	0	0	0	1	0	0	0	0	0	0	0	0	0	0	1	0	3	0	0	0	0	10	0	0	0	0	0	0	3	0	43	19	0
Katna1	0	0	0	6	14	0	0	0	10	18	0	0	6	0	0	0	0	0	5	0	0	0	0	0	0	0	0	0	69	0	4	0	9	0	0	0	0	0	0	0	0	2	0	0	2	185	0	0	0
Pcmt1	0	16	8	13	0	5	0	10	6	4	0	0	15	15	3	5	11	0	35	4	0	19	7	0	59	0	20	1	11	1	9	5	6	0	13	9	16	12	0	5	0	7	91	0	0	152	0	24	3
Lrp11	0	0	0	0	0	0	0	0	0	0	0	0	0	0	0	0	0	0	0	0	0	0	0	0	0	0	0	0	0	0	0	0	0	0	0	0	0	0	0	0	0	0	0	0	0	0	0	0	0
1700021F05Rik	0	0	0	4	0	0	0	0	0	2	0	0	0	0	0	0	0	0	0	2	0	3	0	0	0	0	0	1	0	0	0	0	1	0	0	1	0	0	7	0	1	0	2	0	0	31	0	0	0
Sec63	0	0	0	4	0	9	0	0	0	0	0	0	0	1	19	0	8	0	0	0	30	0	0	0	0	0	0	0	0	0	0	0	0	0	0	0	0	2	0	0	0	0	0	0	0	0	39	0	0
Snx3	3	23	33	40	4	20	1	6	0	48	0	7	10	0	8	12	4	0	60	34	13	0	14	20	105	27	21	20	49	60	1	16	3	11	86	2	0	19	0	8	9	20	1	0	7	329	0	0	17
Aig1	2	0	0	0	0	0	0	7	6	0	27	24	3	0	0	0	0	2	1	1	21	0	0	0	0	20	5	1	43	0	0	82	0	1	0	0	0	0	0	0	0	0	0	0	0	17	0	10	0
Adat2	0	0	0	0	0	0	0	3	0	0	0	0	0	0	0	0	1	0	0	0	2	2	3	0	0	0	0	0	0	1	1	0	0	0	11	0	0	1	0	0	0	1	0	0	0	0	0	0	4
Pex3	0	0	0	0	0	2	0	1	1	0	0	12	0	0	0	0	11	0	0	0	18	12	1	0	1	0	0	0	0	6	2	0	0	0	0	0	0	5	0	0	0	10	0	0	3	0	0	0	2
Fuca2	0	75	62	58	1	26	0	1	0	64	25	0	0	0	30	30	12	0	1	5	0	0	22	12	109	0	20	16	0	65	6	0	13	0	47	6	0	13	2	3	0	34	0	56	6	146	0	38	3
Cep57l1	0	0	0	2	0	0	1	1	0	16	0	0	6	18	19	3	0	0	78	0	1	39	1	0	0	0	0	0	42	1	7	0	0	0	18	0	0	0	0	0	0	0	0	0	0	0	0	16	0
Ltv1	20	0	0	36	0	2	1	1	0	30	40	0	2	0	0	6	4	0	0	9	0	0	0	0	0	24	4	10	74	0	10	0	8	0	50	4	0	7	0	0	0	9	0	0	0	26	0	21	7
Cd164	20	0	49	54	9	11	4	21	27	119	0	0	17	0	5	3	15	23	27	24	55	3	7	5	31	26	13	49	0	116	16	0	9	103	58	11	47	40	6	5	0	42	19	60	23	310	63	16	20
Utrn	0	52	0	0	0	0	0	0	26	38	0	0	1	0	49	0	0	34	0	3	0	0	0	0	0	0	13	0	125	0	0	51	0	0	0	0	0	11	8	0	0	0	0	0	0	0	141	0	0
Smpd2	11	0	92	3	0	0	5	4	0	74	0	2	7	0	0	1	9	51	0	6	0	54	10	0	2	8	14	7	0	14	2	100	2	0	13	0	0	0	0	0	0	0	0	0	4	0	0	0	5
Mical1	0	0	142	29	0	4	11	17	0	53	0	4	4	0	0	15	30	0	0	22	0	0	17	0	23	65	89	11	0	101	0	0	5	0	67	3	0	9	0	0	0	0	0	1	29	0	0	0	0
Zbtb24	0	0	0	3	0	0	0	0	0	0	0	0	1	0	0	0	8	0	0	0	31	0	0	0	2	5	0	8	0	0	0	65	0	0	0	16	0	0	0	0	0	0	0	0	12	0	1	0	0
Grm1	0	0	0	0	0	0	0	0	0	0	0	0	0	0	36	0	0	0	0	0	0	0	0	0	0	0	0	0	0	0	0	0	0	0	0	0	0	0	0	0	0	0	0	0	0	0	0	0	0
Rab32	0	2	3	0	0	10	0	24	10	15	32	0	8	0	4	1	7	1	0	0	0	2	5	0	5	2	13	13	0	26	10	0	12	0	0	3	0	18	0	19	0	12	0	0	10	0	0	25	7
Gtf3c6	0	0	38	6	0	2	0	1	18	7	0	1	0	23	3	1	8	0	0	5	2	0	0	0	5	6	0	0	0	2	1	0	0	0	1	0	0	5	0	2	4	1	0	0	0	0	0	12	1
Slc16a10	0	0	0	64	0	31	0	29	16	43	0	0	5	1	0	7	5	0	0	0	0	0	0	0	1	0	12	68	0	0	0	0	0	10	0	0	0	0	0	0	0	16	0	0	12	0	0	18	10
Rev3l	0	0	0	0	0	0	0	0	0	0	0	0	1	0	8	0	0	0	0	26	0	6	0	0	0	0	0	1	34	0	0	0	0	62	0	0	0	11	19	5	0	2	0	0	0	0	0	0	0
Traf3ip2	0	0	0	0	0	0	6	0	0	0	0	0	0	0	38	0	0	0	0	3	0	0	0	0	0	0	12	0	18	0	0	3	0	0	156	0	0	8	0	0	0	0	0	0	0	0	0	18	0
Fyn	0	0	0	0	2	0	3	0	0	0	3	2	0	18	0	0	0	0	0	0	0	0	0	0	0	0	0	4	0	0	0	0	0	0	0	0	0	0	0	0	0	0	0	0	0	0	3	0	0
Tube1	0	0	0	11	1	9	0	0	0	1	0	0	0	0	0	0	0	0	0	0	0	0	0	0	0	0	0	0	44	1	0	0	0	0	0	0	0	0	0	0	0	2	0	0	5	0	0	0	0
Prep	0	0	104	27	0	3	0	2	20	28	0	0	4	3	1	10	50	25	107	0	0	9	0	0	2	0	41	17	1	10	8	0	3	81	0	9	0	20	20	0	0	4	0	0	23	357	0	41	9
Tnfaip3	0	0	0	0	0	0	0	0	0	0	0	0	0	44	0	0	0	0	57	0	0	36	0	0	0	0	0	0	0	61	0	0	0	0	0	0	0	0	0	0	0	0	0	0	0	0	0	0	0
Perp	0	0	0	0	0	0	0	0	0	0	0	0	0	23	0	0	0	0	0	0	0	0	0	0	0	0	0	0	0	0	0	0	0	0	0	0	0	0	0	0	0	0	0	0	0	0	0	0	0
Hebp2	0	0	0	0	0	0	0	0	0	0	0	0	0	0	0	0	0	0	0	0	0	0	0	0	0	0	0	0	0	0	0	0	0	0	0	0	0	0	0	0	0	0	0	0	0	0	0	0	0
Reps1	33	0	0	15	0	3	0	0	0	0	0	0	0	0	13	0	0	0	0	0	0	31	0	0	7	0	1	0	1	0	0	0	1	0	0	0	0	0	0	0	0	1	0	1	0	5	0	12	0
Fam184a	0	0	0	0	0	0	1	0	0	0	0	0	0	0	0	0	0	0	0	0	0	0	0	0	0	0	0	0	0	1	0	1	0	0	0	0	0	0	0	0	0	0	0	0	1	0	0	0	0
Asf1a	0	0	0	4	1	7	10	1	2	4	0	0	0	0	0	7	2	0	0	0	23	0	2	0	9	0	6	0	0	0	1	0	4	0	10	3	7	3	0	0	0	0	0	6	0	163	0	3	0
Gopc	0	0	0	0	0	0	0	0	0	0	0	0	0	0	0	0	0	0	4	0	0	57	0	0	0	0	0	0	0	0	0	0	0	6	0	5	0	0	0	0	0	0	0	0	0	0	0	0	0
Qrsl1	0	0	0	0	0	0	0	0	0	0	0	0	0	0	0	0	0	0	0	0	0	0	0	0	1	0	0	0	0	15	0	0	0	0	0	0	0	2	0	0	0	0	0	0	0	0	0	21	0
Rtn4ip1	0	0	0	1	0	0	0	0	0	13	0	0	1	0	0	3	10	0	0	0	0	0	0	0	0	0	0	0	8	0	0	0	0	0	0	10	0	0	0	0	0	1	0	0	0	0	0	5	0
Aim1	0	0	0	0	15	0	0	0	0	0	0	0	0	0	0	0	0	0	0	0	0	0	0	0	0	0	0	0	44	0	0	0	0	0	0	0	0	0	0	0	0	0	0	0	0	0	0	0	0
Vta1	0	16	32	0	0	4	0	7	0	3	1	0	0	15	0	6	0	0	0	0	26	5	3	2	25	0	1	4	0	39	4	0	3	0	0	3	0	1	0	0	0	4	42	0	6	128	72	21	0
Smpdl3a	50	92	28	24	0	1	14	4	0	32	85	1	15	53	20	5	24	63	0	15	0	5	8	8	60	0	27	14	209	24	23	0	3	87	0	7	23	22	0	1	0	3	59	0	19	106	122	0	10
Reep3	0	0	0	17	0	0	0	12	0	0	0	0	3	0	1	6	0	0	0	0	74	0	0	0	0	0	0	1	0	39	0	0	2	0	0	0	0	0	0	1	0	0	1	1	0	0	1	22	0
Pkib	1	1	0	0	0	0	0	2	0	47	0	1	0	0	0	3	1	0	0	0	9	0	2	1	7	6	6	2	2	0	0	1	0	0	0	0	2	0	0	1	0	2	0	0	0	185	3	4	4
Serinc1	14	0	1	1	18	9	8	8	31	7	1	33	2	0	96	7	0	0	0	3	77	39	0	0	38	1	3	16	10	5	0	0	0	63	0	0	0	4	5	9	0	0	1	0	1	1	37	9	4
Hsf2	1	0	0	0	0	0	0	0	0	18	0	0	0	0	0	0	0	0	0	0	0	0	0	1	0	0	0	0	0	0	0	0	0	0	0	0	0	0	0	0	0	0	0	0	0	0	0	0	0
Echdc1	52	0	2	4	0	1	0	0	21	0	4	2	3	17	0	7	12	0	0	2	9	0	0	0	0	0	0	0	78	14	0	0	3	30	35	1	0	2	0	6	0	3	0	10	0	0	10	0	4
Ptprk	13	0	0	0	0	0	0	0	0	0	0	0	0	0	0	0	0	1	0	0	0	0	0	0	0	0	0	0	0	0	0	0	0	0	0	0	0	0	0	0	0	0	0	0	0	0	0	0	0
Dcbld1	1	0	0	0	0	0	0	0	0	0	0	0	0	0	0	0	0	0	0	0	0	0	0	0	0	0	0	0	0	0	0	0	0	0	0	0	0	0	0	0	0	1	0	0	0	0	0	0	0
Slc6a15	0	30	0	0	0	0	0	0	29	0	0	0	0	0	0	0	0	0	0	0	0	0	0	0	0	0	0	0	111	0	0	39	0	0	0	0	0	0	0	0	0	0	0	0	0	0	0	0	0
Ccdc59	7	0	4	0	0	0	1	2	0	1	0	1	2	4	0	6	31	0	0	0	0	10	1	1	11	0	0	0	0	0	0	0	3	2	2	0	0	2	0	0	0	4	0	0	0	37	9	6	0
Ppp1r12a	0	0	0	0	3	12	1	0	0	14	0	58	1	2	10	1	2	0	8	0	0	0	11	0	3	3	0	3	0	22	0	5	3	20	2	4	11	2	0	0	0	5	0	0	0	0	21	3	1
P4ha1	0	0	0	0	27	8	0	8	0	15	27	0	0	0	0	2	8	0	0	17	1	0	13	0	44	43	11	4	0	19	8	0	8	43	1	0	0	0	0	0	0	16	0	0	17	0	0	16	0
Lims1	27	52	31	7	9	2	12	7	0	25	18	11	3	37	6	3	10	0	15	9	74	0	22	4	19	0	15	16	31	19	9	0	8	11	0	4	0	0	3	2	0	3	0	1	12	0	0	7	9
Zwint	10	0	0	4	0	10	4	6	0	57	14	16	2	0	0	3	11	0	31	17	0	33	0	0	0	43	0	1	0	37	1	0	0	80	0	4	0	0	0	0	43	8	0	0	21	53	1	38	1
Ube2d1	0	0	0	0	1	0	0	3	2	5	19	5	1	0	0	0	0	0	0	0	23	0	2	0	0	0	5	1	0	2	4	0	0	0	8	0	0	9	0	0	8	0	0	12	2	4	0	2	0
Slc17a8	0	2	0	0	0	0	0	0	0	0	0	0	0	0	0	1	1	0	0	0	0	0	0	0	0	1	0	0	0	0	0	0	0	0	0	0	0	0	0	0	0	0	0	0	0	0	0	0	0
Cdk1	0	0	0	75	3	5	24	18	0	57	0	0	8	0	0	12	7	0	65	1	0	0	0	0	0	0	0	14	0	94	17	0	0	0	0	1	0	16	0	0	0	6	0	0	0	0	0	14	10
Atp2b1	26	0	0	0	0	5	0	0	0	15	0	0	0	5	0	19	0	44	0	7	4	0	0	0	0	0	6	2	59	4	4	0	0	0	0	3	0	0	0	9	0	1	0	0	2	0	0	21	1
Rhobtb1	0	0	0	1	0	0	0	0	0	0	0	0	0	0	0	0	0	0	0	0	0	0	0	0	0	0	2	0	0	0	0	0	0	0	0	0	0	0	0	0	0	0	0	0	0	0	0	0	0
1700040L02Rik	22	0	1	5	4	0	0	0	0	0	0	6	0	19	7	0	0	0	0	0	0	0	0	0	0	0	0	0	1	0	0	19	0	0	0	0	0	0	0	0	0	0	0	1	0	0	0	0	0
Arid5b	0	0	0	0	0	1	5	0	0	12	0	5	2	28	0	0	0	0	0	0	0	0	5	0	0	0	1	7	0	42	0	0	3	0	0	0	0	0	0	21	0	2	0	0	9	127	0	0	3
Actr6	0	0	55	0	0	0	1	3	0	0	0	0	0	0	8	0	0	0	0	0	0	0	0	0	0	0	0	0	0	2	0	0	0	0	0	0	0	0	0	0	3	0	0	0	5	30	0	0	0
Uhrf1bp1l	0	0	0	45	0	0	0	0	15	18	0	2	1	0	0	0	39	0	20	7	0	0	8	0	46	0	0	11	0	25	11	0	0	117	0	6	0	14	0	12	0	0	0	0	13	0	0	4	1
Poc1b	1	67	7	0	0	0	0	0	0	2	0	1	0	0	0	2	0	9	0	15	1	0	1	12	8	0	0	8	0	0	3	60	0	0	23	2	0	3	0	0	0	0	1	3	10	0	0	0	0
Dusp6	101	0	0	0	0	0	26	1	0	1	0	53	1	0	17	0	0	0	0	3	0	24	0	20	0	0	12	0	0	0	0	0	0	0	0	0	0	0	36	0	0	5	0	0	0	0	0	0	0
Tmpo	6	0	30	24	0	12	18	2	0	10	0	6	2	0	3	7	7	15	69	9	0	0	0	0	21	0	0	13	50	82	12	0	16	0	10	4	0	7	0	1	0	14	0	11	0	28	0	30	1
Psen1	0	0	0	78	25	30	0	30	0	28	36	0	6	1	0	0	39	0	105	2	0	45	4	0	0	5	0	17	0	65	6	0	4	0	0	20	0	9	0	0	0	11	0	0	22	0	0	0	6
Sgk1	0	0	0	18	0	6	0	0	0	0	0	0	0	0	0	0	0	0	0	0	0	0	0	0	0	0	0	0	0	0	0	0	0	0	0	0	0	0	0	1	0	0	0	0	0	0	0	0	0
Cep290	0	0	0	3	0	0	0	0	2	0	0	0	0	0	1	1	0	0	0	1	1	0	0	0	0	0	0	0	0	0	0	0	0	0	0	0	0	6	0	0	0	3	0	0	0	0	6	0	0
Ikbip	0	22	0	1	2	6	0	2	0	1	4	0	8	0	3	0	0	0	0	0	0	0	0	3	81	0	2	6	0	0	0	1	0	4	0	0	0	11	0	0	1	0	0	0	3	0	1	0	0
Hbs1l	1	0	0	16	0	1	13	11	25	34	26	0	6	0	0	0	1	0	6	10	0	0	3	0	0	0	28	1	0	8	1	2	0	0	0	4	0	0	0	0	0	6	0	0	9	10	2	13	0
Epb4.1l2	0	3	0	29	2	0	0	0	0	0	0	59	0	0	0	0	2	0	6	0	0	0	0	0	0	55	3	0	0	31	0	0	0	0	0	0	0	0	0	0	0	0	0	0	0	0	106	16	0
Apaf1	0	0	1	8	0	0	0	0	0	1	0	25	1	0	1	0	0	0	0	0	0	0	8	0	72	0	0	1	12	8	7	0	8	1	0	0	0	4	0	4	0	10	37	0	0	0	0	9	2
Myb	21	37	0	211	8	5	15	22	1	42	2	0	31	27	36	11	111	38	39	21	80	2	7	11	87	1	10	26	4	0	11	29	2	0	165	35	0	37	0	9	0	1	0	1	27	24	0	25	10
Med23	0	0	0	0	41	0	0	15	0	1	0	0	0	0	0	0	0	0	0	1	59	0	16	0	3	0	2	1	0	0	0	0	0	3	0	0	0	0	0	0	0	7	0	1	4	0	0	0	0
Ahi1	0	1	0	0	0	0	0	0	0	0	0	0	0	0	0	0	0	0	2	3	0	0	1	0	0	0	0	0	0	0	0	0	0	1	0	0	0	0	0	0	0	0	0	11	0	0	0	0	0
Nedd1	4	0	0	17	0	0	2	0	0	13	0	0	0	0	0	0	0	0	0	5	62	0	4	0	26	0	8	1	2	0	0	0	4	1	57	0	0	2	0	0	0	8	0	1	0	0	0	0	12
Pde7b	0	0	0	0	0	0	0	0	0	0	0	0	0	0	0	0	0	0	0	0	0	0	0	0	0	0	0	0	0	0	0	0	0	0	0	0	0	0	0	0	0	0	0	0	3	0	0	0	0
Mtfr2	0	0	0	0	0	0	0	1	2	9	0	0	0	0	0	1	0	0	0	0	2	0	0	0	0	0	3	1	0	6	0	0	0	22	0	0	0	0	0	0	0	7	7	0	0	0	0	0	0
Map7	13	0	0	15	2	0	9	0	1	37	26	0	0	0	0	0	0	0	80	0	0	0	0	6	0	0	0	0	0	0	0	0	0	0	23	0	0	2	0	0	0	0	0	0	1	0	0	5	2
Stx7	3	52	1	0	16	2	0	12	0	43	11	22	0	0	0	3	0	0	0	0	0	0	0	0	10	0	3	3	0	0	6	0	7	1	0	6	1	0	0	6	0	12	0	14	9	0	5	0	8
Pex7	1	0	0	19	0	14	0	8	5	23	0	0	0	0	1	0	5	0	81	6	2	8	0	0	15	0	0	8	0	11	0	1	0	0	23	0	0	5	1	0	0	2	0	0	9	0	0	15	11
Ifngr1	39	0	0	204	16	140	13	53	28	144	47	1	59	46	1	24	103	0	56	37	0	87	51	23	310	0	0	81	93	37	60	50	9	1	77	32	50	83	0	85	78	14	32	52	64	494	0	79	4
Cfap54	1	0	0	0	0	0	0	0	0	0	0	0	0	0	0	0	0	0	0	0	0	0	0	1	0	0	0	4	0	0	0	0	0	0	0	0	0	0	0	0	0	0	24	0	0	0	0	0	0
Cdk17	17	14	0	0	0	19	1	0	0	0	0	77	0	0	0	0	0	6	0	0	0	0	3	0	20	0	5	0	0	0	1	5	0	0	0	0	26	0	0	11	0	0	0	57	0	0	107	0	0
Snrpf	6	3	5	13	2	9	13	15	6	17	6	1	14	0	2	12	5	0	7	16	0	8	13	2	44	5	7	6	5	3	4	1	6	8	4	1	0	6	1	1	0	21	0	3	5	132	0	2	3
Usp44	0	0	0	0	0	1	0	0	0	0	0	0	0	0	0	0	0	0	0	0	0	0	0	0	0	0	0	0	0	0	0	0	0	0	0	0	0	0	0	0	0	0	0	0	0	0	0	0	0
Ndufa12	1	0	4	3	1	0	2	5	3	8	0	0	4	1	3	5	0	0	0	3	4	2	5	1	9	0	4	2	0	2	1	2	3	5	3	1	0	2	0	4	0	8	10	0	2	157	0	2	2
Tmcc3	0	0	0	0	0	0	0	0	0	0	0	0	0	0	0	0	0	0	0	4	0	0	0	0	0	0	0	0	0	0	0	0	0	0	0	0	0	0	0	0	0	0	0	0	0	0	0	0	0
Cep83	0	0	0	0	0	12	2	0	0	0	12	0	0	0	9	0	0	0	0	3	0	3	3	0	20	0	0	1	0	0	0	0	0	0	0	0	0	8	0	0	0	1	1	0	0	53	0	6	0
Socs2	13	0	0	7	10	0	0	0	0	0	0	0	1	0	0	0	0	0	0	0	0	0	0	0	0	0	0	0	0	0	0	15	0	6	0	0	0	0	0	0	11	0	15	0	0	0	0	4	0
Nudt4	0	0	0	1	0	1	1	2	0	28	81	0	10	0	0	3	11	0	26	2	0	0	0	0	40	6	3	2	0	0	3	0	0	0	24	0	0	7	13	0	0	0	0	0	0	0	0	0	0
Tcp11l2	7	55	2	31	0	21	2	0	25	0	0	0	0	0	30	0	16	0	0	4	73	32	0	0	0	1	0	8	72	0	0	80	0	37	49	2	0	4	17	0	59	0	0	0	19	91	0	0	0
Cry1	0	0	28	20	0	15	1	0	0	8	0	0	0	0	0	6	0	0	0	1	0	0	7	0	5	0	23	0	0	0	0	0	0	0	0	0	0	0	0	0	0	0	0	0	8	0	0	47	0
Btbd11	1	0	0	0	0	0	0	0	0	0	0	0	0	0	0	0	0	0	0	0	0	0	0	0	0	0	0	0	0	0	1	0	0	0	0	0	0	0	0	0	0	0	0	0	0	0	0	0	0
Timp3	0	0	0	0	0	0	0	0	0	0	0	3	0	0	0	0	0	0	0	0	0	0	0	0	0	0	0	0	0	0	0	0	0	0	0	0	0	0	0	0	0	0	24	0	0	0	0	0	0
Hsp90b1	14	14	55	248	49	1	2	99	0	394	2	1	31	0	0	71	150	5	32	74	1	69	65	0	280	77	137	84	0	98	47	69	43	70	30	28	80	66	27	40	67	64	57	0	86	528	105	18	21
Igf1	1	0	0	0	0	0	0	0	0	0	0	0	0	0	0	0	0	0	0	0	0	0	0	16	0	0	0	0	0	0	0	0	0	0	1	0	0	0	0	0	1	0	0	0	0	0	0	0	0
Ccdc53	9	4	0	10	0	0	0	4	0	3	9	6	0	0	4	0	0	0	0	0	0	9	0	7	1	0	0	3	12	0	1	0	2	0	0	0	2	1	20	0	0	1	0	0	0	45	15	0	1
Dram1	0	17	0	0	0	1	0	0	0	15	0	0	5	0	0	3	15	0	0	1	0	0	3	0	48	0	0	0	0	0	2	0	0	0	0	0	0	0	0	1	0	2	0	0	0	0	0	0	0
Sirt1	0	0	0	0	0	0	7	2	0	0	0	0	0	0	1	0	0	1	2	0	2	0	0	0	0	2	0	0	0	0	0	1	0	3	1	1	0	5	0	0	0	1	0	0	0	0	0	0	0
Herc4	0	0	0	6	0	13	6	4	0	14	0	0	7	0	36	2	8	38	0	2	93	1	12	0	13	38	0	0	31	0	0	0	0	80	0	5	0	8	0	1	0	0	0	0	1	0	0	0	8
Hnrnph3	1	0	0	0	29	2	0	0	0	0	10	0	3	0	1	1	0	0	12	1	26	45	0	0	3	0	0	0	0	21	0	22	4	0	0	3	0	0	6	0	0	2	21	0	7	0	3	13	1
Rufy2	0	0	0	0	1	0	0	0	0	0	1	0	0	0	0	1	0	0	0	0	2	9	0	0	2	0	0	0	0	4	0	4	1	0	0	1	0	0	1	0	0	0	3	0	1	0	0	2	1
Pbld1	4	0	1	0	0	0	0	0	0	0	9	0	0	0	0	0	0	34	0	0	0	1	0	0	1	0	0	0	0	0	0	0	0	0	0	3	0	0	0	0	0	0	0	0	0	0	0	0	0
Ccar1	29	59	76	27	0	8	7	7	0	9	42	0	3	12	1	0	0	0	0	7	0	0	7	0	55	0	10	6	6	2	15	0	0	77	33	2	4	18	0	0	0	6	0	0	0	124	0	16	1
Ddx21	0	0	0	94	21	13	34	22	8	59	24	25	10	0	4	12	29	0	56	15	73	13	0	3	5	0	0	11	25	53	9	0	11	0	0	0	0	5	0	0	0	27	0	0	18	241	0	26	0
Ddx50	0	27	0	7	0	17	0	1	1	28	18	0	2	0	6	5	11	18	33	9	0	20	0	0	8	2	1	0	0	8	2	0	2	16	23	0	4	2	12	0	28	4	0	0	8	174	57	17	4
Srgn	92	16	81	227	11	248	10	33	43	145	25	17	174	16	24	49	266	11	53	49	52	112	276	15	386	30	30	149	66	53	94	53	31	67	15	67	2	109	12	75	29	67	26	12	112	610	22	19	15
Vps26a	0	0	24	0	0	0	0	10	0	24	0	0	4	0	0	0	0	0	34	0	0	0	5	0	6	0	0	3	0	0	4	35	0	21	24	4	0	0	0	1	0	26	33	0	5	0	50	7	1
Supv3l1	30	71	0	20	1	0	0	7	0	0	58	0	3	0	0	11	1	0	0	15	0	0	0	0	36	0	0	10	0	0	1	0	15	43	2	0	1	9	1	0	0	0	0	0	7	0	1	0	0
2010107G23Rik	0	0	0	0	0	0	0	0	0	0	0	0	0	0	0	0	0	0	0	0	0	0	0	0	0	0	0	0	7	0	0	0	0	0	0	0	0	0	0	0	0	0	0	0	0	0	0	0	0
Aifm2	0	0	0	7	0	0	0	0	0	0	0	0	0	0	0	1	0	0	0	20	61	0	0	0	0	0	0	0	0	0	0	0	0	0	0	3	0	0	0	0	0	0	0	0	0	0	0	2	0
H2afy2	0	0	0	0	0	0	1	0	0	0	0	0	0	0	0	0	0	0	0	2	5	0	0	0	0	0	0	0	0	0	0	0	0	0	0	0	0	0	0	0	0	0	0	0	0	0	0	6	0
Tysnd1	0	0	0	17	0	0	2	5	0	35	0	0	12	0	0	5	0	0	0	0	0	0	0	0	0	0	43	4	0	0	16	0	14	0	0	7	0	6	0	0	0	0	0	1	0	0	66	23	0
Sar1a	122	46	0	61	70	4	2	28	0	109	56	78	12	0	0	6	51	49	86	0	44	41	6	5	96	0	0	15	171	0	3	0	19	188	116	0	0	4	0	0	38	16	1	0	32	134	0	59	10
Ppa1	22	0	0	31	7	0	8	8	1	13	21	0	6	0	0	8	0	8	0	4	0	0	3	0	1	0	1	7	27	0	2	0	0	24	39	4	0	2	0	0	28	14	15	0	4	224	33	12	6
Npffr1	1	1	0	0	2	2	0	0	3	1	0	2	0	2	1	2	1	0	1	0	1	1	1	1	1	1	1	0	2	1	0	0	0	1	2	0	2	0	0	0	0	1	2	1	0	0	1	1	0
Eif4ebp2	2	0	67	6	0	4	12	9	0	0	0	15	0	0	2	0	22	0	6	4	0	0	1	16	26	12	0	15	142	0	0	0	3	1	52	0	0	3	0	0	0	3	0	21	4	0	0	1	6
Pald1	0	0	0	0	0	0	0	0	0	0	0	0	0	0	0	0	0	0	0	0	0	0	0	0	0	0	0	0	0	0	0	0	0	0	0	0	0	0	0	0	0	0	0	0	0	0	0	0	0
Sgpl1	0	1	107	0	0	0	8	34	0	34	0	0	15	39	0	4	32	0	0	0	0	0	0	22	0	0	7	21	0	0	0	0	46	0	0	0	0	0	0	10	0	1	0	0	0	0	0	0	16
Pcbd1	0	0	0	0	0	0	0	0	0	0	0	0	3	0	8	0	0	0	0	0	0	0	0	0	1	0	0	3	0	0	0	5	0	0	0	0	0	3	0	0	0	0	0	0	0	0	0	0	0
Slc29a3	0	0	0	3	2	12	1	1	0	29	0	82	6	0	0	0	0	0	0	0	0	0	7	0	6	0	17	15	0	0	7	0	15	0	47	0	0	0	0	0	0	22	0	0	1	0	19	40	0
4632428N05Rik	0	80	0	37	0	42	16	31	0	45	0	0	10	0	0	23	40	0	0	13	0	0	72	39	149	0	63	35	0	0	26	0	32	0	47	13	0	2	0	19	3	18	0	55	24	1	0	0	33
Slc16a7	0	0	0	0	4	0	0	0	0	19	0	0	1	0	0	0	0	0	0	0	0	0	0	0	0	0	0	0	0	0	0	0	0	0	0	0	0	0	0	0	0	0	0	0	0	0	0	0	0
Lrig3	0	0	0	0	0	0	0	0	0	0	0	0	0	0	0	0	0	0	0	0	0	0	0	0	0	0	0	0	0	0	0	0	0	0	0	0	0	0	0	0	0	0	0	0	0	0	0	0	0
Anapc16	0	18	0	11	0	2	0	2	10	0	20	24	3	0	0	0	8	25	0	3	0	18	1	0	17	1	0	10	103	20	1	12	6	20	0	1	0	0	0	0	0	1	7	0	2	2	17	3	0
Ddit4	0	2	0	0	2	0	2	0	0	0	3	0	0	0	0	0	0	0	0	0	0	0	0	0	0	2	0	0	15	0	0	0	0	0	0	0	0	0	3	0	5	0	0	3	0	0	0	0	0
Dnajb12	0	0	0	4	0	2	0	0	0	0	0	0	1	1	15	0	0	0	0	9	0	0	5	0	2	0	0	12	0	0	0	0	16	1	49	14	0	0	0	0	0	0	0	0	5	11	83	32	0
Micu1	21	0	72	22	0	4	18	0	0	13	0	47	10	15	0	0	34	0	0	2	1	0	16	0	20	0	0	0	0	30	2	8	5	0	0	7	0	14	0	7	0	4	0	0	18	0	0	20	5
Cand1	21	0	0	84	0	15	0	8	3	57	0	0	14	0	29	6	0	21	80	10	6	2	11	80	30	5	48	3	0	63	11	0	16	57	0	11	0	10	0	20	0	13	0	1	20	0	0	116	9
Tbk1	1	1	35	0	0	0	1	0	0	54	0	0	0	0	0	0	10	0	0	13	0	30	2	0	30	0	21	5	0	56	0	0	0	1	15	1	0	6	0	0	0	5	0	0	3	0	0	13	5
Pno1	0	0	0	14	0	0	2	6	6	6	0	0	5	0	0	6	3	0	4	0	0	0	0	0	4	0	0	5	0	0	1	0	2	0	0	1	0	1	0	8	0	9	0	0	5	157	0	0	0
Plek	0	8	135	14	0	0	0	0	11	0	71	17	0	0	0	0	0	3	0	0	245	0	0	0	0	0	0	0	5	96	5	0	0	0	0	0	0	0	0	0	0	2	0	46	10	44	0	0	0
Srgap1	0	0	0	0	0	0	0	0	0	0	0	0	0	0	0	0	0	0	0	0	0	0	0	0	0	0	0	0	0	0	0	0	0	0	0	0	0	0	0	0	0	0	0	0	0	0	0	0	0
Usp15	0	44	0	20	38	12	2	4	0	50	0	29	1	0	0	0	2	18	0	10	4	0	2	0	0	0	5	9	0	28	11	0	0	0	0	5	0	3	0	10	21	24	0	53	11	157	65	0	0
Elane	4	1	6	811	3	949	3	375	0	725	4	4	739	2	1	517	1109	1	0	477	4	17	1050	2	940	2	170	781	2	1	732	2	310	0	3	423	0	889	0	643	1	640	3	4	702	1239	0	2	303
Vps54	2	2	1	8	0	2	0	1	12	1	1	0	0	1	2	2	1	0	0	1	1	1	6	1	1	0	1	1	2	0	1	0	0	11	0	1	1	0	10	0	0	0	2	1	1	0	1	1	0
Tbc1d15	1	0	0	38	0	22	0	0	0	48	58	12	6	43	0	5	8	0	60	14	29	0	3	0	60	0	5	8	137	0	1	0	2	76	0	17	0	12	30	0	0	0	0	0	6	0	0	5	0
Pcsk4	0	0	0	2	0	0	0	7	0	0	1	0	3	4	0	0	0	0	0	0	0	0	0	0	0	0	0	0	0	0	0	0	0	11	24	5	0	0	0	0	0	0	0	0	0	0	3	19	0
Rab21	0	0	0	3	0	0	0	0	0	0	0	0	0	0	0	0	3	0	0	0	0	19	0	0	0	0	0	0	0	0	2	0	0	0	0	0	0	0	0	0	0	1	0	0	0	0	0	0	0
2310011J03Rik	42	0	0	0	8	0	10	7	4	27	20	1	3	0	0	17	7	0	12	0	22	33	0	0	18	0	24	0	0	31	0	0	6	13	0	0	0	0	0	0	7	2	37	0	0	0	128	0	3
Peli1	85	0	0	5	33	1	3	2	0	4	1	17	6	0	0	3	20	5	0	0	64	72	0	0	0	0	0	0	1	38	4	0	0	79	0	0	0	0	0	0	0	0	12	0	0	12	39	0	0
Apc2	4	0	0	0	0	0	0	0	0	1	0	0	0	0	0	0	0	0	0	0	0	0	0	0	0	0	0	0	0	0	0	0	0	0	0	0	0	0	0	0	0	0	0	0	0	0	0	0	0
Thap2	0	0	40	0	0	6	9	1	0	0	0	6	4	0	0	0	4	0	0	0	0	25	1	0	0	2	0	0	2	0	0	3	4	0	0	0	0	0	0	0	0	0	0	0	0	0	0	0	0
Lgr5	0	0	0	0	0	0	0	0	0	0	0	0	0	0	0	0	0	0	0	0	0	0	0	0	0	0	0	0	0	0	0	0	0	0	0	0	0	0	0	0	0	0	0	0	0	0	0	0	0
Slc1a4	0	0	0	0	0	0	0	0	0	0	0	0	0	0	0	0	0	0	0	0	0	0	0	0	0	0	0	0	0	0	0	0	0	0	0	0	0	0	0	0	0	0	0	0	0	0	0	0	0
Dock2	3	0	92	28	10	1	14	24	109	6	34	46	6	0	9	31	41	1	43	7	219	1	14	0	0	0	0	0	179	43	25	0	16	1	0	6	0	26	23	3	26	0	0	0	12	111	0	36	8
Rab1	24	0	0	9	3	4	11	0	28	86	12	0	4	0	2	17	27	54	7	9	0	0	6	14	41	5	0	13	61	11	16	30	23	97	10	13	55	27	2	1	14	21	13	0	25	17	18	20	12
Gamt	0	0	0	0	0	0	0	0	0	0	0	0	6	0	0	0	0	0	0	0	0	0	0	0	0	0	0	0	0	0	0	0	0	0	2	0	0	0	0	0	0	0	0	0	0	0	0	0	3
Ptprr	0	0	0	0	0	0	0	0	0	2	0	0	0	0	0	0	1	0	0	0	0	0	14	0	0	0	0	0	0	0	3	0	0	0	1	0	0	0	0	0	0	0	0	0	0	0	0	0	0
Actr2	1	0	89	13	37	16	5	6	0	78	0	1	11	0	0	13	30	0	0	6	1	0	1	8	5	35	28	4	0	25	6	0	3	0	0	8	0	1	0	6	0	18	0	1	16	9	0	74	7
Ndufs7	13	8	4	19	5	8	1	20	2	24	1	1	17	0	13	7	15	17	25	12	3	0	18	1	69	1	14	7	24	19	10	17	9	5	3	10	12	5	2	15	1	20	0	0	8	164	0	5	15
Ptprb	0	0	0	0	0	0	0	0	0	0	0	0	0	0	0	0	0	0	0	0	0	0	0	0	0	0	0	0	0	0	0	0	0	0	0	0	0	0	0	0	0	0	0	0	0	0	0	0	0
Mum1	0	0	1	0	30	0	0	10	1	34	1	86	2	105	0	35	32	34	8	0	0	2	8	0	52	45	20	1	36	55	11	0	13	70	43	13	0	0	19	1	0	2	0	40	0	4	0	110	3
Meis1	292	158	1	2	12	1	8	0	30	0	2	5	1	30	0	0	0	18	25	0	1	0	0	75	0	71	1	0	165	169	0	90	0	93	4	2	1	1	30	0	29	0	46	83	0	0	140	48	0
Uqcr11	0	3	1	5	4	12	4	15	8	21	7	0	7	16	1	6	5	2	9	19	0	0	17	0	15	6	9	12	4	3	6	1	10	6	5	10	1	6	6	8	4	26	5	0	4	161	8	6	19
Cnot2	57	70	0	28	0	9	0	8	0	4	4	13	5	0	0	6	18	0	66	0	87	0	6	10	0	0	2	3	1	60	4	58	2	1	4	0	10	0	6	0	12	4	0	0	11	0	0	8	0
Tcf3	101	1	0	13	0	3	0	7	0	31	0	10	1	1	38	2	0	0	0	2	0	0	1	0	55	0	0	10	120	0	0	0	0	0	68	27	0	9	0	0	48	20	0	0	4	51	0	6	0
Frs2	0	0	119	0	74	0	0	4	0	16	19	0	9	30	0	0	6	0	0	0	0	0	0	0	0	0	1	0	0	0	0	0	0	0	5	0	0	7	0	0	0	1	0	0	4	0	0	0	5
Yeats4	0	18	0	1	0	5	1	1	0	16	4	0	5	0	0	6	4	0	10	0	0	0	2	0	24	2	10	10	0	0	1	0	11	0	34	5	10	22	2	2	0	2	2	0	11	0	0	21	5
Rab36	0	0	0	0	0	0	0	0	0	0	0	6	0	0	0	0	0	0	0	0	1	0	0	0	0	0	0	0	0	0	0	0	0	0	0	0	0	0	0	0	0	0	0	0	0	0	0	0	0
Grb10	0	0	0	6	0	0	0	0	0	0	44	0	0	1	0	0	0	0	0	0	0	0	0	0	0	0	0	0	81	0	0	0	0	7	0	2	4	11	65	0	0	0	0	0	0	0	0	0	0
Adora2a	1	0	0	0	0	0	12	0	0	0	0	1	0	0	0	0	0	4	0	0	39	0	0	0	0	0	0	0	0	0	0	0	0	0	0	0	0	0	0	0	0	0	94	0	0	0	0	0	0
Snrpd3	6	0	0	16	0	0	0	0	1	4	0	0	7	0	0	2	5	0	0	2	0	0	3	0	6	0	3	3	0	3	1	0	4	5	1	1	1	1	0	2	1	8	0	0	8	118	0	0	4
Nav3	0	0	0	0	0	0	0	0	0	0	0	0	0	0	0	0	0	0	0	0	0	0	0	0	0	0	0	0	0	0	0	0	0	0	0	0	0	0	0	0	0	0	0	0	0	0	0	0	0
Cpm	0	0	1	0	25	0	0	0	0	0	0	0	0	0	0	0	0	0	0	0	0	0	0	0	0	0	0	0	69	0	0	0	0	0	0	0	0	0	0	0	0	0	0	0	0	0	0	0	0
Mdm2	53	0	71	5	0	16	10	4	0	0	61	18	0	0	31	17	0	0	6	0	0	0	1	0	52	0	9	1	4	0	0	0	15	0	0	1	41	0	0	0	0	7	14	50	3	0	4	26	1
E2f7	0	0	0	0	0	8	1	20	0	0	0	0	0	0	0	0	0	0	0	0	0	0	0	0	0	0	0	0	0	0	4	0	0	0	0	0	0	0	0	0	0	0	0	0	0	0	0	0	3
Csrp2	0	0	0	0	2	0	0	0	0	9	0	0	0	0	0	0	0	0	11	0	0	0	0	3	0	0	0	5	0	0	0	0	4	1	0	1	0	0	18	0	0	1	0	0	0	0	4	3	0
Osbpl8	5	18	0	3	0	0	0	13	0	18	6	0	0	0	6	8	2	0	0	1	0	23	0	2	1	10	2	12	48	3	2	0	4	0	38	10	0	2	2	0	3	0	0	0	21	0	0	3	5
Mknk2	69	0	52	34	8	1	7	0	0	51	1	0	0	18	3	17	10	15	0	20	0	22	12	0	16	1	54	4	0	32	0	40	8	0	27	0	0	0	0	38	1	20	5	0	11	0	0	66	11
Zpbp	0	0	0	0	0	0	0	0	0	0	0	0	0	0	0	0	2	0	0	0	0	0	1	0	0	0	0	0	0	0	0	0	0	0	0	0	0	0	0	0	0	0	0	0	0	0	0	0	0
Cabin1	0	86	132	38	15	0	0	11	30	53	0	0	1	83	29	25	1	0	0	17	142	23	0	0	1	1	3	6	0	34	22	0	37	117	67	0	126	1	47	3	0	11	1	159	19	118	0	27	7
Ap3d1	108	1	104	0	0	6	0	14	1	51	0	53	22	85	21	14	10	0	0	8	96	57	0	29	10	0	1	0	0	37	7	0	10	120	11	20	0	0	30	4	2	16	0	0	35	0	306	0	14
Sf3a2	0	0	1	15	15	5	6	12	8	13	16	0	4	13	0	6	0	0	1	31	0	5	2	0	12	2	14	10	0	0	6	0	12	0	0	4	1	23	7	8	0	9	1	1	7	0	0	50	4
Mdm1	0	0	0	14	0	0	0	0	0	23	0	0	0	0	0	0	0	0	0	0	0	0	0	0	33	10	6	0	0	0	0	0	0	0	0	0	0	0	0	0	0	0	0	0	0	0	0	0	3
Glipr1l1	0	0	0	0	0	0	0	0	0	0	0	0	0	1	0	0	0	0	0	0	0	0	0	0	0	0	0	0	0	0	0	1	0	1	0	0	0	0	0	0	0	0	0	0	0	0	1	0	0
Jsrp1	0	0	0	0	0	0	0	0	0	0	0	0	0	0	0	0	0	0	0	0	0	0	0	0	0	0	0	0	0	0	0	0	0	0	0	0	0	0	0	0	0	0	0	0	0	0	0	0	0
Timm13	1	0	0	20	1	1	5	5	0	23	0	3	11	0	16	16	5	3	6	9	19	0	16	0	9	11	2	12	0	0	3	2	4	3	12	7	0	16	1	1	0	9	2	5	5	91	8	8	6
Vps13d	1	0	0	25	0	14	0	0	1	0	0	0	0	0	0	6	0	0	0	0	0	52	0	0	1	0	0	0	0	0	0	0	0	1	0	0	0	0	0	0	14	0	0	0	6	75	0	0	8
Llph	31	1	1	4	4	0	4	5	9	21	1	0	3	6	13	6	0	0	10	3	2	15	8	0	1	0	5	3	0	1	0	0	6	0	2	1	0	2	0	3	0	1	1	0	4	112	27	4	1
Tmbim4	8	11	3	10	8	4	8	1	1	37	0	0	11	12	0	4	3	20	0	10	12	8	5	0	25	17	6	2	38	7	1	12	1	26	21	6	0	11	7	6	11	9	16	0	9	112	41	12	0
Irak3	0	0	0	62	46	0	1	0	0	0	0	0	1	0	0	0	15	86	0	0	0	19	0	9	38	0	0	0	0	0	0	66	4	0	0	12	53	29	0	0	0	1	0	0	0	38	147	0	0
Helb	34	0	0	25	0	0	0	12	0	3	29	0	8	16	0	0	0	0	0	8	0	0	9	0	0	0	0	9	0	0	1	0	2	0	0	5	0	1	0	0	0	0	0	0	13	0	0	0	0
Prmt2	0	1	0	0	0	0	0	0	0	0	3	0	0	0	0	0	0	0	0	0	0	0	0	0	0	0	0	0	68	0	0	0	0	0	40	0	0	0	0	0	0	0	63	0	0	0	0	0	0
Dip2a	0	0	0	0	0	0	0	10	0	0	0	8	0	0	79	0	0	42	0	0	0	0	0	0	0	0	0	0	0	0	0	2	0	36	1	0	0	0	0	0	0	0	0	0	0	0	0	0	0
Hmg20b	3	0	0	3	0	0	8	0	8	23	0	17	4	0	9	0	0	10	19	8	71	2	0	0	4	23	0	2	107	18	1	28	4	0	0	2	0	11	0	0	15	3	0	0	6	0	6	0	0
4930404N11Rik	0	1	0	5	0	2	0	7	0	11	0	0	4	0	0	7	8	0	0	16	66	23	1	0	18	0	0	10	0	1	8	0	9	0	1	0	0	8	0	0	0	6	0	0	18	0	0	3	0
Fzr1	32	0	0	74	0	0	27	8	0	136	39	108	7	0	1	0	0	0	164	2	5	0	19	0	3	67	0	20	120	68	2	2	0	24	0	0	0	1	0	24	0	5	39	0	16	0	0	0	0
Ncln	0	119	0	186	0	26	6	27	1	214	1	1	72	0	1	40	152	0	89	26	0	44	34	0	23	46	0	40	0	0	64	112	68	0	15	36	153	38	0	33	1	101	0	0	54	0	109	135	37
Col6a2	0	0	0	0	0	0	0	0	0	0	0	0	0	0	0	0	0	0	0	0	0	0	0	0	0	0	0	0	0	0	0	0	0	0	0	0	0	0	0	0	0	0	0	0	0	0	0	0	0
Hcfc2	0	0	0	1	0	5	6	0	0	10	46	0	0	0	0	1	1	0	37	0	0	0	0	0	0	0	0	0	0	0	0	0	0	0	0	0	0	11	0	0	0	0	0	0	0	0	1	0	0
Nfyb	0	0	0	7	0	1	9	0	0	0	0	0	0	0	0	0	0	0	56	0	0	0	2	0	2	0	0	10	0	0	0	0	4	0	39	1	0	0	0	0	0	0	0	0	3	1	0	0	0
Txnrd1	45	0	58	34	88	29	8	1	0	24	0	0	9	23	0	5	0	0	0	28	0	0	3	0	69	61	47	9	43	62	9	0	2	45	3	6	0	16	18	6	0	6	0	98	0	0	121	0	0
Glt8d2	0	0	0	0	0	0	0	0	0	0	0	0	1	0	0	0	0	0	0	0	0	0	0	0	0	0	0	0	0	0	0	0	0	0	0	0	0	1	0	0	0	0	0	0	0	0	0	0	0
Ppm1m	0	0	0	0	1	0	0	13	0	65	0	2	4	16	0	25	23	0	1	4	0	0	0	0	0	0	13	0	0	31	0	0	7	0	80	10	0	10	10	5	0	43	1	46	9	0	0	36	12
D10Wsu102e	14	0	0	0	0	0	3	0	49	33	0	0	0	0	0	4	0	0	0	4	0	65	1	0	0	27	0	9	0	2	0	0	8	1	0	0	0	0	0	0	1	0	0	0	0	0	107	31	0
Aldh1l2	0	0	0	0	0	0	0	0	0	0	0	0	0	0	0	0	0	0	0	0	0	0	0	0	0	0	0	0	0	0	0	0	0	0	0	0	0	0	0	0	0	0	0	0	0	0	0	0	0
Wdr82	0	0	0	0	0	0	2	1	19	55	27	51	0	0	0	0	1	0	0	23	0	0	16	0	0	0	5	0	0	0	6	0	10	9	66	1	0	26	0	2	32	22	93	0	0	0	0	26	1
Glyctk	0	0	0	0	0	0	0	0	0	0	0	51	0	0	0	1	0	0	0	0	0	0	0	0	0	0	0	0	0	1	0	0	0	0	58	1	0	1	0	0	0	0	80	0	0	0	0	0	10
Pofut2	0	0	0	7	0	0	13	1	0	28	15	0	5	0	0	10	0	0	0	4	0	0	0	2	12	0	0	0	0	0	0	0	0	67	0	0	1	22	0	0	0	3	138	0	0	0	138	1	0
Slc36a1	0	0	0	0	0	0	0	0	0	0	0	5	0	0	0	0	0	0	0	0	0	12	3	0	24	0	0	0	0	0	0	0	10	60	0	4	0	0	0	15	0	0	0	0	0	0	0	0	2
Adarb1	0	0	0	0	0	0	0	0	0	0	0	0	0	0	0	0	0	0	0	0	1	0	1	0	0	1	0	0	0	0	0	0	0	0	0	0	0	0	0	0	0	0	0	0	0	0	93	0	0
Appl2	32	0	0	0	0	0	18	0	0	25	0	0	0	17	0	2	0	0	0	0	0	0	0	0	0	0	3	0	227	12	0	0	0	0	1	2	0	0	0	0	0	0	0	0	0	91	0	0	3
Slc36a2	0	0	0	0	0	1	0	12	0	12	0	0	0	0	0	0	0	0	0	0	0	0	0	0	0	0	0	0	0	0	0	0	4	0	0	0	0	0	0	0	0	0	0	0	3	0	0	0	0
Sumo3	1	191	77	43	89	35	18	38	49	133	90	20	41	42	23	6	39	14	74	21	8	4	23	1	17	0	63	11	82	110	42	6	19	106	111	21	5	16	1	22	7	64	2	7	18	120	188	99	21
Hint1	5	3	7	16	7	17	5	18	10	34	7	7	7	12	1	33	14	0	15	16	2	4	15	1	25	8	28	26	11	7	8	5	22	5	22	4	0	23	1	5	1	35	0	0	8	209	0	6	24
Lyrm7	0	0	0	1	0	0	2	0	0	0	0	0	0	0	0	0	0	0	0	0	0	0	0	0	0	0	0	1	0	0	0	42	0	0	0	0	0	0	0	0	0	0	0	0	0	0	0	0	0
Fbxw11	0	0	0	35	70	18	0	0	18	101	2	0	0	0	90	0	46	0	0	4	162	0	26	6	56	1	36	0	0	63	5	0	0	0	0	1	0	18	59	0	0	12	79	0	0	0	0	26	6
Stk10	6	0	15	0	0	0	13	0	0	34	92	0	4	0	0	0	8	0	0	0	1	0	0	0	0	0	31	18	14	0	0	0	26	0	1	0	0	0	0	1	0	0	0	0	0	0	6	0	0
Papolg	2	0	1	0	0	0	2	0	0	1	0	0	0	0	1	0	0	0	54	0	0	1	0	0	0	7	30	8	0	0	1	0	0	1	0	3	0	0	0	0	0	0	0	0	3	0	0	0	0
Rel	15	0	0	0	0	2	0	11	0	59	0	0	0	26	27	8	0	0	0	0	60	0	0	33	1	0	0	1	1	84	15	0	6	0	0	0	0	18	0	0	0	0	0	0	8	0	0	14	4
Pfkl	161	0	1	73	167	24	0	6	53	70	45	63	15	0	31	9	11	1	51	62	3	0	0	0	0	0	45	18	1	2	20	0	20	170	73	32	0	0	58	3	73	6	120	1	0	0	188	73	0
Il9r	0	23	0	1	0	0	0	0	0	0	0	0	0	0	0	0	0	0	0	0	0	0	0	0	0	0	0	0	31	0	0	0	0	0	0	0	78	0	0	0	0	0	0	0	0	0	0	0	0
Pus10	11	0	0	48	3	33	0	0	0	11	0	15	0	0	1	0	0	19	28	0	0	0	0	0	0	0	0	8	0	1	0	31	7	0	0	0	0	12	0	0	0	8	0	1	6	6	0	17	2
Rhbdf1	0	0	0	0	0	0	0	0	0	0	0	0	0	0	0	0	0	0	0	0	0	0	0	0	0	0	0	0	124	0	0	0	0	1	0	0	0	0	0	0	0	0	124	0	0	0	0	0	0
Pex13	37	0	0	0	0	3	3	0	0	13	28	0	2	0	0	0	0	0	3	13	0	15	0	0	0	0	0	0	0	25	6	0	2	1	0	0	0	4	0	0	21	2	0	0	4	76	0	3	0
1810043G02Rik	0	0	28	0	0	0	0	8	0	15	34	0	0	0	1	4	0	0	1	0	0	41	0	0	0	0	0	0	0	0	0	0	0	0	0	0	0	0	0	0	0	0	0	0	0	0	0	0	0
Mpg	0	0	0	0	2	0	6	0	0	6	0	0	0	25	0	0	0	0	1	26	0	0	0	0	0	0	23	4	0	0	0	0	0	70	16	0	0	0	0	0	0	0	0	0	3	0	79	0	0
Ahsa2	6	0	0	0	7	2	3	0	5	5	0	3	2	1	0	0	5	1	0	0	0	0	2	3	29	1	5	0	88	9	6	7	1	26	25	7	26	4	0	0	25	2	51	2	0	0	0	9	0
Nprl3	0	0	0	2	1	0	14	0	0	33	0	0	1	19	0	0	1	0	45	13	0	0	0	0	0	0	1	2	26	15	0	0	6	23	10	12	0	0	0	0	0	9	0	0	2	0	33	0	16
Xpo1	0	0	22	30	59	0	4	4	0	40	0	12	7	0	0	9	22	0	0	1	2	0	9	0	22	0	0	9	0	105	0	33	5	13	1	0	0	12	0	0	0	5	0	0	18	0	0	0	6
Nsg2	0	0	0	0	0	0	0	0	0	0	0	0	0	0	0	0	0	0	0	0	0	0	0	0	0	0	0	0	0	0	0	0	0	0	0	0	0	0	0	0	0	0	0	0	0	0	0	0	0
Cpeb4	4	0	0	0	0	0	0	0	0	0	0	0	0	0	0	0	0	0	0	0	0	0	0	0	0	0	0	0	0	0	0	0	0	0	0	2	0	0	0	0	0	0	0	0	0	0	0	0	0
Asb3	49	11	0	0	0	1	0	2	0	0	0	0	0	0	0	0	0	0	0	0	1	1	0	0	0	0	0	0	29	0	0	0	0	7	0	0	0	0	9	0	0	3	0	0	0	0	0	0	0
Cdc34	0	0	7	17	3	9	6	8	0	8	0	0	6	0	0	15	7	8	6	0	2	0	0	0	0	0	10	0	0	10	7	4	2	0	0	1	0	1	0	1	0	9	0	9	12	0	1	3	9
Tpgs1	1	0	0	17	13	5	0	1	0	13	5	0	3	18	0	3	8	0	23	3	0	0	0	0	15	0	1	0	74	1	5	26	3	0	0	0	0	2	0	0	0	3	0	0	0	0	0	0	4
Chac2	0	0	0	0	0	0	0	0	0	0	0	0	0	0	0	0	0	0	0	0	0	0	0	0	0	0	0	0	0	0	0	0	0	0	0	0	0	0	0	0	0	1	0	0	0	0	0	0	0
Erlec1	36	0	0	3	0	0	0	0	1	0	0	0	2	0	0	0	0	0	0	0	0	0	0	0	16	0	0	0	0	0	0	0	0	0	0	0	0	0	0	0	0	0	0	35	1	0	0	0	0
Sptbn1	29	0	92	36	17	12	0	7	19	7	30	0	13	0	9	4	36	27	30	48	0	2	18	17	51	0	1	37	0	14	11	14	1	21	0	11	0	19	12	14	0	4	0	0	15	0	110	41	0
Wdpcp	0	0	0	0	0	0	0	0	1	0	1	0	0	0	0	3	0	0	1	0	0	1	0	0	0	40	0	0	108	0	0	0	0	0	0	0	0	0	0	0	0	0	0	0	0	2	0	17	0
Mdh1	122	30	34	27	23	18	14	32	18	59	34	15	23	18	39	19	10	21	64	20	39	17	11	18	105	45	22	23	38	30	14	0	16	12	55	8	0	28	17	7	10	37	57	0	42	486	0	71	12
Prss57	0	0	0	72	0	103	1	5	0	160	1	5	86	0	8	54	256	0	0	14	1	6	68	0	200	0	2	9	0	2	25	0	0	0	14	61	0	41	0	54	1	62	0	0	91	179	0	0	8
Fstl3	0	0	0	26	0	8	0	0	0	65	0	0	12	0	8	14	68	0	0	0	1	0	10	0	36	0	0	0	0	0	4	0	0	0	0	16	0	9	0	0	0	17	0	0	33	0	0	0	0
Ccng1	0	67	0	0	0	4	0	7	24	28	0	46	2	0	0	8	23	1	0	5	1	0	14	0	33	0	10	0	18	9	4	0	3	0	0	3	0	15	17	1	0	9	0	0	9	0	0	0	4
Nudcd2	1	0	0	7	0	4	1	5	10	35	0	0	0	0	0	1	21	0	7	5	0	0	6	5	52	8	0	7	34	15	8	0	3	0	8	0	0	0	0	0	0	0	0	0	1	102	0	24	1
Polrmt	0	32	0	60	0	0	35	1	31	44	0	0	12	0	0	0	0	0	0	0	0	164	0	1	0	0	59	0	27	0	0	0	0	0	158	20	0	0	0	0	0	12	0	0	0	0	0	0	5
Hmmr	0	0	39	9	0	0	14	0	0	22	0	0	1	0	1	0	0	0	0	1	0	3	0	0	5	0	0	20	0	39	0	0	0	0	1	0	0	0	1	0	0	0	0	0	0	2	0	0	0
Slc22a4	0	0	0	0	0	0	0	8	0	0	0	0	1	0	0	0	8	0	4	1	0	15	1	0	5	0	4	1	0	0	0	0	0	0	0	1	0	0	12	5	0	0	0	0	12	37	0	0	0
Cyfip2	86	0	134	13	19	15	11	2	72	137	1	33	8	0	43	8	61	42	15	0	5	23	39	59	72	209	0	33	91	69	21	110	16	0	165	29	0	45	25	20	56	0	67	1	22	100	113	22	3
Mgat1	110	0	65	0	0	39	16	10	4	113	0	85	9	0	33	15	25	32	40	4	0	65	0	1	180	243	62	1	0	170	35	25	19	125	239	0	33	5	36	6	0	23	0	78	28	0	0	34	16
Ppp2ca	0	6	1	35	1	14	5	4	0	8	0	0	6	0	2	0	4	0	16	4	3	1	10	0	4	16	21	15	42	27	9	45	9	0	24	4	43	0	0	7	0	4	0	0	3	148	0	22	25
Flt4	0	0	0	0	0	0	0	0	0	0	0	0	0	0	0	0	0	0	0	0	0	0	0	0	0	0	0	0	0	0	0	0	0	0	0	0	0	0	0	0	0	0	0	0	0	0	0	0	0
Hnrnpab	0	0	86	39	16	14	22	11	6	44	1	1	22	0	5	8	23	0	8	15	7	35	8	3	87	47	36	10	0	32	17	14	26	44	70	6	2	63	8	24	0	39	4	0	19	138	0	79	10
Phykpl	0	6	33	23	4	5	8	6	1	53	0	1	7	0	3	4	4	1	4	7	0	13	1	0	33	15	15	1	0	4	4	2	7	16	19	2	1	12	2	14	0	17	51	0	8	45	1	25	7
Hspa4	21	0	0	92	21	20	0	38	38	121	22	21	13	0	0	12	9	39	39	12	8	36	10	0	13	19	4	20	0	14	14	15	54	0	19	12	15	25	55	8	0	33	0	5	9	216	0	32	12
Cnot6	0	0	0	0	0	1	1	0	0	3	0	0	0	0	0	0	0	0	0	0	0	9	0	0	19	0	0	2	47	11	1	0	2	0	1	0	0	1	0	3	0	11	0	0	0	0	0	16	7
Gfpt2	0	0	0	0	0	0	0	0	0	0	0	0	1	47	0	0	0	0	0	0	0	0	0	0	0	0	0	0	0	0	0	69	0	0	0	0	0	0	0	0	0	0	0	0	0	0	109	0	0
Zfp354a	0	0	0	0	0	0	0	0	0	0	0	0	0	0	0	0	0	0	0	0	0	0	0	0	0	0	0	0	0	0	0	0	0	0	0	0	0	0	0	0	0	0	0	0	0	0	0	0	0
Mapk9	35	0	12	20	26	0	1	3	5	36	0	0	5	3	0	0	33	0	0	4	0	1	0	10	3	0	10	6	0	31	5	73	1	6	0	1	7	0	1	0	0	0	80	0	12	0	0	0	0
Canx	65	51	6	181	73	32	2	50	1	155	67	1	30	129	17	28	129	46	153	38	77	162	29	3	197	37	67	39	155	6	11	168	15	67	70	57	52	116	22	12	13	36	0	64	48	298	172	69	21
Gnb2l1	214	94	145	292	131	129	90	105	109	281	160	108	88	90	101	104	115	65	117	189	142	108	95	47	211	134	130	211	239	87	73	167	80	113	248	96	40	229	130	43	84	195	143	80	106	585	326	207	84
Rufy1	29	0	0	13	0	5	0	0	0	9	0	0	4	0	0	0	27	0	0	0	0	0	0	0	0	0	0	0	100	0	0	0	1	0	0	0	47	0	0	0	0	5	0	0	0	0	0	0	0
Rnf130	0	0	23	14	8	13	6	5	3	8	16	0	11	0	0	0	0	0	1	10	0	32	3	1	65	0	0	0	1	0	3	0	9	0	67	7	29	7	7	0	0	1	3	19	3	0	42	13	6
Ltc4s	0	0	0	0	0	0	0	0	0	0	0	1	0	0	5	0	0	0	2	0	0	0	0	0	0	4	0	0	0	1	0	0	0	0	0	0	0	0	0	0	0	0	0	0	0	0	0	0	0
Rad50	21	0	4	14	13	0	2	0	0	60	0	0	0	0	0	1	13	15	25	6	0	0	7	0	8	0	16	1	0	68	1	0	1	0	0	2	22	12	0	18	0	4	0	0	4	149	28	0	3
3010026O09Rik	0	29	0	5	0	0	0	0	0	0	0	0	0	0	0	5	0	0	0	0	0	11	0	0	0	0	0	0	0	0	0	0	0	0	16	3	0	0	0	0	0	0	0	0	0	0	0	0	5
Clk4	1	35	1	54	22	13	0	0	0	17	0	4	6	2	20	2	15	0	0	2	0	2	0	0	16	53	3	11	0	0	11	0	14	0	4	1	0	0	0	2	0	11	0	34	5	0	48	31	9
Sar1b	19	0	47	26	7	7	3	4	0	10	0	0	5	0	0	2	7	0	15	4	0	0	1	0	65	16	9	2	0	0	4	0	2	19	0	1	0	2	0	0	0	4	0	10	4	31	0	18	2
Jade2	0	0	0	0	0	0	0	4	0	5	0	0	0	0	0	0	22	0	0	30	0	0	0	4	0	0	0	0	0	0	0	0	0	1	0	0	0	0	0	0	0	0	0	0	0	0	0	0	1
Pdlim4	0	0	0	0	0	0	0	0	0	0	0	0	0	0	0	0	0	0	0	0	0	0	0	0	0	0	0	0	0	0	0	0	0	0	1	0	0	0	0	0	0	0	0	0	0	0	0	0	0
Cdkl3	0	0	0	0	0	0	0	0	0	0	0	0	0	0	0	0	0	0	0	0	0	0	0	0	0	0	0	0	0	0	0	0	0	0	0	0	0	0	6	0	0	0	0	0	0	2	0	0	0
Ube2b	0	8	0	3	0	2	4	0	12	14	11	3	4	6	0	3	1	7	2	1	0	5	0	0	13	6	9	8	0	4	1	0	5	4	13	5	0	1	0	1	0	1	0	0	3	66	56	16	0
Cdkn2aipnl	1	0	1	29	32	12	2	25	0	40	0	12	0	0	0	1	10	0	37	3	144	41	16	22	21	1	0	17	101	19	2	12	1	0	47	3	36	2	0	0	0	30	38	7	10	12	0	23	0
Kremen1	0	0	0	44	1	0	0	11	0	0	0	0	2	0	2	0	0	0	0	0	0	0	0	0	0	0	0	0	0	0	0	0	0	0	0	7	0	0	0	0	0	0	0	0	0	192	0	0	0
Itk	0	0	0	0	0	0	0	0	0	0	0	0	0	0	0	0	0	0	0	0	0	0	0	0	0	0	0	0	0	0	0	0	0	0	0	0	0	0	0	0	0	0	0	0	0	0	0	0	0
Nefh	0	0	0	0	0	0	0	0	31	0	0	0	0	0	0	0	0	11	0	0	0	0	0	0	0	0	0	0	0	0	0	0	0	0	0	0	0	0	0	0	39	0	0	0	0	0	0	14	0
Med7	0	0	0	6	2	5	0	4	0	0	13	9	2	0	2	0	0	0	0	0	0	0	0	0	17	0	0	10	10	0	0	0	3	10	0	0	0	5	0	3	0	0	0	19	1	0	0	9	0
Havcr2	0	0	0	0	0	0	0	0	0	0	0	0	0	0	0	0	0	0	0	0	0	0	0	0	0	0	0	0	0	0	0	0	0	0	0	0	0	0	0	0	0	0	0	0	0	1	0	0	0
Tnip1	0	0	35	0	0	0	2	8	13	1	0	3	4	0	0	9	13	0	0	7	0	0	0	0	8	0	1	13	0	49	2	0	22	0	0	0	32	9	0	35	41	11	40	0	21	0	0	0	3
Vdac1	48	0	106	12	0	9	17	17	0	82	26	33	16	0	0	16	18	0	56	7	46	16	31	44	26	43	64	26	59	76	12	75	32	0	12	13	0	49	0	0	40	52	104	0	13	93	0	24	8
Upp1	0	0	0	0	0	0	0	0	0	0	0	0	0	8	0	0	0	0	0	0	0	0	0	0	0	0	0	0	0	0	0	19	0	0	0	0	0	0	0	0	1	0	0	0	0	0	0	0	0
Slu7	61	0	0	0	18	0	34	0	0	28	0	0	0	0	1	4	16	20	46	8	0	0	6	0	0	0	25	7	0	0	0	0	0	0	38	1	0	0	0	6	0	0	0	46	7	0	0	0	0
Ascc2	0	105	40	24	0	0	0	1	5	1	88	1	12	0	0	0	47	1	51	13	0	76	0	0	45	101	45	40	0	0	21	0	0	0	0	0	27	0	0	24	0	0	116	0	6	0	102	13	0
Hus1	0	38	0	17	0	15	0	0	0	24	0	8	2	0	0	7	20	0	0	0	0	0	6	0	0	0	0	10	0	0	0	0	0	0	1	0	0	1	0	7	0	6	0	0	4	1	0	0	0
Pttg1	0	0	0	0	0	2	15	0	0	5	0	0	3	0	0	2	2	0	0	0	0	0	0	7	14	0	0	0	11	0	0	7	0	3	0	0	0	0	0	1	0	1	4	4	1	0	2	0	0
Zfp607	0	0	0	0	0	0	3	4	0	0	0	0	0	0	0	0	0	0	0	0	0	0	8	0	0	0	0	0	0	0	0	0	3	0	0	0	0	3	0	0	0	0	0	0	1	0	0	0	0
Tns3	0	148	0	40	0	3	51	0	0	0	0	0	2	0	0	0	3	0	6	0	0	164	0	1	0	0	16	51	224	0	43	0	0	0	0	26	0	0	0	6	0	14	0	0	0	0	0	68	21
Btg2	0	0	83	4	0	0	0	0	0	0	0	39	0	1	0	0	18	0	0	0	9	0	0	0	11	62	0	0	0	24	0	0	0	0	40	0	0	8	0	0	0	0	0	142	0	0	0	0	0
Gatsl3	0	0	0	0	0	0	2	1	0	0	0	0	0	24	0	0	0	0	0	0	0	0	0	0	0	0	0	0	0	0	0	0	0	0	0	0	0	0	0	0	29	0	0	0	0	0	0	0	0
Pes1	0	0	59	93	0	15	0	20	40	93	0	0	3	0	0	17	33	0	173	24	142	46	7	0	36	60	21	19	31	57	14	17	29	75	100	17	0	20	26	0	1	12	0	62	41	0	0	21	3
Tcn2	1	0	0	39	0	44	0	4	0	31	0	0	50	0	0	18	19	0	0	9	1	98	44	37	103	0	14	8	0	0	16	51	0	47	55	9	0	39	0	2	1	33	0	0	7	0	0	0	0
Myo1g	86	1	0	1	0	27	0	11	0	166	0	0	16	1	0	15	45	45	0	34	0	26	19	1	108	0	34	26	111	1	8	87	33	0	0	2	0	29	0	3	0	35	98	0	15	0	1	0	13
Smtn	27	0	0	129	0	0	5	0	0	56	0	1	0	0	0	0	0	0	0	0	0	0	0	0	0	0	0	21	0	64	0	0	6	0	0	2	0	18	13	0	5	2	0	0	0	0	0	45	0
Arf5	0	4	0	7	2	11	0	6	10	14	1	0	3	16	0	0	5	3	24	22	21	5	1	6	23	0	4	10	34	20	0	0	4	0	11	1	5	9	10	10	6	8	41	15	5	0	22	7	8
2310033P09Rik	0	0	0	0	2	0	0	0	0	0	0	0	4	0	0	4	0	0	2	3	0	0	0	0	0	3	6	3	0	0	8	0	3	3	2	0	0	0	0	2	0	0	0	0	2	96	0	24	0
Guk1	0	15	0	2	6	0	5	3	12	6	13	0	0	12	0	0	0	0	0	4	0	0	0	0	16	0	4	0	15	0	4	0	4	3	0	0	0	6	0	4	9	3	0	0	10	67	0	18	4
Rnf185	0	0	79	1	0	0	0	0	0	0	0	0	0	16	0	0	0	0	4	0	0	0	9	0	0	0	0	0	0	0	0	0	6	0	0	0	0	0	0	3	0	0	98	5	4	0	0	0	0
Limk2	0	0	1	7	0	1	1	2	0	1	0	0	6	0	0	0	1	0	1	11	1	0	7	19	0	0	0	14	92	0	0	0	2	0	0	15	0	0	0	2	0	4	18	0	7	0	0	0	5
Patz1	41	1	81	24	32	4	5	1	15	68	0	0	8	9	26	7	6	50	0	15	138	20	12	1	0	0	37	14	2	46	0	0	12	112	171	15	0	0	0	9	0	11	0	0	18	0	133	0	12
Eif4enif1	3	0	86	0	1	0	0	0	0	0	17	0	0	0	11	6	0	0	1	20	0	12	0	0	0	0	4	0	47	2	0	0	0	0	0	0	0	0	0	6	0	0	0	28	2	1	68	8	0
Trim11	11	1	137	0	0	1	0	15	38	0	0	0	0	0	0	4	10	1	1	12	0	98	8	0	39	0	0	0	0	60	0	0	4	140	0	0	1	5	0	0	0	0	0	0	0	1	161	0	3
Ogdh	123	0	0	189	1	74	12	21	33	234	171	17	33	1	19	42	98	0	76	20	28	14	32	0	124	0	21	59	155	124	50	0	33	108	113	14	114	38	0	0	0	48	26	106	36	0	53	53	26
Drg1	0	0	1	40	44	5	9	1	19	93	23	22	8	38	0	17	32	3	25	8	0	40	3	27	35	29	3	20	1	15	11	14	1	0	64	5	0	6	18	0	27	29	0	57	12	289	64	25	23
Rtn4	0	0	0	2	0	0	0	0	0	5	0	0	3	0	0	0	1	0	0	6	0	0	0	3	22	0	0	3	22	7	1	0	0	0	22	0	0	2	0	0	0	0	0	0	0	0	0	1	0
Mtif2	2	0	0	0	20	0	4	5	0	0	0	0	0	0	2	0	0	0	0	1	0	0	0	0	0	0	0	0	0	0	0	0	0	0	0	5	0	6	0	0	0	2	0	1	7	117	50	1	1
Rps27a	30	23	55	97	38	91	54	70	45	124	37	45	72	68	45	85	83	38	111	82	73	30	86	51	150	31	46	102	89	41	34	42	83	47	105	33	5	128	13	14	32	113	45	17	43	278	30	102	44
Cfap36	0	0	32	0	0	0	5	3	0	0	8	3	0	0	0	1	1	0	9	0	0	0	0	0	0	0	0	0	0	13	0	0	1	0	0	2	0	0	0	0	0	0	0	0	0	0	0	0	0
Smek2	21	0	52	0	0	32	0	8	0	16	23	1	1	0	6	0	13	0	32	8	0	15	0	0	6	50	0	5	118	29	0	0	0	31	1	2	10	5	0	0	7	3	7	20	12	0	0	0	6
Pnpt1	0	0	36	12	2	0	0	3	0	26	0	0	3	0	14	0	3	0	0	0	41	0	0	0	0	25	19	0	0	0	5	0	0	1	26	0	0	11	0	0	0	3	35	1	1	0	0	0	2
Pold2	0	0	0	56	0	0	0	22	5	61	70	0	19	34	0	14	8	0	72	20	68	0	0	0	28	0	12	9	0	34	0	0	11	0	45	0	0	41	20	0	0	32	72	0	45	220	0	44	3
Zkscan17	0	4	0	94	2	21	21	38	0	66	0	39	0	0	0	0	0	1	0	3	0	3	0	31	1	0	12	44	0	1	12	0	0	0	26	0	0	0	0	0	3	0	77	0	17	1	0	1	10
Aebp1	0	0	0	0	0	0	0	0	0	0	0	0	0	0	0	0	0	0	0	0	0	0	0	0	0	0	0	0	0	0	0	0	0	0	0	0	0	0	0	0	0	0	0	0	0	0	0	0	0
Polm	0	0	0	0	0	0	0	0	0	0	0	0	8	0	0	0	26	0	0	0	0	0	0	0	1	0	0	0	0	0	0	0	3	0	0	0	0	0	0	0	0	0	0	0	0	0	0	0	0
Dbnl	0	62	86	63	16	12	8	56	18	49	0	62	7	70	0	12	21	17	61	3	0	1	13	1	59	32	21	8	73	0	3	113	7	109	189	5	1	10	0	0	0	15	22	52	24	0	0	53	0
Mrps24	7	1	16	10	6	2	0	0	3	2	8	6	0	0	0	3	11	5	9	5	1	0	6	5	22	0	0	10	0	3	0	9	0	11	11	4	1	7	0	2	7	6	7	3	2	104	0	14	4
Ccdc117	21	0	0	24	35	0	0	0	0	3	25	0	3	1	28	0	0	0	0	1	0	30	4	3	96	0	5	0	0	0	0	0	11	42	25	0	0	0	0	1	0	0	45	0	12	0	0	55	6
Dynll2	0	0	16	0	0	0	0	2	0	0	0	1	1	0	0	0	8	0	0	0	0	0	0	0	0	0	0	0	0	0	0	0	0	0	0	0	0	0	0	0	0	0	0	0	0	3	0	3	0
Xbp1	20	0	0	42	32	11	0	31	27	141	1	0	10	0	23	15	51	0	0	24	42	20	33	0	70	2	31	31	139	0	16	0	12	63	57	25	0	3	0	26	0	66	0	28	10	263	95	0	22
Supt4a	4	7	0	3	6	2	3	0	2	8	0	1	4	0	9	6	3	0	0	8	10	2	10	8	29	0	2	3	5	4	6	2	6	14	9	5	0	1	0	2	0	1	2	3	2	0	0	0	3
Sept4	0	0	0	0	0	0	0	0	0	0	0	0	0	0	0	0	0	0	0	0	0	0	0	0	0	0	0	0	0	0	0	0	0	0	0	0	0	0	0	0	0	0	0	20	0	0	0	0	0
2810021J22Rik	0	0	0	0	0	0	0	0	0	0	0	0	0	0	0	0	28	0	0	0	0	0	0	0	46	0	0	0	0	0	0	0	0	0	56	0	0	0	0	0	0	0	97	0	0	1	0	0	0
Ska2	0	0	0	1	0	2	2	12	0	5	0	0	0	0	0	0	0	0	0	0	0	0	3	0	5	0	0	4	1	9	0	0	4	0	0	0	0	12	0	0	4	0	0	0	5	0	0	4	1
Prr11	0	0	0	19	0	0	2	0	1	6	0	0	0	0	0	0	0	0	0	0	0	0	0	0	0	0	0	3	0	24	0	0	0	0	0	0	0	0	0	0	0	0	0	0	0	1	0	0	2
Smg8	0	0	0	9	0	1	0	0	0	0	0	0	2	3	0	2	25	12	0	14	0	1	8	0	49	0	0	0	0	0	5	0	0	53	0	0	0	0	0	0	0	4	0	0	6	0	107	1	2
Rnf187	1	1	165	112	71	53	12	27	59	205	151	51	11	55	1	11	35	51	157	34	0	30	19	27	33	6	2	101	269	20	25	76	25	87	109	13	104	30	47	30	1	43	120	62	55	0	452	103	9
Tubd1	0	0	0	1	0	0	0	0	0	12	0	0	0	0	0	0	0	0	0	0	0	0	0	0	15	15	0	0	0	0	0	0	0	0	0	9	0	0	0	0	0	0	0	0	0	0	0	0	0
Mrpl22	6	0	5	11	2	8	0	0	0	9	0	0	0	0	0	1	1	0	3	2	0	3	0	0	5	0	0	2	0	0	1	6	2	2	2	0	0	0	0	1	0	1	0	0	0	68	0	5	3
Cnot8	21	0	0	47	47	13	12	0	0	1	0	44	8	0	0	0	6	0	19	3	62	42	3	0	34	7	14	6	109	25	11	0	7	0	16	0	0	8	0	23	0	1	0	1	9	286	2	29	6
Rps6kb1	0	0	1	2	0	0	3	0	0	9	61	1	0	0	0	1	0	0	46	0	0	0	5	0	4	0	5	0	0	0	0	0	1	94	0	0	0	10	0	0	0	4	46	0	1	107	17	0	0
Sap30l	0	0	0	6	0	0	0	0	0	0	0	0	0	0	0	1	0	0	0	0	0	0	0	0	0	0	0	1	0	0	0	0	1	3	0	0	0	0	0	0	0	0	0	1	0	7	0	0	0
Galnt10	44	0	0	0	0	0	4	0	0	0	0	0	0	0	5	6	0	0	0	0	0	0	0	0	0	70	1	5	49	0	0	2	0	0	24	0	0	0	0	0	0	0	1	0	0	0	0	11	0
Rnft1	0	0	3	0	0	0	6	0	12	0	0	0	3	0	23	2	6	0	23	5	0	0	4	0	15	0	0	0	2	0	0	24	0	0	0	0	0	10	0	0	0	0	45	0	6	0	0	0	0
Mfap3	51	0	0	10	0	7	8	0	9	0	0	0	0	0	0	7	10	0	0	18	0	21	0	0	23	21	12	3	0	0	0	0	18	72	22	20	0	13	20	0	0	12	2	49	0	122	271	0	4
Fam114a2	1	0	53	8	0	0	0	4	7	4	0	0	4	0	0	2	2	24	19	0	0	0	0	8	0	64	13	17	0	37	3	52	0	0	0	0	0	0	19	0	0	2	0	0	16	188	0	0	0
Ppm1d	0	1	0	2	7	0	0	0	25	0	1	0	0	0	13	5	11	0	0	6	0	0	2	0	0	0	0	0	0	0	0	0	9	0	0	0	0	0	0	0	0	0	0	0	0	0	0	0	0
Znhit3	1	0	0	5	3	0	0	2	1	1	0	0	3	0	2	4	0	0	8	1	0	1	0	0	1	0	2	5	2	1	1	0	0	0	11	1	0	0	0	1	0	2	1	0	2	58	1	5	0
Myo19	0	0	0	1	0	0	0	0	0	0	0	0	0	0	0	2	0	0	0	0	0	0	0	0	0	0	21	16	0	0	0	0	0	0	3	0	0	0	0	0	0	10	0	0	10	5	0	3	0
Prpsap2	1	0	0	1	0	3	0	0	0	5	7	15	1	0	0	1	0	0	25	2	0	0	0	0	13	0	0	3	33	1	0	0	1	5	21	0	0	8	0	0	0	3	0	0	0	0	0	0	0
Ggnbp2	93	0	6	17	0	6	14	13	0	15	31	1	10	0	12	0	22	0	0	4	0	0	0	0	103	0	0	3	0	0	0	22	9	1	0	0	0	12	0	4	25	4	0	36	23	239	0	33	0
Acaca	0	0	69	14	57	14	0	0	0	34	0	0	0	38	0	0	0	0	25	13	0	0	0	0	3	26	0	3	0	0	0	0	0	0	0	1	0	2	30	0	0	17	0	0	11	0	1	5	0
Shmt1	0	0	0	34	3	20	3	8	0	100	0	0	6	0	0	12	11	4	54	22	0	0	16	0	29	0	0	0	0	0	3	0	8	0	65	4	0	15	0	3	0	19	0	0	0	0	11	33	5
Llgl1	1	0	0	0	0	1	9	1	0	49	1	0	0	0	0	1	5	0	1	28	0	0	0	0	0	0	2	0	0	0	19	0	0	1	1	0	0	8	0	0	0	12	82	1	5	0	0	75	1
Drg2	2	0	48	16	0	0	0	4	7	41	52	0	5	0	0	13	2	0	0	22	0	6	13	0	23	0	58	0	0	0	0	0	4	39	56	1	0	7	0	0	0	36	0	0	0	0	7	7	6
Srebf1	71	0	133	51	40	1	0	49	0	127	0	77	25	0	0	0	37	1	64	1	0	66	15	0	0	89	0	5	73	88	0	1	26	0	0	1	0	16	13	1	1	29	0	167	14	0	0	60	0
Tom1l1	0	0	0	5	24	0	0	0	0	1	0	0	0	0	0	0	0	0	0	0	0	0	0	0	3	0	0	2	0	0	0	0	0	0	0	0	0	1	7	0	0	0	0	0	0	0	0	0	0
Cox11	0	0	0	0	9	0	0	0	0	5	0	0	0	0	0	0	0	0	0	0	0	0	0	0	9	0	0	3	0	0	2	0	0	0	0	0	0	0	0	0	0	0	0	0	2	0	0	0	0
Stxbp4	0	0	0	0	0	0	0	0	0	0	0	25	1	0	7	0	0	0	29	1	30	0	0	0	0	109	0	0	0	1	0	66	0	1	17	0	0	0	1	0	0	1	0	147	0	0	1	27	0
Bzw2	25	0	89	48	11	12	41	17	86	73	13	32	9	0	0	0	5	0	0	0	33	16	13	0	1	4	1	0	14	36	10	0	0	93	102	17	22	69	14	0	0	11	55	0	20	165	20	104	6
Elac2	1	0	0	76	0	0	0	31	58	17	0	0	6	0	0	8	0	0	68	16	0	0	0	0	0	0	0	8	0	0	1	0	0	0	0	0	0	16	0	1	69	0	0	0	17	0	0	0	16
Pctp	0	1	0	8	13	0	0	0	0	18	0	0	5	0	1	1	0	0	1	0	77	0	0	1	2	0	20	17	0	1	0	0	4	0	4	4	0	0	0	0	0	20	0	0	18	0	73	0	0
Twistnb	0	2	45	0	0	4	4	2	0	1	0	0	2	0	0	0	1	0	0	14	2	3	3	0	18	0	2	6	12	18	0	2	0	0	0	3	0	14	0	0	5	0	7	0	8	89	45	18	0
Atxn7l1	2	0	1	22	2	0	0	0	9	0	28	0	3	0	0	2	20	0	0	22	20	0	9	18	4	0	49	19	45	0	12	3	0	5	54	5	0	0	1	13	10	0	0	26	10	0	55	0	1
Sypl	0	0	38	50	23	24	0	20	11	34	0	0	12	0	0	9	17	1	84	13	57	16	15	0	6	0	20	23	0	22	16	36	16	21	0	22	17	10	0	0	13	14	0	0	25	149	0	3	2
Pdia6	129	97	55	247	34	19	6	58	0	321	0	0	35	0	20	87	94	37	25	107	2	42	27	16	320	59	54	102	94	21	47	0	50	115	89	41	34	64	17	12	17	99	0	1	122	462	106	67	15
Nampt	0	0	0	52	57	6	2	0	0	6	0	0	5	12	0	7	13	0	1	9	0	0	1	0	29	0	13	11	0	27	0	0	4	0	0	1	18	1	0	0	24	1	0	39	17	74	0	0	1
Pik3cg	2	0	32	55	0	8	3	0	0	60	76	23	0	0	3	3	47	0	0	27	0	4	11	20	65	1	16	17	95	0	1	69	26	0	42	7	0	14	0	0	0	1	0	57	6	0	0	22	12
Nbas	0	0	0	20	0	0	0	2	1	3	0	0	1	0	0	7	0	0	0	0	0	1	0	0	33	0	0	0	0	0	0	0	0	0	0	1	0	0	0	0	0	7	0	0	0	0	15	0	0
Tspan13	60	52	118	0	1	0	7	0	10	0	49	83	0	0	16	2	1	22	97	3	31	0	0	31	0	213	0	0	63	92	0	15	0	24	36	0	0	1	41	0	0	0	53	22	0	0	73	85	0
Rock2	4	16	40	0	0	3	1	1	1	0	0	0	0	25	0	0	6	0	0	3	0	0	4	0	3	0	0	0	11	53	1	0	2	7	0	0	0	0	0	0	0	5	0	0	0	133	0	0	1
Laptm4a	12	40	0	19	17	4	5	14	8	0	1	11	1	12	2	9	4	30	20	4	17	4	0	8	45	8	8	1	108	20	3	43	7	5	31	3	15	14	21	0	12	6	5	13	10	0	162	11	5
Fam49a	0	0	1	0	0	0	5	0	0	0	0	0	0	0	24	0	0	0	0	0	0	0	0	46	0	0	0	0	169	0	0	10	0	0	0	0	0	0	0	0	0	0	75	0	0	0	0	0	0
Snx13	0	0	0	16	26	2	1	24	0	0	0	0	0	0	0	0	11	0	18	0	0	0	0	0	37	0	0	0	0	0	1	0	0	0	0	1	0	4	0	0	0	5	35	0	0	0	0	14	2
Sdc1	1	0	0	0	0	0	3	7	0	0	0	0	0	0	6	0	0	0	0	0	279	0	0	0	0	1	0	0	0	0	0	0	0	0	80	0	0	0	0	0	0	0	0	42	0	0	0	0	0
Lpin1	0	29	0	0	0	0	0	0	0	0	5	0	0	0	0	0	0	43	0	0	128	0	0	0	1	72	0	0	2	0	0	0	0	0	0	0	0	0	0	0	0	0	0	95	0	0	0	0	0
Pum2	30	0	0	27	0	18	20	13	17	30	0	1	0	0	5	11	17	0	25	25	0	17	6	0	32	0	0	2	0	131	0	7	0	0	87	1	0	6	0	2	13	0	0	0	0	0	0	41	25
Rgs9	0	0	0	0	0	0	0	0	0	0	0	76	0	0	0	0	0	0	0	0	0	0	0	0	0	0	0	0	0	0	0	0	0	0	0	0	0	0	0	0	0	0	0	0	0	0	0	0	0
Trib2	0	0	0	0	0	0	0	0	0	0	60	0	0	0	0	0	0	0	0	0	0	0	0	0	0	0	0	0	0	0	0	0	0	0	0	0	0	0	0	0	0	0	0	0	0	0	0	2	0
Arsg	0	0	0	0	0	0	0	0	0	0	0	0	3	0	0	0	0	0	0	0	0	0	0	0	0	0	0	0	0	0	0	0	0	0	0	0	0	0	0	0	0	0	0	0	0	0	0	0	0
Hs1bp3	0	0	0	1	0	0	0	0	0	54	0	20	1	0	0	0	68	0	0	0	1	0	0	0	0	0	0	0	134	0	0	0	0	0	0	0	0	0	0	0	0	11	0	0	0	0	3	0	0
Smc6	12	0	0	19	10	15	3	8	0	8	0	0	0	0	7	6	25	2	0	0	0	0	0	0	3	1	3	3	0	0	0	14	1	0	0	0	0	2	0	0	0	11	31	17	0	63	0	0	8
Amz2	0	0	30	6	2	0	8	1	5	1	7	0	7	3	20	1	0	0	0	0	1	2	0	0	7	0	1	3	0	3	0	0	0	1	0	1	0	0	0	2	0	2	0	0	0	0	0	13	4
Gna13	0	0	0	1	24	0	16	9	0	0	66	0	4	0	0	2	1	0	0	7	0	0	1	0	16	0	1	0	0	0	1	0	0	39	0	1	0	0	0	40	0	12	0	0	0	0	0	0	0
Prkar1a	81	32	201	11	49	46	3	16	1	78	0	19	13	95	1	13	53	41	54	1	108	7	27	0	115	54	11	34	188	76	19	22	23	89	136	31	65	14	26	1	98	20	152	39	12	0	42	22	39
Fam20a	0	0	0	0	0	0	0	0	0	0	0	0	0	0	0	0	0	0	0	0	0	0	0	0	0	0	0	0	0	0	0	0	0	0	0	0	0	0	0	0	0	0	0	0	0	0	0	0	0
Abca8b	0	0	0	0	0	0	0	0	0	0	0	0	0	0	0	0	0	0	0	0	0	7	0	0	0	0	0	0	0	0	0	0	0	0	0	0	0	2	0	0	0	0	0	0	0	0	0	0	0
Rdh14	43	0	0	6	16	7	0	5	8	0	6	14	2	0	0	0	2	0	0	4	0	0	0	13	0	0	0	3	0	21	0	0	2	0	0	0	0	0	0	0	0	0	0	0	1	0	0	2	7
Map2k6	0	44	0	9	0	0	0	0	0	0	0	0	0	1	0	0	0	0	9	0	0	0	0	0	0	0	0	0	118	0	3	0	0	0	0	0	0	6	0	7	0	0	0	0	0	0	0	9	3
Trappc12	3	0	1	18	0	1	11	11	1	23	129	0	5	0	44	6	31	0	0	0	0	0	0	29	0	47	21	12	32	0	0	144	10	0	97	15	7	14	0	0	0	5	0	0	1	0	210	15	32
Adi1	24	33	29	46	6	3	8	1	12	28	12	15	2	0	9	4	6	32	5	0	0	1	0	27	25	26	18	11	1	53	1	0	8	3	12	0	0	1	1	2	0	13	0	0	5	445	0	21	1
Rnaseh1	0	0	0	0	11	0	0	3	0	10	0	0	0	0	0	14	3	0	0	0	0	13	3	0	0	0	5	0	0	0	0	0	3	27	0	0	0	1	15	9	0	4	0	0	1	127	74	20	0
Ubxn2a	0	0	0	9	0	0	0	0	10	9	0	0	2	0	0	0	8	24	0	1	0	0	0	0	0	21	0	4	119	0	4	0	1	0	17	8	0	0	0	2	17	4	0	0	0	152	1	38	0
[truncated: 13,068 more rows]
[truncated: 972 more columns]

## Sheet: Figs. 5, 6, S7, S8, S9
Figure 5. Aging is associated with a progressive increase of chromatin accessibility in HSCs
Figure 6. Aging and lineage bias are regulated by the same transcription factor families
Supplementary Figure 7. ATAC-seq sample characteristics and chromatin accessibility of selected regions
Supplementary Figure 8. Chromatin accessibility of selected gene regions associated with aging and contextualization of ATAC-seq data in relation to prior studies
Supplementary Figure 9. Gene expression and chromatin accessibility of selected gene regions associated with lineage bias differentiation
Raw counts after filtering
Location	Chr	Start	End	Strand	Peak.Score	Focus.Ratio.Region.Size	Annotation	Detailed.Annotation	Distance.to.TSS	Nearest.PromoterID	Entrez.ID	Nearest.Unigene	Nearest.Refseq	Nearest.Ensembl	Gene.Name	Gene.Alias	Gene.Description	Gene.Type	CD49bneg_Old_1	CD49bneg_Old_2	CD49bpos_Old_1	CD49bpos_Old_2	GMP_Old_1	GMP_Old_2	LMPP_Old_1	CD49bneg_Juvenile_1	CD49bneg_Juvenile_2	CD49bneg_Juvenile_3	CD49bpos_Juvenile_1	CD49bpos_Juvenile_2	LMPP_Juvenile_1	LMPP_Juvenile_2	LMPP_Juvenile_3	LMPP_Juvenile_4	LMPP_Juvenile_5	CD49bneg_Old_3	CD49bneg_Old_4	CD49bpos_Old_3	CD49bpos_Old_4	GMP_Old_3	GMP_Old_4	LMPP_Old_2	LMPP_Old_3	CD49bneg_Old_5	CD49bneg_Juvenile_4	CD49bneg_Juvenile_5	CD49bpos_Old_5	CD49bpos_Juvenile_3	CD49bpos_Juvenile_4
Merged-chr7-46544360-56	chr7	46543758	46544935	+	0	1.11111111011111e+56	intron (NM_013789, intron 9 of 10)	intron (NM_013789, intron 9 of 10)	95461	NM_013789	27414	Mm.76659	NM_013789	ENSMUSG00000030839	Sergef	DelGEF|Gef|Gnef|Gnefr	secretion regulating guanine nucleotide exchange factor	protein-coding	109	138	121	131	170	82	225	118	175	79	176	144	289	459	270	295	276	108	114	187	137	104	122	267	383	121	98	79	113	114	79
Merged-chr6-90823395-19	chr6	90823059	90823742	+	0	1.0110000101e+56	Intergenic	Intergenic	-13277	NM_001134384	232227	Mm.196943	NM_182784	ENSMUSG00000034312	Iqsec1	AW561907|BC026481|BRAG2|D6Ertd349e|cI-43	IQ motif and Sec7 domain 1	protein-coding	69	75	80	77	38	13	41	61	94	68	104	58	19	48	42	36	45	105	65	114	76	18	48	30	30	96	39	61	91	73	34
Merged-chr16-16870984-57	chr16	16870202	16871815	+	0	1.11111111111111e+56	5' UTR (NM_011624, exon 1 of 18)	5' UTR (NM_011624, exon 1 of 18)	272	NM_011624	21976	Mm.326089	NM_011624	ENSMUSG00000022779	Top3b	-	topoisomerase (DNA) III beta	protein-coding	391	465	263	349	527	313	316	365	430	226	420	346	416	637	471	441	435	423	478	435	419	290	557	357	465	462	264	212	357	184	204
Merged-chr11-118208943-31	chr11	118208185	118209474	+	0	1.10100011111001e+56	intron (NM_001112699, intron 1 of 12)	intron (NM_001112699, intron 1 of 12)	3913	NM_001112700	19157	Mm.86413	NM_011180	ENSMUSG00000017132	Cyth1	CLM1|CTH-1|CYTIP|Pscd1	cytohesin 1	protein-coding	115	160	91	144	159	57	57	144	150	118	146	152	82	161	137	124	135	186	152	175	132	131	178	86	123	162	79	110	121	111	87
Merged-chr1-80384105-57	chr1	80383174	80384961	+	0	1.11111111111111e+56	Intergenic	Intergenic	-43377	NM_016716	26554	Mm.12665	NM_016716	ENSMUSG00000004364	Cul3	KIAA0617	cullin 3	protein-coding	336	331	206	319	487	220	252	227	293	133	302	229	325	540	446	353	376	315	225	272	210	276	428	268	380	293	121	142	214	128	138
Merged-chr16-11603884-45	chr16	11603418	11604284	+	0	1.11110011111111e+56	intron (NM_028964, intron 15 of 20)	intron (NM_028964, intron 15 of 20)	-175851	NR_126430	73761	Mm.39183	NR_126430		4833415N18Rik	-	RIKEN cDNA 4833415N18 gene	ncRNA	63	84	69	68	60	26	45	77	107	60	100	72	66	114	85	113	57	90	81	82	67	39	63	50	100	72	55	38	72	80	45
Merged-chr18-39369377-57	chr18	39368457	39369870	+	0	1.11111111111111e+56	intron (NM_175164, intron 22 of 22)	intron (NM_175164, intron 22 of 22)	120116	NM_008173	14815	Mm.129481	NM_008173	ENSMUSG00000024431	Nr3c1	GR|Grl-1|Grl1	nuclear receptor subfamily 3, group C, member 1	protein-coding	187	213	117	155	286	131	130	113	203	89	148	133	156	256	173	148	159	184	140	153	128	117	269	147	200	240	96	115	115	103	78
Merged-chr1-184016540-10	chr1	184016275	184016761	+	0	1.1100000011e+55	Intergenic	MIRb|SINE|MIR	17480	NM_028516	73363	Mm.50115	NM_028516	ENSMUSG00000044854	1700056E22Rik	-	RIKEN cDNA 1700056E22 gene	protein-coding	23	41	33	44	23	10	21	30	32	20	40	36	27	44	19	31	29	51	24	54	26	4	17	11	26	40	7	21	30	10	12
Merged-chr18-69197518-105	chr18	69196033	69199134	+	0	1.11111111111111e+56	Intergenic	Intergenic	-146909	NM_013685	21413	Mm.4269	NM_013685	ENSMUSG00000053477	Tcf4	5730422P05Rik|ASP-I2|E2-2|E2.2|ITF-2|ITF-2b|ITF2|ME2|MITF-2A|MITF-2B|SEF-2|SEF2|SEF2-1|TFE|Tcf-4|bHLHb19	transcription factor 4	protein-coding	408	513	317	370	399	198	228	389	547	204	408	387	339	603	382	427	374	403	400	384	315	217	326	283	453	486	270	271	322	315	214
Merged-chr19-5800688-2	chr19	5800372	5801205	+	0	1.000000000001e+18	non-coding (NR_002847, exon 1 of 1)	non-coding (NR_002847, exon 1 of 1)	1884	NR_002847	72289	Mm.298256	NR_002847	ENSMUSG00000092341	Malat1	2210401K01Rik|9430072K23Rik|AI647968|Neat2	metastasis associated lung adenocarcinoma transcript 1 (non-coding RNA)	ncRNA	139	173	107	166	159	82	116	118	192	81	133	132	138	222	151	174	103	168	140	146	163	84	152	107	119	251	79	98	154	105	96
Merged-chr8-68083011-62	chr8	68081663	68084031	+	0	1.11111111111111e+56	Intergenic	Intergenic	-108273	NM_177698	234353	Mm.32525	NM_027626	ENSMUSG00000030465	Psd3	4931420C21Rik|AI661273|BC003498|D430018P08|EFA6D	pleckstrin and Sec7 domain containing 3	protein-coding	335	386	200	277	181	88	231	314	457	208	388	280	210	356	241	250	206	323	340	303	264	83	147	245	261	373	216	194	222	190	160
Merged-chr3-27291353-57	chr3	27290731	27291886	+	0	1.11111111111111e+56	Intergenic	Intergenic	-25769	NM_009425	22035	Mm.1062	NM_009425	ENSMUSG00000039304	Tnfsf10	A330042I21Rik|AI448571|APO-2L|Ly81|TL2|Tnlg6a|Trail	tumor necrosis factor (ligand) superfamily, member 10	protein-coding	283	262	159	209	239	194	177	88	108	90	112	107	167	261	141	152	211	205	269	199	200	156	238	220	232	242	86	80	201	87	76
Merged-chr12-104924090-55	chr12	104923362	104925082	+	0	1.11110111111111e+56	Intergenic	Intergenic	-59146	NR_104435	94040	Mm.244078	NM_053155	ENSMUSG00000021097	Clmn	9330188N17Rik|AI428889|AI788815|mKIAA1188	calmin	protein-coding	186	215	116	198	180	56	111	167	183	107	216	160	200	244	185	186	177	183	151	239	115	88	142	137	243	167	113	124	128	108	108
Merged-chr18-21640137-43	chr18	21639331	21640651	+	0	1.11100111111111e+56	intron (NM_001081403, intron 2 of 8)	intron (NM_001081403, intron 2 of 8)	-11574	NM_001271580	74644	Mm.329311	NM_001271580		4930426D05Rik	-	RIKEN cDNA 4930426D05 gene	protein-coding	209	208	138	176	21	8	109	156	190	59	202	114	75	115	96	102	59	197	207	254	226	30	18	121	165	194	90	69	166	89	86
Merged-chr6-72598317-57	chr6	72597039	72599539	+	0	1.11111111111111e+56	promoter-TSS (NM_001364554)	promoter-TSS (NM_001364554)	8	NM_001364554	232089	Mm.167232	NM_144917	ENSMUSG00000056698	Elmod3	AI844780|C330008I15Rik|RBM29|Rbed1	ELMO/CED-12 domain containing 3	protein-coding	637	645	484	592	708	331	376	491	674	353	611	467	462	882	567	553	486	742	640	616	547	424	684	484	513	693	321	372	518	296	305
Merged-chr6-24167111-57	chr6	24166492	24167614	+	0	1.11111111111111e+56	intron (NM_019481, intron 1 of 14)	MIR|SINE|MIR	1039	NM_019481	55961	Mm.19299	NM_019481	ENSMUSG00000029700	Slc13a1	AI314066|AI987826|NaSi-1|Nas1	solute carrier family 13 (sodium/sulfate symporters), member 1	protein-coding	210	307	132	236	96	73	170	195	195	55	186	167	179	265	175	170	149	241	254	202	182	103	82	245	260	182	107	105	112	81	135
Merged-chr13-48967008-89	chr13	48965337	48968856	+	0	1.11111111111111e+56	intron (NM_001033268, intron 1 of 17)	intron (NM_001033268, intron 1 of 17)	964	NM_001033268	218236	Mm.426571	NM_001033268	ENSMUSG00000038014	Fam120a	C9orf10|Ossa	family with sequence similarity 120, member A	protein-coding	959	985	656	816	1023	528	598	887	1230	567	1034	926	987	1546	1128	1123	883	985	941	910	828	638	1003	722	917	1094	646	547	681	546	524
Merged-chr3-82358132-57	chr3	82357590	82358666	+	0	1.11111111111111e+56	promoter-TSS (NM_001081230)	promoter-TSS (NM_001081230)	56	NM_001081230	213582	Mm.271269	NM_001081230	ENSMUSG00000033900	Map9	5033421J10Rik|5330427D05Rik|ASAP|Mtap9	microtubule-associated protein 9	protein-coding	466	476	302	356	253	123	253	404	650	219	466	447	434	602	412	335	388	495	554	415	366	151	270	279	382	488	304	300	442	207	204
Merged-chr11-116077682-57	chr11	116076484	116078793	+	0	1.11111111111111e+56	TTS (NM_016852)	TTS (NM_016852)	323	NM_001009573	70450	Mm.259460	NM_001009573	ENSMUSG00000057948	Unc13d	2610108D09Rik|Jinx|Munc13-4|mFLJ00067	unc-13 homolog D	protein-coding	790	837	563	719	873	410	568	663	954	413	903	695	871	1272	868	831	807	818	773	865	706	538	871	732	807	948	450	481	652	396	390
Merged-chr4-145214628-53	chr4	145214192	145215168	+	0	1.11111011111111e+56	3' UTR (NM_011610, exon 10 of 10)	3' UTR (NM_011610, exon 10 of 10)	-19675	NM_001276465	230895	Mm.240310	NM_001033190	ENSMUSG00000020220	Vps13d	-	vacuolar protein sorting 13D	protein-coding	132	201	88	156	254	107	116	124	193	130	166	163	160	256	156	153	181	153	178	153	129	154	211	108	189	189	81	132	139	142	90
Merged-chr3-89251309-57	chr3	89250344	89252260	+	0	1.11111111111111e+56	Intergenic	Intergenic	4829	NM_001310625	66059	Mm.177991	NM_025327	ENSMUSG00000042747	Krtcap2	0610010I12Rik|Kcp2	keratinocyte associated protein 2	protein-coding	531	689	372	495	465	207	397	422	643	288	552	518	705	993	718	758	627	631	462	554	498	316	461	558	621	595	286	321	463	280	305
Merged-chr9-35199848-57	chr9	35199007	35200845	+	0	1.11111111111111e+56	promoter-TSS (NM_054096)	promoter-TSS (NM_054096)	-21	NM_001177847	117149	Mm.23987	NM_054096	ENSMUSG00000032041	Tirap	AA407980|C130027E04Rik|Mal|Tlr4ap|Wyatt	toll-interleukin 1 receptor (TIR) domain-containing adaptor protein	protein-coding	447	528	314	409	452	207	326	433	556	207	543	413	443	690	497	431	445	520	489	456	341	255	454	365	509	549	235	234	346	273	273
Merged-chr3-66296757-42	chr3	66296228	66297321	+	0	1.11100111111111e+56	promoter-TSS (NM_145820)	promoter-TSS (NM_145820)	63	NM_145820	72789	Mm.443526	NM_028357	ENSMUSG00000027831	Veph1	2810471M23Rik|Veph	ventricular zone expressed PH domain-containing 1	protein-coding	138	166	91	108	28	6	37	151	193	61	193	130	62	120	83	75	65	153	160	198	123	15	17	66	118	141	89	73	78	69	95
Merged-chr1-165084663-34	chr1	165083973	165085206	+	0	1.11100111000111e+56	intron (NR_040480, intron 1 of 4)	MIRb|SINE|MIR	7341	NR_040480	75857	Mm.109021	NR_040480	ENSMUSG00000102408	4930568G15Rik	-	RIKEN cDNA 4930568G15 gene	ncRNA	98	129	64	80	20	10	61	41	44	44	35	61	51	130	69	85	75	133	107	124	84	34	39	57	105	109	36	12	92	28	33
Merged-chr9-65461068-57	chr9	65460495	65461927	+	0	1.11111111111111e+56	intron (NM_138584, intron 1 of 8)	CpG	274	NM_138584	27965	Mm.272475	NM_138584	ENSMUSG00000032388	Spg21	ACP33|BM-019|C78576|D9Wsu18e|GL010|MAST	SPG21, maspardin	protein-coding	321	345	227	272	258	136	154	296	400	152	307	307	340	512	344	361	311	319	311	321	260	185	308	271	282	366	201	177	248	183	185
Merged-chr18-12102293-55	chr18	12101725	12102563	+	0	1.11111111111111e+56	intron (NM_178801, intron 4 of 14)	B3|SINE|B2	19393	NR_110356	338363	Mm.271567	NM_178801	ENSMUSG00000049411	Tmem241	6030446N20Rik	transmembrane protein 241	protein-coding	109	114	82	113	149	81	67	115	93	52	81	87	119	190	154	144	152	109	128	109	92	66	133	102	134	120	53	69	94	51	56
Merged-chr19-30030770-57	chr19	30029679	30032137	+	0	1.11111111111111e+56	exon (NM_144873, exon 1 of 16)	exon (NM_144873, exon 1 of 16)	395	NM_144873	109113	Mm.313364	NM_144873	ENSMUSG00000024817	Uhrf2	2310065A22Rik|AI426270|AW214556|D130071B19Rik|Nirf	ubiquitin-like, containing PHD and RING finger domains 2	protein-coding	751	820	592	723	608	350	436	775	1019	385	767	608	687	974	776	774	640	907	747	774	720	369	605	569	606	876	391	487	576	370	409
Merged-chr15-42676084-74	chr15	42674235	42678166	+	0	1.11111111111111e+56	exon (NM_009640, exon 1 of 9)	exon (NM_009640, exon 1 of 9)	777	NM_001286062	11600	Mm.309336	NM_009640	ENSMUSG00000022309	Angpt1	1110046O21Rik|Ang-1|Ang1	angiopoietin 1	protein-coding	917	1198	656	884	1067	544	715	791	993	534	885	693	908	1428	930	944	963	1059	993	958	891	591	939	837	1051	1183	469	473	857	413	423
Merged-chr2-121506704-57	chr2	121505815	121508014	+	0	1.11111111111111e+56	promoter-TSS (NM_026220)	promoter-TSS (NM_026220)	191	NM_001290986	241627	Mm.293284	NM_030234	ENSMUSG00000027242	Wdr76	5830411K18Rik|6030457D09|AA517836	WD repeat domain 76	protein-coding	229	317	184	226	429	231	166	231	383	148	219	226	295	469	286	300	315	306	247	262	214	251	445	241	301	249	162	162	221	128	152
Merged-chr2-181679904-74	chr2	181678707	181681599	+	0	1.11111111111111e+56	promoter-TSS (NM_001356343)	promoter-TSS (NM_001356343)	-144	NM_001356343	21400	Mm.24245	NM_009326	ENSMUSG00000059540	Tcea2	AI326274|S-II-T1|SII-T1|Tceat	transcription elongation factor A (SII), 2	protein-coding	736	805	521	723	867	451	440	591	801	392	804	580	733	1147	765	788	756	784	694	721	652	566	868	507	694	805	389	392	626	392	336
Merged-chr3-136700785-57	chr3	136700125	136701260	+	0	1.11111111111111e+56	intron (NM_001293622, intron 1 of 12)	intron (NM_001293622, intron 1 of 12)	30626	NM_001293622	19055	Mm.331389	NM_008913	ENSMUSG00000028161	Ppp3ca	2900074D19Rik|CN|Caln|Calna|CnA	protein phosphatase 3, catalytic subunit, alpha isoform	protein-coding	224	273	146	197	185	83	113	180	258	129	178	169	129	255	191	161	147	276	239	217	172	98	155	163	223	237	130	145	225	91	105
Merged-chr4-117915250-57	chr4	117913611	117916302	+	0	1.11111111111111e+56	promoter-TSS (NM_146152)	promoter-TSS (NM_146152)	43	NM_146152	230673	Mm.287810	NM_146152	ENSMUSG00000033365	Ipo13	Imp13|Kap13|Ranbp13	importin 13	protein-coding	570	779	473	551	728	331	424	630	801	360	594	560	676	987	762	768	670	737	679	652	563	420	653	572	605	783	356	481	543	356	332
Merged-chr6-145864796-110	chr6	145862824	145866973	+	0	1.11111111111111e+56	intron (NM_024469, intron 2 of 4)	intron (NM_024469, intron 2 of 4)	522	NM_024469	79362	Mm.154529	NM_024469	ENSMUSG00000030256	Bhlhe41	6430520M22Rik|Bhlhb2l|Bhlhb3|DEC2|Sharp1	basic helix-loop-helix family, member e41	protein-coding	783	913	631	701	553	190	319	565	786	392	678	532	551	900	674	813	590	846	665	779	649	400	568	429	508	858	315	448	601	397	291
Merged-chr1-64560299-28	chr1	64559763	64560878	+	0	1.11100011111e+56	intron (NM_009952, intron 4 of 8)	intron (NM_009952, intron 4 of 8)	27516	NM_001037726	12912	Mm.422634	NM_009952	ENSMUSG00000025958	Creb1	2310001E10Rik|3526402H21Rik|AV083133|Creb|Creb-1	cAMP responsive element binding protein 1	protein-coding	189	201	110	189	31	5	8	96	136	52	137	74	4	14	5	14	17	185	158	167	115	3	29	7	23	183	34	75	99	51	36
Merged-chr8-13208829-45	chr8	13208255	13209176	+	0	1.11110111111111e+56	Intergenic	(GA)n|Simple_repeat|Simple_repeat	-8091	NM_025768	66790	Mm.34901	NM_025768	ENSMUSG00000038515	Grtp1	5430401C05Rik|C81211|Tbc1d6	GH regulated TBC protein 1	protein-coding	154	179	106	161	122	63	106	150	121	90	159	96	169	282	185	225	190	218	208	234	170	73	94	175	149	187	83	87	171	104	93
Merged-chr5-76657991-57	chr5	76657099	76658737	+	0	1.11111111111111e+56	Intergenic	CpG	69219	NM_199032	381644	Mm.332452	NM_199032	ENSMUSG00000036403	Cep135	BC062951|Cep4|Gm1044	centrosomal protein 135	protein-coding	517	542	339	471	278	124	193	506	676	244	478	421	380	525	367	416	306	475	492	485	403	144	283	263	274	570	230	292	369	217	263
Merged-chr10-62556629-52	chr10	62555805	62557083	+	0	1.11111111011111e+56	Intergenic	B3|SINE|B2	22013	NM_028197	72320	Mm.258955	NM_028197	ENSMUSG00000036955	Kif1bp	0710007C18Rik|2510003E04Rik|KBP|mKIAA1279	KIF1 binding protein	protein-coding	100	142	129	139	209	135	162	116	153	66	189	115	241	399	224	235	253	145	124	148	111	153	221	221	201	92	55	81	99	92	48
Merged-chr8-95137956-48	chr8	95137242	95138543	+	0	1.11110111111111e+56	intron (NM_001145831, intron 1 of 21)	intron (NM_001145831, intron 1 of 21)	4648	NM_010631	16582	Mm.378951	NM_010631	ENSMUSG00000031788	Kifc3	AI325457|BB123200	kinesin family member C3	protein-coding	177	197	119	177	139	53	105	144	236	88	245	168	191	253	196	200	135	275	241	213	171	82	118	135	196	220	98	129	180	149	117
Merged-chr2-166793829-57	chr2	166793180	166794731	+	0	1.11111111111111e+56	exon (NM_023815, exon 1 of 2)	exon (NM_023815, exon 1 of 2)	188	NM_023815	76367	Mm.330796	NM_023815	ENSMUSG00000042854	Trp53rkb	2810408M09Rik|4933401B08Rik|5630401H01Rik|Nori-2|PRPK|Tp53rk|Trp53rk|Trp53tk|mNori-2p	transformation related protein 53 regulating kinase B	protein-coding	269	354	214	292	356	190	175	296	422	186	344	252	310	543	347	347	300	302	285	280	268	237	319	215	256	341	178	175	204	183	199
Merged-chr4-137968371-55	chr4	137967958	137968841	+	0	1.11111111111111e+56	Intergenic	Intergenic	-25056	NR_161160	230861	Mm.268903	NM_172703	ENSMUSG00000028760	Eif4g3	1500002J22Rik|4930523M17Rik|G1-419-52|Gm32394|eIF4GII|repro8	eukaryotic translation initiation factor 4 gamma, 3	protein-coding	135	163	96	110	108	68	76	151	155	72	142	103	113	177	113	125	104	132	151	127	119	72	128	78	96	162	57	59	128	63	54
Merged-chr14-56571758-57	chr14	56571164	56572181	+	0	1.11111111111111e+56	intron (NM_001014996, intron 1 of 16)	CpG	174	NM_001014996	219103	Mm.212525	NM_001014996	ENSMUSG00000064128	Cenpj	4932437H03Rik|CPAP|Gm81|LAP|LIP1|Sas4	centromere protein J	protein-coding	302	396	265	281	419	207	223	272	409	152	309	266	369	588	439	342	401	328	296	290	263	227	439	294	372	413	190	186	265	124	181
Merged-chr19-43566161-41	chr19	43565609	43566467	+	0	1.11100111011111e+56	Intergenic	Intergenic	-41433	NM_010324	14718	Mm.19039	NM_010324	ENSMUSG00000025190	Got1	AI789014|Got-1|cAspAT|cCAT	glutamic-oxaloacetic transaminase 1, soluble	protein-coding	119	116	55	72	18	12	36	93	106	49	71	75	63	132	86	66	67	149	93	58	65	4	20	68	113	139	72	64	64	50	54
Merged-chr11-76153339-48	chr11	76152750	76154089	+	0	1.11111111011111e+56	intron (NM_026664, intron 4 of 21)	intron (NM_026664, intron 4 of 21)	26219	NR_157296	68299	Mm.46397	NM_026664	ENSMUSG00000017288	Vps53	2010002A08Rik|2310040I21Rik|3100002B05Rik|Hccs1	VPS53 GARP complex subunit	protein-coding	173	230	103	164	127	75	233	121	219	99	207	154	195	402	195	194	174	210	199	228	183	51	122	225	254	227	83	85	175	128	117
Merged-chr17-32534262-31	chr17	32533828	32534916	+	0	1.1111001011101e+56	Intergenic	RLTR31D_MM|LTR|ERVK	-2185	NM_001356302	70101	Mm.30504	NM_024442	ENSMUSG00000048440	Cyp4f16	2310021J05Rik|AI746515	cytochrome P450, family 4, subfamily f, polypeptide 16	protein-coding	119	122	72	91	164	76	29	98	79	51	88	76	36	71	30	36	37	130	101	121	112	103	145	45	53	120	47	52	59	55	33
Merged-chr13-42096232-57	chr13	42095557	42097371	+	0	1.11111111111111e+56	intron (NM_007772, intron 2 of 8)	intron (NM_007772, intron 2 of 8)	44443	NM_007772	110521	Mm.4808	NM_007772	ENSMUSG00000021366	Hivep1	Cryabp1	human immunodeficiency virus type I enhancer binding protein 1	protein-coding	321	349	236	322	362	175	208	280	322	199	347	203	373	516	339	351	338	301	277	332	277	220	333	260	341	291	172	224	248	178	163
Merged-chr5-92137712-57	chr5	92136607	92138669	+	0	1.11111111111111e+56	promoter-TSS (NM_019490)	promoter-TSS (NM_019490)	87	NM_001359197	23881	Mm.290530	NM_011816	ENSMUSG00000029405	G3bp2	AA409541|E430034L04Rik|G3BP|mKIAA0660	GTPase activating protein (SH3 domain) binding protein 2	protein-coding	671	679	435	590	750	439	484	673	848	418	643	585	818	1092	865	787	679	771	706	592	575	509	826	656	697	706	371	438	560	356	347
Merged-chr4-149650626-29	chr4	149650287	149650981	+	0	1.1001111000011e+56	3' UTR (NM_001164049, exon 24 of 24)	3' UTR (NM_001164049, exon 24 of 24)	4933	NR_105990	102465983		NR_105990	ENSMUSG00000098580	Mir7023	Gm27912|mmu-mir-7023	microRNA 7023	ncRNA	106	119	73	68	131	51	49	93	113	64	71	90	68	116	74	93	94	107	117	121	77	74	132	76	70	118	42	63	95	91	45
Merged-chr17-28625615-38	chr17	28625061	28626064	+	0	1.11100101010111e+56	Intergenic	Intergenic	-3041	NM_016795	20815	Mm.15252	NM_016795	ENSMUSG00000004865	Srpk1	AU017960	serine/arginine-rich protein specific kinase 1	protein-coding	155	174	135	199	159	59	270	105	144	93	196	118	267	457	269	238	310	214	165	205	155	91	95	304	377	183	93	120	163	123	97
Merged-chr2-93030023-52	chr2	93028861	93031519	+	0	1.11101111111111e+56	intron (NR_110333, intron 2 of 5)	intron (NR_110333, intron 2 of 5)	842	NR_110333	433456	Mm.235231	NM_001002794	ENSMUSG00000075027	4631405J19Rik	-	RIKEN cDNA 4631405J19 gene	ncRNA	474	679	384	521	126	58	462	435	647	272	581	498	576	1030	647	738	774	616	536	682	479	130	129	683	720	603	356	342	475	319	255
Merged-chr3-52674449-16	chr3	52673869	52674812	+	0	1.1110000101e+56	Intergenic	Intergenic	-65384	NR_038079	329639	Mm.131245	NR_038079	ENSMUSG00000102785	Gm2447	100039832|A530017F20	predicted gene 2447	ncRNA	105	123	62	92	19	2	10	17	51	19	43	38	11	36	16	8	18	110	105	88	68	16	12	4	13	71	19	23	40	51	20
Merged-chr7-17002798-57	chr7	17002218	17003595	+	0	1.11111111111111e+56	Intergenic	Intergenic	9004	NM_001101535	434130	Mm.484826	NM_001101535	ENSMUSG00000041117	Ccdc8	-	coiled-coil domain containing 8	protein-coding	392	470	279	415	379	203	276	368	415	218	432	321	383	632	459	392	370	361	425	400	360	232	376	316	446	492	213	262	394	192	185
Merged-chr8-84004816-57	chr8	84004102	84005367	+	0	1.11111111111111e+56	promoter-TSS (NR_106191)	promoter-TSS (NR_106191)	-894	NR_106191	102466886		NR_106191	ENSMUSG00000098823	Mir8111	Gm27823|mmu-mir-8111	microRNA 8111	ncRNA	346	414	273	340	414	163	272	309	379	193	304	272	402	614	410	396	382	371	366	340	364	252	426	341	324	398	201	196	285	180	215
Merged-chr15-102108197-100	chr15	102105292	102109548	+	0	1.11111111111111e+55	intron (NM_001355636, intron 7 of 28)	intron (NM_001355636, intron 7 of 28)	4486	NM_153533	209039	Mm.29389	NM_153533	ENSMUSG00000037003	Tns2	C1-ten|Tenc1|nep|nph	tensin 2	protein-coding	355	499	408	420	605	240	350	383	496	333	422	461	582	910	590	650	525	465	355	402	379	336	545	439	553	530	273	362	386	413	279
Merged-chr1-85599742-114	chr1	85597382	85601613	+	0	1.11111111111111e+56	promoter-TSS (NM_030194)	promoter-TSS (NM_030194)	-687	NM_030194	109032	Mm.335802	NM_030194	ENSMUSG00000070034	Sp110	5031415C07Rik|52kDa|5830484A20Rik|Ifi75|Ipr1	Sp110 nuclear body protein	protein-coding	850	918	725	781	1044	620	579	378	493	510	566	505	388	755	470	508	479	806	870	826	689	765	1140	640	794	882	315	432	737	555	328
Merged-chr5-115543770-68	chr5	115542342	115545420	+	0	1.11111111111111e+56	intron (NM_011223, intron 1 of 10)	intron (NM_011223, intron 1 of 10)	-15586	NM_007475	11837	Mm.5286	NM_007475	ENSMUSG00000067274	Rplp0	36B4|Arbp|L10E	ribosomal protein, large, P0	protein-coding	506	553	411	459	1043	520	368	602	930	450	698	618	659	1007	766	669	667	535	570	524	414	630	964	544	530	609	376	387	442	436	343
Merged-chr4-57883832-43	chr4	57882666	57884750	+	0	1.11100111111111e+56	intron (NM_001035532, intron 3 of 3)	intron (NM_001035532, intron 3 of 3)	29146	NM_001035533	11641	Mm.467752	NM_009649	ENSMUSG00000038729	Akap2	AA959716|AI649048|Akap-2|Akap-kl|B230340M18Rik|Prka2	A kinase (PRKA) anchor protein 2	protein-coding	202	278	198	237	117	31	298	204	330	162	276	210	338	693	461	432	476	252	245	238	262	32	72	340	509	308	114	172	234	160	144
Merged-chr4-117924389-3	chr4	117923965	117925123	+	0	1e+55	Intergenic	RSINE1|SINE|B4	5219	NM_001284191	11876	Mm.56897	NM_009711	ENSMUSG00000028539	Artn	neublastin	artemin	protein-coding	66	90	61	59	32	10	22	53	61	38	81	46	15	43	17	28	39	86	75	126	82	22	27	23	38	80	27	41	85	46	30
Merged-chr4-123466123-27	chr4	123465402	123466968	+	0	1.1110001101e+56	intron (NM_001199136, intron 37 of 97)	intron (NM_001199136, intron 37 of 97)	-54274	NM_001167918	442834	Mm.483803	NM_001167918		D830031N03Rik	Kiaa0754|mKIAA0754	RIKEN cDNA D830031N03 gene	protein-coding	181	167	94	147	18	6	6	94	110	51	115	57	6	20	10	17	18	224	191	210	108	21	28	12	5	142	62	55	94	35	60
Merged-chr7-134128232-24	chr7	134127633	134128685	+	0	1.11100011011e+56	intron (NM_007400, intron 3 of 22)	intron (NM_007400, intron 3 of 22)	96938	NM_007400	11489	Mm.439714	NM_007400	ENSMUSG00000054555	Adam12	Mltna	a disintegrin and metallopeptidase domain 12 (meltrin alpha)	protein-coding	148	147	112	182	17	5	2	92	126	38	149	105	6	7	5	3	18	152	146	176	107	28	22	4	2	92	47	33	72	62	39
Merged-chr5-34369918-57	chr5	34368775	34370928	+	0	1.11111111111111e+56	promoter-TSS (NM_001243123)	promoter-TSS (NM_001243123)	-82	NM_001243123	231128	Mm.286885	NM_001030306	ENSMUSG00000037210	Fam193a	-	family with sequence homology 193, member A	protein-coding	612	724	416	559	615	271	452	631	718	279	712	512	767	1035	787	797	545	727	722	619	576	377	661	554	694	724	420	326	478	304	375
Merged-chr8-84823905-54	chr8	84823477	84824264	+	0	1.11111011111111e+56	intron (NR_033145, intron 1 of 1)	intron (NR_033145, intron 1 of 1)	-1047	NM_201227	23863	Mm.304252	NM_201227	ENSMUSG00000053226	Dand5	Cerl-2|Cerl2|Cerr2|Dte|GREM3|coco	DAN domain family member 5, BMP antagonist	protein-coding	132	95	88	116	134	49	58	111	154	79	160	138	149	205	125	98	154	105	117	97	108	84	120	106	140	142	67	77	104	96	84
Merged-chr1-133855603-66	chr1	133854190	133856989	+	0	1.11111111111111e+56	Intergenic	Intergenic	51584	NM_054076	269120	Mm.59985	NM_054076	ENSMUSG00000010311	Optc	-	opticin	protein-coding	320	256	230	254	726	392	252	264	357	180	322	246	354	644	488	393	471	266	260	290	230	436	648	324	391	317	163	199	204	215	196
Merged-chr5-36590596-46	chr5	36590082	36591399	+	0	1.11111111011111e+56	Intergenic	Intergenic	-4514	NM_001113362	100855	Mm.486203	NM_133910	ENSMUSG00000029192	Tbc1d14	2810413P16Rik|AU043625|C86258|D5Ertd110e|mKIAA1322	TBC1 domain family, member 14	protein-coding	108	79	95	125	72	31	159	47	72	45	121	107	124	217	128	153	151	92	103	171	136	53	51	152	185	124	43	49	90	77	52
Merged-chr19-32210825-57	chr19	32209667	32211682	+	0	1.11111111111111e+56	intron (NM_001362423, intron 5 of 9)	intron (NM_001362423, intron 5 of 9)	339	NM_001168526	208449	Mm.329810	NM_144792	ENSMUSG00000040451	Sgms1	9530058O11Rik|AI841905|C80702|Mob|Sms1|Sor1|Tmem23	sphingomyelin synthase 1	protein-coding	419	480	350	412	434	221	271	353	459	297	409	416	427	761	463	507	396	511	341	442	386	264	397	359	396	531	199	253	365	240	253
Merged-chr3-90245457-9	chr3	90245231	90245755	+	0	1.110000010001e+55	Intergenic	Intergenic	-1981	NM_030080	78284	Mm.299952	NM_030080	ENSMUSG00000027938	Creb3l4	1700012K17Rik|5330432F22Rik|AIBZIP|AV040530|AV258827|CREB4|JAL|TISP40|acre1	cAMP responsive element binding protein 3-like 4	protein-coding	99	129	88	115	26	8	40	70	87	52	95	83	58	123	58	76	92	114	83	87	66	9	13	77	72	83	56	50	86	46	49
Merged-chr2-152105405-57	chr2	152104615	152106554	+	0	1.11111111111111e+56	promoter-TSS (NM_029688)	promoter-TSS (NM_029688)	60	NM_029688	76650	Mm.218639	NM_029688	ENSMUSG00000032802	Srxn1	1700127B04Rik|AI854065|AW488194|Npn3|Srx|Srx1|TX01	sulfiredoxin 1 homolog (S. cerevisiae)	protein-coding	610	735	412	582	403	230	288	512	681	280	572	466	443	639	491	436	438	670	604	612	482	256	415	327	404	814	299	310	514	291	308
Merged-chr17-29238040-58	chr17	29236701	29239198	+	0	1.11111111111111e+56	promoter-TSS (NM_153166)	promoter-TSS (NM_153166)	-159	NM_153166	240058	Mm.39905	NM_153166	ENSMUSG00000024008	Cpne5	A830083G22Rik	copine V	protein-coding	325	385	247	329	341	167	240	358	439	193	384	390	437	625	467	468	400	324	275	463	315	213	351	274	300	344	217	244	263	242	175
Merged-chr1-160758358-43	chr1	160758020	160758653	+	0	1.11111111111011e+56	intron (NM_013862, intron 1 of 20)	intron (NM_013862, intron 1 of 20)	34602	NM_013862	29809	Mm.25833	NM_013862	ENSMUSG00000026721	Rabgap1l	5830411O09Rik|8430421H08Rik|9630005B12Rik|AW049894|HHL|Hh1|mKIAA0471	RAB GTPase activating protein 1-like	protein-coding	66	46	30	61	83	29	50	54	57	40	48	49	43	57	56	52	54	69	26	74	64	55	62	53	71	69	25	29	33	34	23
Merged-chr6-8349380-36	chr6	8348851	8350018	+	0	1.11100111111e+56	intron (NM_001302353, intron 2 of 4)	intron (NM_001302353, intron 2 of 4)	90146	NM_001302353	100036521	Mm.446106	NM_001302353	ENSMUSG00000089862	Umad1	Gm16039	UMAP1-MVP12 associated (UMA) domain containing 1	protein-coding	188	189	140	164	23	10	55	109	121	83	166	111	29	31	36	37	47	186	147	147	128	35	46	56	78	191	75	96	141	93	72
Merged-chr19-21175600-64	chr19	21174216	21176376	+	0	1.11111111111111e+56	Intergenic	Intergenic	70586	NR_126458	75354	Mm.243873	NR_126458	ENSMUSG00000118047	4930554I06Rik	-	RIKEN cDNA 4930554I06 gene	ncRNA	286	266	176	229	200	159	325	252	363	171	319	292	479	776	391	424	469	354	313	287	202	109	216	389	431	318	217	164	272	163	195
Merged-chr1-60016487-57	chr1	60015659	60018079	+	0	1.11111111111111e+56	intron (NM_001357296, intron 3 of 10)	intron (NM_001357296, intron 3 of 10)	26253	NM_001357296	70375	Mm.17834	NM_027407	ENSMUSG00000026018	Ica1l	1700030B17Rik|Als2cr15|b2b3465Clo	islet cell autoantigen 1-like	protein-coding	315	364	253	345	321	110	240	285	361	164	308	254	305	397	281	282	257	440	418	389	275	159	269	301	364	312	146	123	261	155	141
Merged-chr3-57487042-26	chr3	57486028	57488124	+	0	1.1110000001e+56	intron (NM_133784, intron 3 of 6)	intron (NM_133784, intron 3 of 6)	61666	NM_145539	229302	Mm.26618	NM_145539	ENSMUSG00000027801	Tm4sf4	Iltmp	transmembrane 4 superfamily member 4	protein-coding	222	240	115	186	35	8	34	40	61	47	73	59	12	36	28	33	36	246	242	218	165	28	33	39	76	243	26	32	177	86	31
Merged-chr10-110989885-50	chr10	110989420	110990359	+	0	1.11110111111111e+56	intron (NM_001359622, intron 1 of 16)	intron (NM_001359622, intron 1 of 16)	20120	NM_001359622	320150	Mm.339281	NM_172554	ENSMUSG00000035798	Zdhhc17	A230053P19Rik|BB187739|D130071N24Rik|DHHC-17|Hip14	zinc finger, DHHC domain containing 17	protein-coding	124	94	95	123	69	22	52	106	114	47	103	74	69	103	63	74	47	114	97	98	125	67	79	64	120	128	60	66	98	63	64
Merged-chr15-80582883-56	chr15	80582114	80583787	+	0	1.11111111111111e+56	intron (NM_001289442, intron 1 of 7)	intron (NM_001289442, intron 1 of 7)	10353	NM_001289442	17444	Mm.12947	NM_010815	ENSMUSG00000042351	Grap2	GRAP-2|GRB2L|GRBLG|GRID|Gads|GrbX|Grf40|GrpL|Mona|P38	GRB2-related adaptor protein 2	protein-coding	144	206	140	197	250	109	76	143	175	76	174	109	120	249	119	159	128	176	142	166	125	168	253	146	187	146	73	101	165	98	68
Merged-chr14-7818526-57	chr14	7817505	7819676	+	0	1.11111111111111e+56	intron (NM_001081427, intron 1 of 45)	CpG	633	NM_134080	286940	Mm.489652	NM_134080	ENSMUSG00000025278	Flnb	AL024016|Fln-b	filamin, beta	protein-coding	462	565	363	452	552	267	359	418	516	251	475	414	513	818	576	597	572	548	516	448	416	304	644	414	526	531	240	296	401	284	230
Merged-chr16-18289124-57	chr16	18287765	18289947	+	0	1.11111111111111e+56	intron (NM_033324, intron 1 of 13)	CpG	312	NM_033324	94223	Mm.447352	NM_033324	ENSMUSG00000022718	Dgcr8	D16H22S1742E|D16H22S788E|D16Wis2|Gy1|N41|Vo59c07|mir-1306	DGCR8, microprocessor complex subunit	protein-coding	671	590	377	483	623	352	483	586	772	381	724	658	761	1041	829	772	646	653	716	589	558	412	652	663	692	646	433	364	446	337	378
Merged-chr19-11053265-45	chr19	11052814	11053692	+	0	1.11111011111111e+56	Intergenic	Intergenic	-2687	NR_102366	107350	Mm.6381	NM_001177351	ENSMUSG00000075010	AW112010	-	expressed sequence AW112010	ncRNA	155	199	117	155	110	52	59	114	130	66	104	103	91	157	72	99	81	125	130	150	144	52	75	109	155	162	26	57	144	69	82
Merged-chr1-36445380-63	chr1	36444314	36447058	+	0	1.11111111111111e+56	promoter-TSS (NM_001310517)	promoter-TSS (NM_001310517)	-415	NM_001310517	214895	Mm.287854	NM_001013374	ENSMUSG00000001143	Lman2l	A630028F14Rik|VIP36-like|VIPL	lectin, mannose-binding 2-like	protein-coding	407	463	322	377	724	390	420	462	572	264	515	395	569	852	584	576	515	495	456	412	327	468	830	448	457	474	270	324	348	298	274
Merged-chr3-37758282-51	chr3	37757095	37759094	+	0	1.11110111111111e+56	Intergenic	Intergenic	-33734	NM_198657	381438	Mm.490549	NM_198657	ENSMUSG00000058174	Gm5148	EG381438	predicted gene 5148	protein-coding	166	237	155	180	191	41	144	146	181	110	187	154	152	335	234	192	200	234	148	217	147	80	146	127	180	205	81	132	160	121	112
Merged-chr8-108286448-49	chr8	108285982	108286934	+	0	1.11100111111111e+56	Intergenic	Intergenic	298219	NR_077224	109215	Mm.65282	NR_077224	ENSMUSG00000110613	Lncbate1	3010033K07Rik|Lnc-BATE1	brown adipose tissue enriched long non-coding RNA 1	ncRNA	123	156	115	158	68	25	166	194	229	75	203	123	366	513	293	273	322	161	136	170	120	34	67	255	320	93	104	77	129	77	114
Merged-chr2-180456367-57	chr2	180455666	180457331	+	0	1.11111111111111e+56	intron (NM_001355218, intron 1 of 11)	CpG	253	NR_149314	108115	Mm.133687	NM_148933	ENSMUSG00000038963	Slco4a1	OATP-E|Slc21a12	solute carrier organic anion transporter family, member 4a1	protein-coding	678	746	447	584	666	345	551	577	717	295	631	560	650	952	706	586	579	735	681	737	563	383	709	585	612	736	343	339	571	279	374
Merged-chr1-118720333-51	chr1	118719452	118721665	+	0	1.11110111111111e+56	Intergenic	ID_B1|SINE|B4	92613	NM_023755	81879	Mm.24621	NM_023755	ENSMUSG00000026380	Tfcp2l1	1810030F05Rik|4932442M07Rik|AA575098|Cp2l1|Crtr-1|D930018N21Rik|LBP-9|Tcfcp2l1	transcription factor CP2-like 1	protein-coding	211	219	163	250	108	50	527	225	367	188	381	325	530	916	608	462	577	206	243	281	191	75	142	547	634	225	163	171	222	179	113
Merged-chr2-145903744-65	chr2	145902941	145906117	+	0	1.11111111111111e+56	intron (NM_001141965, intron 1 of 5)	intron (NM_001141965, intron 1 of 5)	1288	NM_001141965	67877	Mm.151168	NM_026425	ENSMUSG00000002728	Naa20	1500004D14Rik|2900026I01Rik|AU041458|D2Ertd186e|Nat5	N(alpha)-acetyltransferase 20, NatB catalytic subunit	protein-coding	509	502	327	363	550	240	338	370	527	236	466	358	465	803	509	565	471	430	367	416	367	314	617	323	420	512	288	286	322	276	233
Merged-chr18-34578936-56	chr18	34577980	34579507	+	0	1.11111111111111e+56	non-coding (NR_151691, exon 2 of 4)	non-coding (NR_151691, exon 2 of 4)	372	NR_151691	75533	Mm.275430	NM_080637	ENSMUSG00000035984	Nme5	1700019D05Rik|Nm23-M5	NME/NM23 family member 5	protein-coding	168	150	116	129	117	63	126	113	158	94	145	143	121	191	127	149	136	109	138	124	105	74	130	102	103	122	81	97	155	110	68
Merged-chr1-135882761-56	chr1	135881742	135883479	+	0	1.11111111111111e+56	intron (NM_019645, intron 6 of 13)	intron (NM_019645, intron 6 of 13)	36597	NM_001313701	18772	Mm.4494	NM_019645	ENSMUSG00000026413	Pkp1	-	plakophilin 1	protein-coding	155	190	142	164	126	44	140	127	177	77	160	129	147	292	207	203	157	165	130	202	126	76	123	200	242	132	74	97	150	90	70
Merged-chr1-89877058-31	chr1	89876418	89877990	+	0	1.11100011111e+56	intron (NM_001037136, intron 15 of 16)	intron (NM_001037136, intron 15 of 16)	53972	NM_010262	14472	Mm.204730	NM_010262	ENSMUSG00000034486	Gbx2	D130058E05Rik|Gbx-2|MMoxA|Stra7	gastrulation brain homeobox 2	protein-coding	155	169	79	137	59	21	20	111	153	83	125	101	20	28	18	6	18	218	182	165	90	44	62	10	13	159	69	55	71	54	53
Merged-chr6-143751313-57	chr6	143750648	143752005	+	0	1.11111111111111e+56	Intergenic	Intergenic	-100038	NR_045732	73425	Mm.417844	NR_045732	ENSMUSG00000086887	1700060C16Rik	-	RIKEN cDNA 1700060C16 gene	ncRNA	263	281	198	222	165	62	167	195	277	128	282	149	231	404	239	297	236	269	258	242	216	89	175	251	281	278	140	133	183	136	93
Merged-chr3-109491540-54	chr3	109490605	109492391	+	0	1.11111111111111e+56	intron (NM_020505, intron 2 of 26)	intron (NM_020505, intron 2 of 26)	-82509	NM_146139	57257	Mm.282257	NM_020505	ENSMUSG00000033721	Vav3	A530094I06Rik|AA986410|Idd18.1	vav 3 oncogene	protein-coding	132	184	119	163	126	70	111	130	185	82	119	118	91	219	106	140	151	165	167	147	145	98	135	74	130	186	80	101	177	87	69
Merged-chr8-53607360-55	chr8	53606812	53607862	+	0	1.11111111111111e+56	exon (NM_146208, exon 5 of 10)	exon (NM_146208, exon 5 of 10)	31728	NM_146208	234258	Mm.281749	NM_146208	ENSMUSG00000039396	Neil3	AI449477|BC034753|C85903	nei like 3 (E. coli)	protein-coding	71	108	80	79	168	96	120	81	111	70	134	78	111	176	80	143	134	109	93	98	68	120	212	105	167	83	53	76	60	55	68
Merged-chr6-134040671-5	chr6	134040402	134040837	+	0	1.00000000000001e+47	intron (NM_007961, intron 1 of 7)	intron (NM_007961, intron 1 of 7)	4919	NM_007961	14011	Mm.269995	NM_007961	ENSMUSG00000030199	Etv6	AW123102|AW557856|Tel	ets variant 6	protein-coding	45	77	70	74	101	43	62	46	71	58	68	62	86	137	131	105	82	68	90	68	74	76	92	90	106	60	29	62	50	55	31
Merged-chr16-84817639-13	chr16	84817423	84817877	+	0	1.0000011e+55	intron (NM_023844, intron 7 of 9)	intron (NM_023844, intron 7 of 9)	17326	NM_001358500	11957	Mm.353	NM_016755	ENSMUSG00000022890	Atp5j	Atp5pf|CF6	ATP synthase, H+ transporting, mitochondrial F0 complex, subunit F	protein-coding	49	56	39	45	69	39	33	58	59	32	56	41	28	71	37	49	44	80	91	48	60	40	46	43	41	60	29	31	55	21	21
Merged-chr1-56977684-57	chr1	56976923	56978538	+	0	1.11111111111111e+56	intron (NM_001358580, intron 1 of 11)	intron (NM_001358580, intron 1 of 11)	920	NM_001358581	212712	Mm.145599	NM_139146	ENSMUSG00000038331	Satb2	BAP002|mKIAA1034	special AT-rich sequence binding protein 2	protein-coding	270	344	245	290	240	82	155	231	353	189	285	195	188	399	294	319	279	323	253	267	261	114	180	134	235	333	162	182	231	141	103
Merged-chr8-72219820-57	chr8	72219235	72220989	+	0	1.11111111111111e+56	intron (NM_026455, intron 2 of 3)	intron (NM_026455, intron 2 of 3)	367	NM_026455	67922	Mm.28327	NM_026455	ENSMUSG00000003039	Fam32a	2510049I19Rik|AW822030|OTAG-12|Otag12	family with sequence similarity 32, member A	protein-coding	330	359	261	319	495	245	261	317	426	214	354	320	399	581	450	444	386	320	380	365	346	171	427	349	365	310	224	233	355	190	211
Merged-chr1-95323228-50	chr1	95322807	95323809	+	0	1.11111111010011e+56	intron (NM_026321, intron 1 of 2)	intron (NM_026321, intron 1 of 2)	9680	NM_026321	67698	Mm.272705	NM_026321	ENSMUSG00000051185	Fam174a	2310044D20Rik|Fam174|Naa6|Tmem157	family with sequence similarity 174, member A	protein-coding	61	118	74	76	95	55	54	53	65	27	75	40	43	96	56	55	44	81	93	93	77	75	113	55	83	73	45	39	62	32	33
Merged-chr10-120898856-57	chr10	120898310	120899354	+	0	1.11111111111111e+56	intron (NM_177092, intron 1 of 6)	CpG	139	NM_177092	320183	Mm.169755	NM_177092	ENSMUSG00000051236	Msrb3	D430026P16Rik|I-8-23|MsrB2	methionine sulfoxide reductase B3	protein-coding	196	215	144	151	187	82	177	209	272	98	242	189	357	454	406	382	256	226	221	163	149	116	196	245	227	238	112	112	147	106	94
Merged-chr9-26806454-57	chr9	26805779	26807172	+	0	1.11111111111111e+56	promoter-TSS (NM_153803)	promoter-TSS (NM_153803)	-7	NM_153803	244757	Mm.293696	NM_153803	ENSMUSG00000036395	Glb1l2	-	galactosidase, beta 1-like 2	protein-coding	374	417	279	355	207	129	194	324	472	173	414	317	220	343	209	289	182	392	414	384	307	141	312	246	324	405	214	207	297	206	191
Merged-chr4-155869471-57	chr4	155868470	155870469	+	0	1.11111111111111e+56	promoter-TSS (NM_028020)	promoter-TSS (NM_028020)	-29	NM_024472	79554	Mm.25556	NM_024472	ENSMUSG00000029073	Cptp	Gltpd1	ceramide-1-phosphate transfer protein	protein-coding	436	432	277	338	553	260	315	340	479	201	427	366	438	677	458	479	440	457	418	414	370	330	502	328	390	371	237	260	306	235	185
Merged-chr6-5390546-49	chr6	5389928	5391320	+	0	1.11111111111111e+56	exon (NM_023048, exon 2 of 6)	exon (NM_023048, exon 2 of 6)	214	NM_001355662	65255	Mm.51340	NM_023048	ENSMUSG00000042607	Asb4	8430401O13Rik|AV117194|AW060255	ankyrin repeat and SOCS box-containing 4	protein-coding	187	215	131	220	49	34	89	100	228	77	147	117	123	172	124	136	114	194	195	130	114	51	50	110	137	188	108	82	166	97	82
Merged-chr11-115266306-58	chr11	115264732	115267478	+	0	1.11111111111111e+56	5' UTR (NM_010350, exon 3 of 15)	5' UTR (NM_010350, exon 3 of 15)	1138	NM_010350	14813	Mm.39090	NM_010350	ENSMUSG00000020734	Grin2c	GluN2C|NMDAR2C|NR2C	glutamate receptor, ionotropic, NMDA2C (epsilon 3)	protein-coding	229	246	225	188	377	128	110	275	335	192	252	279	266	430	341	386	369	231	134	249	168	232	363	194	245	276	157	200	204	218	155
Merged-chr4-155962562-57	chr4	155961783	155963627	+	0	1.11111111111111e+56	exon (NM_026125, exon 1 of 8)	exon (NM_026125, exon 1 of 8)	393	NM_026125	67389	Mm.29140	NM_026125	ENSMUSG00000023571	C1qtnf12	1110035L05Rik|C1qdc2|CTRP12|Fam132a|alipolin	C1q and tumor necrosis factor related 12	protein-coding	276	304	231	258	381	203	180	258	394	210	393	264	292	514	317	357	218	329	308	328	270	262	394	235	300	261	177	213	200	190	178
Merged-chr15-102239436-11	chr15	102239143	102239581	+	0	1.0100100101e+51	intron (NM_001042727, intron 6 of 7)	intron (NM_001042727, intron 6 of 7)	7138	NM_001042727	19411	Mm.1273	NM_011244	ENSMUSG00000001288	Rarg	Nr1b3|RAR-gamma|RARD|RARgamma2	retinoic acid receptor, gamma	protein-coding	68	86	59	69	123	49	41	64	93	38	80	62	87	149	86	97	69	75	71	74	39	58	111	85	89	56	40	39	42	41	42
Merged-chr9-56166384-49	chr9	56165769	56167194	+	0	1.11111111111111e+56	Intergenic	Intergenic	-5411	NM_019793	56434	Mm.28484	NM_019793	ENSMUSG00000032324	Tspan3	1700055K04Rik|TM4-A|Tm4sf8	tetraspanin 3	protein-coding	184	194	91	136	82	45	86	150	195	64	143	103	90	146	109	128	121	211	167	147	134	57	66	106	122	186	90	81	149	90	76
Merged-chr7-121517312-57	chr7	121516765	121517979	+	0	1.11111111111111e+56	Intergenic	Intergenic	72464	NR_102286	75793	Mm.23397	NR_102286		4933432K03Rik	1700001C18Rik|4930433G11Rik|AI428127	RIKEN cDNA 4933432K03 gene	ncRNA	163	189	133	217	368	166	512	81	131	79	160	140	606	858	557	499	492	151	183	219	196	197	303	490	601	188	44	58	187	81	57
Merged-chr3-135731592-56	chr3	135731069	135731978	+	0	1.11111111111111e+56	Intergenic	Intergenic	-39976	NM_008689	18033	Mm.256765	NM_008689	ENSMUSG00000028163	Nfkb1	NF-KB1|NF-kappaB|NF-kappaB1|p105|p50|p50/p105	nuclear factor of kappa light polypeptide gene enhancer in B cells 1, p105	protein-coding	157	214	126	152	179	127	139	159	189	126	171	130	172	241	154	139	169	233	187	190	173	136	198	167	180	178	90	114	168	100	101
Merged-chr2-22806685-104	chr2	22805320	22808278	+	0	1.11111111111111e+56	intron (NM_019456, intron 1 of 13)	intron (NM_019456, intron 1 of 13)	32472	NM_019456	54519	Mm.14255	NM_019456	ENSMUSG00000026786	Apbb1ip	9930118P07Rik|Prp48	amyloid beta (A4) precursor protein-binding, family B, member 1 interacting protein	protein-coding	439	475	344	436	666	317	438	378	401	206	468	308	471	888	522	514	470	493	399	427	360	379	634	463	622	523	227	279	365	278	234
Merged-chr5-105696304-27	chr5	105695952	105696725	+	0	1.100000011111e+52	Intergenic	Intergenic	-3631	NM_001122768	231549	Mm.23837	NM_178701	ENSMUSG00000046079	Lrrc8d	2810473G09Rik|4930525N13Rik|A930019F03|Lrrc5	leucine rich repeat containing 8D	protein-coding	109	106	58	102	351	259	192	57	106	52	89	95	280	483	288	226	290	105	106	95	95	261	412	207	228	149	43	48	88	65	53
Merged-chr8-124922280-57	chr8	124921498	124923271	+	0	1.11111111111111e+56	intron (NM_001363475, intron 1 of 3)	intron (NM_001363475, intron 1 of 3)	24490	NM_001111141	244666	Mm.482915	NM_001111141	ENSMUSG00000031986	Sprtn	Gm505	SprT-like N-terminal domain	protein-coding	183	162	109	183	624	240	182	96	150	90	176	131	312	489	324	322	321	165	165	180	136	340	585	228	327	130	92	97	144	94	122
Merged-chr16-5445300-56	chr16	5444587	5446600	+	0	1.11111111111111e+56	Intergenic	Intergenic	-189637	NM_027446	70511	Mm.45780	NM_027446	ENSMUSG00000022544	Eef2kmt	5730409G15Rik|Fam86|Fam86a|eEF2-KMT	eukaryotic elongation factor 2 lysine methyltransferase	protein-coding	167	173	156	194	111	65	261	156	188	113	226	192	344	482	282	322	279	160	143	164	151	127	155	302	365	144	109	123	131	137	102
Merged-chr11-52232111-57	chr11	52230797	52233184	+	0	1.11111111111111e+56	promoter-TSS (NM_011543)	promoter-TSS (NM_011543)	-5	NM_011543	21402	Mm.42944	NM_011543	ENSMUSG00000036309	Skp1a	15kDa|2610043E24Rik|2610206H23Rik|EMC19|OCP-II|OCP2|SKP1|Tceb1l|p19A|p19Skp1	S-phase kinase-associated protein 1A	protein-coding	546	615	498	498	677	359	366	506	782	294	493	465	602	814	673	595	487	612	514	510	478	427	642	458	512	614	255	323	438	330	278
Merged-chr4-62696218-10	chr4	62695809	62696402	+	0	1.00000100110101e+46	intron (NM_134257, intron 11 of 15)	intron (NM_134257, intron 11 of 15)	22131	NM_001310706	50780	Mm.286753	NM_019492	ENSMUSG00000059810	Rgs3	4930506N09Rik|C2PA-RGS3|C2pa|PDZ-RGS3|RGS3S	regulator of G-protein signaling 3	protein-coding	85	69	85	100	106	56	61	93	142	69	118	69	71	116	68	79	91	92	96	109	86	61	132	71	104	120	56	88	87	52	43
Merged-chr11-94265640-58	chr11	94264637	94266742	+	0	1.11111111111111e+56	Intergenic	Intergenic	-23110	NM_181819	278507	Mm.342216	NM_181819	ENSMUSG00000044177	Wfikkn2	2610304F08Rik|AY100450|Gasp1|WFIKKNRP	WAP, follistatin/kazal, immunoglobulin, kunitz and netrin domain containing 2	protein-coding	216	251	171	174	345	209	130	173	282	146	220	216	207	335	242	221	218	242	223	246	216	185	359	173	198	280	99	123	185	154	108
Merged-chr7-63672161-46	chr7	63671685	63672573	+	0	1.11110111111111e+56	intron (NM_130880, intron 4 of 13)	intron (NM_130880, intron 4 of 13)	227357	NM_130880	170711	Mm.156872	NM_130880	ENSMUSG00000033510	Otud7a	AJ430384|Otud7	OTU domain containing 7A	protein-coding	129	133	100	133	53	22	58	86	143	46	106	79	83	97	79	99	73	112	105	103	75	51	34	69	118	79	59	48	85	40	44
Merged-chr6-122486327-54	chr6	122485082	122487441	+	0	1.11111111111111e+56	promoter-TSS (NM_027664)	promoter-TSS (NM_027664)	44	NM_027664	108653	Mm.277939	NM_027664	ENSMUSG00000040649	Rimklb	4931417E21Rik|4933426K21Rik|AA097693|AI325948|AU015629|Naags	ribosomal modification protein rimK-like family member B	protein-coding	235	236	159	210	155	90	125	234	301	126	270	213	210	336	278	304	230	240	208	226	186	119	170	138	219	219	138	124	186	144	111
Merged-chr9-57660252-47	chr9	57659631	57661162	+	0	1.11110111111111e+56	Intergenic	Intergenic	-6765	NM_001304761	12988	Mm.21974	NM_007783	ENSMUSG00000032312	Csk	AW212630|p50CSK	c-src tyrosine kinase	protein-coding	193	271	185	200	146	85	119	163	228	143	172	138	148	228	190	157	136	217	181	228	201	124	142	169	215	232	108	146	193	140	140
Merged-chr6-149566215-57	chr6	149565441	149567243	+	0	1.11111111111111e+56	intron (NM_001360951, intron 1 of 3)	intron (NM_001360951, intron 1 of 3)	260	NM_001360951	436100		NM_001360951		Gm21814	6620401J10Rik	predicted gene, 21814	protein-coding	432	458	256	455	323	164	325	416	450	253	492	335	344	532	365	350	321	448	492	528	403	186	271	343	443	482	230	217	372	205	218
Merged-chr11-75468063-57	chr11	75467254	75468957	+	0	1.11111111111111e+56	promoter-TSS (NM_001291156)	promoter-TSS (NM_001291156)	55	NM_027249	380712	Mm.41393	NM_027249	ENSMUSG00000038217	Tlcd2	-	TLC domain containing 2	protein-coding	280	289	251	279	265	112	149	241	318	161	286	293	240	472	292	289	277	323	293	349	265	183	236	203	223	296	158	166	266	170	138
Merged-chr17-5195791-57	chr17	5195150	5196304	+	0	1.11111111111111e+56	intron (NM_001085355, intron 4 of 19)	intron (NM_001085355, intron 4 of 19)	200653	NM_001085355	239985	Mm.133401	NM_001085355	ENSMUSG00000069729	Arid1b	8030481M12|9330189K18Rik|AI836955|Ardi1b|B230217J03Rik|BAF250B|mKIAA1235	AT rich interactive domain 1B (SWI-like)	protein-coding	320	353	211	325	411	209	279	257	345	160	306	175	445	496	404	365	366	295	287	285	219	209	358	331	388	345	148	169	251	139	185
Merged-chr2-75470727-59	chr2	75469865	75472395	+	0	1.11111111111111e+56	Intergenic	Intergenic	-26951	NR_040635	77269	Mm.389278	NR_040635		9430019J16Rik	-	RIKEN cDNA 9430019J16 gene	ncRNA	430	416	263	365	254	125	404	291	533	183	474	325	609	932	541	600	517	388	393	473	287	140	286	470	586	354	234	206	296	169	217
Merged-chr3-96905236-57	chr3	96904419	96906367	+	0	1.11111111111111e+56	promoter-TSS (NM_026229)	promoter-TSS (NM_026229)	-95	NM_026229	67549	Mm.46722	NM_026229	ENSMUSG00000028096	Gpr89	4933412D19Rik|Gpr89a|SH120	G protein-coupled receptor 89	protein-coding	385	458	313	358	407	205	288	437	502	230	439	389	391	591	411	477	433	398	364	412	298	207	387	319	406	441	197	271	323	228	205
Merged-chr13-94358828-57	chr13	94357845	94359661	+	0	1.11111111111111e+56	promoter-TSS (NM_009680)	promoter-TSS (NM_009680)	170	NR_045619	328309	Mm.174191	NM_183205	ENSMUSG00000042857	Gm9776	A530089L17	predicted gene 9776	ncRNA	564	617	405	486	607	353	390	584	670	301	588	467	556	846	712	641	457	600	596	582	454	396	588	483	521	622	271	320	451	311	296
Merged-chr13-98912891-57	chr13	98912471	98913411	+	0	1.11111111111111e+56	intron (NM_178716, intron 1 of 23)	intron (NM_178716, intron 1 of 23)	13443	NM_178716	238799	Mm.173286	NM_178716	ENSMUSG00000009470	Tnpo1	AU021749|D13Ertd688e|IPO2|Kpnb2|MIP|MIP1|TRN	transportin 1	protein-coding	170	166	140	164	199	119	159	188	182	108	225	168	241	319	216	244	214	184	167	209	166	117	206	175	203	210	114	105	154	94	67
Merged-chr2-164740011-16	chr2	164739336	164740535	+	0	1.1110000101e+56	intron (NM_027961, intron 1 of 3)	intron (NM_027961, intron 1 of 3)	3332	NM_027961	71856	Mm.330770	NM_027961	ENSMUSG00000076434	Wfdc3	1700015L13Rik|1700127F16Rik	WAP four-disulfide core domain 3	protein-coding	130	154	78	116	27	15	8	10	32	35	50	38	12	34	12	27	21	129	139	117	60	34	20	7	11	126	29	29	107	46	18
Merged-chr9-119744067-58	chr9	119743113	119745492	+	0	1.11111111111111e+56	Intergenic	Intergenic	-25270	NM_009134	20264	Mm.247042	NM_009134	ENSMUSG00000034533	Scn10a	Nav1.8|PN3|SNS	sodium channel, voltage-gated, type X, alpha	protein-coding	280	301	212	223	252	117	170	245	353	179	270	244	334	586	374	323	263	283	267	311	265	129	247	251	361	356	142	167	233	187	161
Merged-chr9-114957154-46	chr9	114956652	114957453	+	0	1.11111111111111e+56	Intergenic	Intergenic	-21433	NM_148958	74486	Mm.458474	NM_148958	ENSMUSG00000040875	Osbpl10	4933433D06Rik|C820004B04Rik|OPR-10|ORP-10	oxysterol binding protein-like 10	protein-coding	72	102	79	76	102	51	37	67	93	49	82	70	67	102	71	65	64	73	68	91	56	75	90	69	66	87	48	37	72	47	38
Merged-chr1-170160365-55	chr1	170159352	170161006	+	0	1.11111111011111e+56	intron (NM_133806, intron 3 of 10)	intron (NM_133806, intron 3 of 10)	14785	NM_133806	107652	Mm.27969	NM_133806	ENSMUSG00000026670	Uap1	AA420407|AA437972|AGX-1|AGX-2|AGX1|AgX|ESTM38|SPAG2	UDP-N-acetylglucosamine pyrophosphorylase 1	protein-coding	158	145	98	137	162	106	197	113	158	76	132	100	219	282	191	187	224	117	135	154	146	112	177	191	267	130	72	75	125	91	62
Merged-chr3-90248296-57	chr3	90247612	90249051	+	0	1.11111111111111e+56	intron (NM_013901, intron 1 of 3)	CpG	139	NM_013901	30791	Mm.294709	NM_013901	ENSMUSG00000052310	Slc39a1	Zip1|Zirtl	solute carrier family 39 (zinc transporter), member 1	protein-coding	663	689	396	637	599	326	411	512	666	316	571	468	550	877	672	577	459	687	613	578	597	332	581	427	586	682	316	340	476	344	317
Merged-chr1-60447290-51	chr1	60446427	60448299	+	0	1.11111111111111e+56	exon (NM_198127, exon 5 of 9)	exon (NM_198127, exon 5 of 9)	37744	NM_001198570	329165	Mm.212066	NM_198127	ENSMUSG00000026782	Abi2	8430425M24Rik|AI839867|AblBP3|ArgBP1|C130078H13	abl-interactor 2	protein-coding	181	251	149	190	99	38	133	135	178	85	160	126	172	243	170	150	165	177	161	142	171	71	77	125	150	138	67	106	120	110	102
Merged-chr7-80849939-57	chr7	80849362	80850934	+	0	1.11111111111111e+56	Intergenic	B1F|SINE|Alu	-11960	NM_009553	22691	Mm.358645	NM_009553	ENSMUSG00000038797	Zscan2	Zfp-29|Zfp29	zinc finger and SCAN domain containing 2	protein-coding	163	136	133	108	181	54	54	84	137	125	99	121	100	169	140	114	149	129	135	146	132	85	152	88	108	128	59	90	129	81	90
Merged-chr1-59795417-35	chr1	59794744	59795839	+	0	1.11100111010111e+56	intron (NM_007561, intron 1 of 12)	intron (NM_007561, intron 1 of 12)	31012	NM_007561	12168	Mm.7106	NM_007561	ENSMUSG00000067336	Bmpr2	2610024H22Rik|AL117858|AW546137|BB189135|BMP-2|BMPR-2|BMPR-II|BMPRII|BRK-3|Gm20272	bone morphogenetic protein receptor, type II (serine/threonine kinase)	protein-coding	75	119	54	102	19	9	55	78	78	34	58	54	61	90	44	60	34	97	91	100	107	5	12	51	94	61	37	26	66	23	35
Merged-chr1-77298900-26	chr1	77298098	77299563	+	0	1.11100011011e+56	Intergenic	Intergenic	197938	NR_105770	102465180		NR_105770	ENSMUSG00000099141	Mir6352	Gm27481|mmu-mir-6352	microRNA 6352	ncRNA	129	142	71	124	44	24	6	92	96	56	128	85	10	31	7	12	10	138	130	173	96	35	49	22	29	79	30	37	91	50	71
Merged-chr16-43506689-42	chr16	43505544	43507285	+	0	1.01111110011111e+56	intron (NM_181058, intron 3 of 6)	intron (NM_181058, intron 3 of 6)	-86218	NR_046026	626693	Mm.447083	NR_046026	ENSMUSG00000085499	Gm15713	-	predicted gene 15713	ncRNA	130	151	150	177	105	43	150	79	103	78	134	82	136	342	186	202	236	126	139	141	111	74	106	200	273	138	77	97	95	83	55
Merged-chr11-72574030-11	chr11	72573769	72574372	+	0	1.100100000001e+54	Intergenic	MTC|LTR|ERVL-MaLR	-23824	NM_029932	77577	Mm.46185	NM_029932	ENSMUSG00000020798	Spns3	9830002I17Rik	spinster homolog 3	protein-coding	60	45	63	73	77	44	33	47	66	42	56	49	48	89	69	65	54	67	76	86	59	35	45	59	59	72	36	58	58	41	27
Merged-chr9-105283005-4	chr9	105282874	105283148	+	0	1.101e+56	intron (NM_172461, intron 12 of 15)	intron (NM_172461, intron 12 of 15)	112276	NM_172461	208583	Mm.347509	NM_172461	ENSMUSG00000035032	Nek11	4932416N14Rik	NIMA (never in mitosis gene a)-related expressed kinase 11	protein-coding	30	25	19	28	14	2	13	11	11	13	13	10	6	20	13	4	5	26	27	30	27	5	10	9	18	24	14	12	20	6	5
Merged-chr8-57468767-50	chr8	57468215	57469345	+	0	1.11111111110111e+56	intron (NM_009136, intron 1 of 2)	B4A|SINE|B4	12857	NM_009136	20284	Mm.12886	NM_009136	ENSMUSG00000031610	Scrg1	AW124307	scrapie responsive gene 1	protein-coding	223	268	147	168	80	29	102	68	73	40	104	47	122	106	104	113	127	240	228	249	147	60	63	112	130	230	38	30	191	48	45
Merged-chr16-22001759-29	chr16	22001147	22002147	+	0	1.1100111111e+55	Intergenic	B3|SINE|B2	-6105	NM_001289581	239759	Mm.33192	NM_153404	ENSMUSG00000044626	Liph	C130037N08Rik|D16Wsu119e|H06|Lpdlr|P3|PLA1B|lpd1|lpd2|mPA-PLA1	lipase, member H	protein-coding	45	62	58	100	38	4	32	53	58	44	71	57	19	34	34	34	35	67	54	89	76	16	25	37	49	59	22	34	77	38	35
Merged-chr14-64098471-72	chr14	64096549	64100161	+	0	1.11110111111111e+56	TTS (NM_001193631)	TTS (NM_001193631)	4659	NM_001193631	100504162	Mm.72752	NM_001193631	ENSMUSG00000052099	Prss51	1700007N14Rik	protease, serine 51	protein-coding	449	477	275	326	192	59	364	255	266	123	313	283	400	674	398	384	378	426	394	426	340	89	193	427	584	503	158	189	291	228	151
Merged-chr14-122042169-58	chr14	122041131	122042951	+	0	1.11111111111111e+56	Intergenic	Intergenic	7367	NM_001037744	223262	Mm.297637	NM_001037744	ENSMUSG00000071229	Timm8a2	-	translocase of inner mitochondrial membrane 8A2	protein-coding	245	326	171	224	286	148	138	182	204	90	245	165	146	276	194	216	190	278	235	246	192	137	260	182	198	268	115	123	201	133	91
Merged-chr11-74926162-57	chr11	74925143	74927444	+	0	1.11111111111111e+56	promoter-TSS (NM_001362743)	promoter-TSS (NM_001362743)	-345	NM_001362744	27364	Mm.131443	NM_013761	ENSMUSG00000001323	Srr	M100034|Rgsc34|Srs	serine racemase	protein-coding	613	653	423	560	650	320	375	552	681	322	562	546	566	887	606	597	565	630	550	610	484	393	698	401	481	663	307	370	491	375	282
Merged-chr1-184853003-73	chr1	184851441	184854324	+	0	1.11111111111111e+56	Intergenic	Intergenic	-6431	NM_001368286	67247	Mm.177724	NM_133684	ENSMUSG00000073481	Marc2	2810484M10Rik|Mosc2|mARC1	mitochondrial amidoxime reducing component 2	protein-coding	521	609	356	444	649	280	343	412	619	346	530	375	499	810	536	544	557	570	456	587	371	390	582	405	431	566	305	311	400	231	238
Merged-chr2-131423217-57	chr2	131422575	131423972	+	0	1.11111111111111e+56	Intergenic	Intergenic	-68589	NM_001177834	228608	Mm.136586	NM_145533	ENSMUSG00000027333	Smox	B130066H01Rik|PAO|PAOh1|SMO	spermine oxidase	protein-coding	210	295	183	186	387	259	158	206	243	108	200	178	222	328	223	236	228	233	191	272	212	233	403	184	225	293	122	143	197	125	126
Merged-chr11-67966142-57	chr11	67965208	67967083	+	0	1.11111111111111e+56	promoter-TSS (NM_018768)	promoter-TSS (NM_018768)	-313	NM_001361352	55943	Mm.3973	NM_018768	ENSMUSG00000020903	Stx8	0610007H08Rik|1110002H11Rik|4930571E13Rik|CARB	syntaxin 8	protein-coding	352	312	258	306	313	116	169	292	374	181	305	250	272	496	284	346	315	318	310	324	256	167	259	236	291	377	193	210	274	223	168
Merged-chr18-32894532-41	chr18	32894313	32894838	+	0	1.10110011111111e+56	Intergenic	Intergenic	-13902	NR_105779	102465186		NR_105779	ENSMUSG00000098252	Mir6361	Gm27612|mmu-mir-6361	microRNA 6361	ncRNA	48	62	38	56	49	14	30	59	51	37	66	58	73	85	55	48	53	80	80	58	64	29	40	39	62	48	47	40	43	18	29
Merged-chr5-24351891-57	chr5	24351321	24352620	+	0	1.11111111111111e+56	promoter-TSS (NM_013569)	promoter-TSS (NM_013569)	-366	NM_013569	16511	Mm.6539	NM_013569	ENSMUSG00000038319	Kcnh2	AI326795|ERG1|LQT|Lqt2|M-erg|Merg1|merg1a|merg1b	potassium voltage-gated channel, subfamily H (eag-related), member 2	protein-coding	141	152	131	132	167	68	148	187	297	128	265	201	234	313	262	259	258	160	140	150	115	97	148	173	185	163	103	131	139	139	115
Merged-chr9-51315656-42	chr9	51314837	51316178	+	0	1.11110011111001e+56	intron (NM_027217, intron 2 of 4)	intron (NM_027217, intron 2 of 4)	13410	NM_027217	69809	Mm.75315	NM_027217	ENSMUSG00000036027	1810046K07Rik	-	RIKEN cDNA 1810046K07 gene	protein-coding	93	137	72	152	72	27	16	130	163	63	183	126	28	57	42	48	33	131	115	166	87	44	69	35	55	97	32	69	68	59	83
Merged-chr5-135015705-54	chr5	135015372	135016329	+	0	1.11110111111111e+56	Intergenic	Intergenic	-2693	NR_026688	69812	Mm.18422	NR_026688	ENSMUSG00000085042	Abhd11os	2010001M06Rik|AI462243|Wbscr26|Wnscr26	abhydrolase domain containing 11, opposite strand	ncRNA	134	141	84	127	146	60	88	111	162	83	143	112	171	301	178	175	140	137	104	133	99	97	140	122	145	110	74	85	92	87	86
Merged-chr7-99539513-15	chr7	99539147	99539876	+	0	1.1e+52	intron (NM_178220, intron 1 of 14)	intron (NM_178220, intron 1 of 14)	4025	NM_177231	109689	Mm.260193	NM_177231	ENSMUSG00000018909	Arrb1	1200006I17Rik|AW208571|G430100A01Rik	arrestin, beta 1	protein-coding	86	83	91	91	249	195	122	56	71	48	88	82	128	217	113	119	103	115	130	103	70	128	297	147	151	105	37	50	72	41	48
Merged-chr19-56391795-57	chr19	56391199	56392387	+	0	1.11111111111111e+56	Intergenic	Intergenic	-1755	NM_001286552	18175	Mm.386769	NM_008733	ENSMUSG00000049134	Nrap	-	nebulin-related anchoring protein	protein-coding	177	252	163	179	309	165	171	218	257	127	257	228	217	325	209	206	233	208	182	252	186	160	313	167	228	208	133	137	120	109	120
Merged-chr15-100092256-58	chr15	100091496	100092821	+	0	1.11111111111111e+56	intron (NR_037311, intron 2 of 3)	intron (NR_037311, intron 2 of 3)	53494	NM_001159361	239667	Mm.243658	NM_172819	ENSMUSG00000023026	Dip2b	4932422C22|AI317237|AI854602|mKIAA1463	disco interacting protein 2 homolog B	protein-coding	174	179	104	153	186	90	112	191	222	125	234	195	231	394	289	260	272	218	193	183	150	125	169	182	230	178	109	120	128	83	122
Merged-chr6-71804270-55	chr6	71803646	71805232	+	0	1.11111111111111e+56	intron (NM_178608, intron 6 of 6)	intron (NM_178608, intron 6 of 6)	19345	NM_025430	66223	Mm.28579	NM_025430	ENSMUSG00000052962	Mrpl35	1110066C01Rik	mitochondrial ribosomal protein L35	protein-coding	125	152	135	143	145	77	106	149	225	96	173	133	178	260	158	169	190	136	168	128	143	94	190	128	193	131	114	91	116	94	77
Merged-chr7-30308725-57	chr7	30308042	30309649	+	0	1.11111111111111e+56	promoter-TSS (NM_198027)	promoter-TSS (NM_198027)	92	NM_198027	233065	Mm.276277	NM_198027	ENSMUSG00000042831	Alkbh6	AI839550|Abh6|C130099A02	alkB homolog 6	protein-coding	484	468	336	469	481	302	391	335	537	226	557	470	522	793	503	457	498	502	573	458	424	307	451	435	502	564	296	267	390	248	267
Merged-chr11-118744869-20	chr11	118744254	118745497	+	0	1.000011011e+54	intron (NM_001039168, intron 2 of 14)	intron (NM_001039168, intron 2 of 14)	16166	NM_001285438	52897	Mm.341103	NM_001024931	ENSMUSG00000025576	Rbfox3	Fox-3|Hrnbp3|NeuN|Neuna60	RNA binding protein, fox-1 homolog (C. elegans) 3	protein-coding	96	117	111	111	40	12	46	91	98	67	123	112	40	51	35	52	40	113	99	102	117	31	34	88	71	144	67	69	100	77	47
Merged-chr17-36227137-16	chr17	36226883	36227318	+	0	1.10100010000111e+56	Intergenic	Intergenic	30746	NM_026308	67676	Mm.27131	NM_026308	ENSMUSG00000024446	Rpp21	0610037N01Rik	ribonuclease P 21 subunit	protein-coding	67	83	41	94	54	37	103	81	67	38	49	47	95	193	124	99	110	56	56	73	34	47	59	69	95	61	66	39	64	41	33
Merged-chr4-63417540-55	chr4	63417131	63418087	+	0	1.11111111111111e+56	intron (NM_001008791, intron 10 of 12)	intron (NM_001008791, intron 10 of 12)	-14164	NM_001045514	100182	Mm.387725	NM_001045514	ENSMUSG00000039158	Akna	AI597013	AT-hook transcription factor	protein-coding	76	146	88	105	137	77	66	113	132	79	113	84	108	184	126	139	136	98	125	85	95	113	150	89	157	127	62	75	98	89	78
Merged-chr17-25941896-57	chr17	25941120	25943253	+	0	1.11111111111111e+56	promoter-TSS (NM_001357592)	promoter-TSS (NM_001357592)	-197	NM_011822	14755	Mm.362054	NM_011822	ENSMUSG00000025728	Pigq	Gpi1|Gpi1h|Gpi1p|Gpih	phosphatidylinositol glycan anchor biosynthesis, class Q	protein-coding	275	303	217	243	286	98	132	289	332	186	298	218	237	429	321	300	205	237	301	304	226	139	253	190	246	256	159	134	199	228	148
Merged-chr11-115134079-57	chr11	115133530	115135281	+	0	1.11111111111111e+56	promoter-TSS (NM_001169153)	promoter-TSS (NM_001169153)	-413	NM_145634	246746	Mm.277387	NM_145634	ENSMUSG00000047798	Cd300lf	CLIM1|CLM-1|CLM1|Digr2|F730004D16Rik|IREM1|IgSF13|LMIR3|Pigr3	CD300 molecule like family member F	protein-coding	206	242	148	223	481	244	194	195	261	130	244	243	400	591	377	397	316	246	208	226	220	246	412	333	330	248	159	147	216	135	155
Merged-chr7-100157823-11	chr7	100157574	100158013	+	0	1.00000010000001e+52	Intergenic	Intergenic	-1484	NM_026010	67164	Mm.46777	NM_026010	ENSMUSG00000030725	Lipt2	2610209A20Rik	lipoyl(octanoyl) transferase 2 (putative)	protein-coding	69	49	43	51	99	42	37	44	62	36	58	76	54	63	42	33	35	38	56	76	45	44	91	52	64	52	45	52	66	46	45
Merged-chr7-140186875-18	chr7	140186588	140187232	+	0	1.111000000001e+56	Intergenic	Intergenic	10806	NM_146518	258511	Mm.334306	NM_146518	ENSMUSG00000051051	Olfr523	MOR104-4	olfactory receptor 523	protein-coding	106	86	64	75	30	13	26	25	50	25	38	19	30	44	29	40	19	79	90	90	56	21	15	52	60	95	16	7	77	11	27
Merged-chr5-104571664-57	chr5	104570914	104572452	+	0	1.11111111111111e+56	promoter-TSS (NM_001346672)	promoter-TSS (NM_001346672)	11	NM_001346671	69623	Mm.69919	NM_027142		Zfp33b	2310012P17Rik	zinc finger protein 33B	protein-coding	413	456	310	397	404	252	323	371	447	179	360	321	501	550	396	368	371	378	380	397	370	238	445	357	478	489	257	271	335	180	218
Merged-chr5-122397179-56	chr5	122395779	122398238	+	0	1.11111111111111e+56	intron (NM_019824, intron 2 of 6)	intron (NM_019824, intron 2 of 6)	5130	NM_019824	56378	Mm.275942	NM_019824	ENSMUSG00000029465	Arpc3	1110006A04Rik|p21-ARC|p21-Ar|p21Arc	actin related protein 2/3 complex, subunit 3	protein-coding	518	625	392	551	385	222	302	406	566	284	486	383	401	751	528	388	432	552	538	612	515	259	419	398	427	715	298	281	560	260	272
Merged-chr12-107998886-45	chr12	107998459	107999225	+	0	1.11110111011111e+56	intron (NM_001079883, intron 1 of 3)	intron (NM_001079883, intron 1 of 3)	4572	NM_001079883	58208	Mm.392694	NM_021399	ENSMUSG00000048251	Bcl11b	9130430L19Rik|AI604821|B630002E05Rik|BCL-11B|Ctip2|Rit1	B cell leukemia/lymphoma 11B	protein-coding	72	69	69	76	43	12	40	65	85	29	73	57	82	144	90	92	115	95	98	93	93	36	40	68	73	109	58	64	92	40	38
Merged-chrX-21334515-43	chrX	21333543	21335277	+	0	1.11100111111111e+56	intron (NR_033482, intron 1 of 2)	intron (NR_033482, intron 1 of 2)	317	NR_033482	629024	Mm.391230	NR_033482	ENSMUSG00000087586	Gm6938	EG629024	predicted gene 6938	ncRNA	176	202	136	160	37	16	101	140	206	75	164	124	73	203	137	134	99	196	179	181	128	4	42	108	173	140	96	69	132	79	97
Merged-chr2-34963451-57	chr2	34962791	34964071	+	0	1.11111111111111e+56	Intergenic	Intergenic	-1659	NM_001326601	22029	Mm.239514	NM_009421	ENSMUSG00000026875	Traf1	4732496E14Rik	TNF receptor-associated factor 1	protein-coding	491	636	341	471	308	142	328	342	446	179	332	309	457	774	533	359	494	497	486	537	413	151	246	418	459	607	249	229	436	170	201
Merged-chr8-72135962-59	chr8	72134555	72137981	+	0	1.11111111111111e+56	intron (NM_001001491, intron 1 of 7)	intron (NM_001001491, intron 1 of 7)	980	NM_001001491	326618	Mm.295124	NM_001001491	ENSMUSG00000031799	Tpm4	2610528G24Rik|Tpm4.2|Tpm4.2cy	tropomyosin 4	protein-coding	584	609	438	519	702	279	592	483	753	345	686	540	846	1528	955	906	818	627	519	608	390	316	607	711	861	639	375	339	473	425	338
Merged-chr8-111626185-45	chr8	111625308	111626806	+	0	1.1111101111101e+56	TTS (NM_001168622)	TTS (NM_001168622)	4279	NM_027570	52815	Mm.27589	NM_027570	ENSMUSG00000031958	Ldhd	4733401P21Rik|D8Bwg1320e|DLD	lactate dehydrogenase D	protein-coding	295	258	199	243	312	113	108	162	199	108	185	134	123	298	140	157	167	295	260	313	196	186	324	166	198	322	107	108	238	139	110
Merged-chr3-97942650-57	chr3	97941549	97943458	+	0	1.11111111111111e+56	intron (NM_001033779, intron 1 of 1)	intron (NM_001033779, intron 1 of 1)	12330	NM_001033779	433632	Mm.212421	NM_001033779		Gm5544	EG433632	predicted gene 5544	protein-coding	226	275	195	239	256	52	115	162	222	156	233	212	161	259	188	181	167	241	220	244	229	136	206	119	163	262	125	144	203	148	113
Merged-chr6-31033218-57	chr6	31032818	31033511	+	0	1.11111111111111e+56	Intergenic	MLT2B2|LTR|ERVL	29583	NR_029744	387222		NR_029744	ENSMUSG00000065610	Mir29a	Mirn29a|mir-29a|mmu-mir-29a	microRNA 29a	ncRNA	152	169	139	143	135	72	80	155	154	73	162	123	133	225	100	155	173	209	143	164	178	78	118	123	136	184	104	105	137	82	91
Merged-chr7-126884651-57	chr7	126883613	126885358	+	0	1.11111111111111e+56	5' UTR (NM_001163775, exon 1 of 16)	5' UTR (NM_001163775, exon 1 of 16)	482	NM_001163775	381921	Mm.259634	NM_001163774	ENSMUSG00000059981	Taok2	1110033K02Rik|B230344N16|MAP3K17|PSK|PSK1|TAO1|TAO2|mKIAA0881	TAO kinase 2	protein-coding	571	606	424	470	672	376	450	526	636	311	511	446	663	956	690	573	552	571	604	550	468	440	731	450	495	614	285	332	495	351	345
Merged-chr2-164168431-55	chr2	164167435	164169066	+	0	1.11110111111111e+56	exon (NM_008435, exon 3 of 4)	exon (NM_008435, exon 3 of 4)	2863	NM_008435	16538	Mm.6217	NM_008435	ENSMUSG00000040164	Kcns1	Kv9.1	K+ voltage-gated channel, subfamily S, 1	protein-coding	190	195	166	157	141	39	76	170	201	82	194	171	193	241	200	255	187	191	139	149	154	97	135	100	107	210	94	108	133	104	80
Merged-chr5-105062555-50	chr5	105061902	105063311	+	0	1.11110111111111e+56	Intergenic	Intergenic	-9045	NM_029509	76074	Mm.458519	NM_029509	ENSMUSG00000034438	Gbp8	5830443L24Rik|mGBP8	guanylate-binding protein 8	protein-coding	170	199	134	143	82	29	71	144	208	103	178	107	119	202	95	98	110	170	181	184	129	43	71	92	120	125	61	86	93	81	62
Merged-chr11-94236272-55	chr11	94235711	94236776	+	0	1.11111111111111e+56	3' UTR (NM_181819, exon 2 of 2)	3' UTR (NM_181819, exon 2 of 2)	6336	NM_181819	278507	Mm.342216	NM_181819	ENSMUSG00000044177	Wfikkn2	2610304F08Rik|AY100450|Gasp1|WFIKKNRP	WAP, follistatin/kazal, immunoglobulin, kunitz and netrin domain containing 2	protein-coding	146	110	111	116	176	98	106	100	169	87	166	132	147	233	155	152	149	115	113	144	106	103	197	115	152	139	62	82	103	96	86
Merged-chr1-179606134-30	chr1	179605537	179606863	+	0	1.11100011111e+56	intron (NM_146105, intron 6 of 10)	intron (NM_146105, intron 6 of 10)	59671	NM_146105	226744	Mm.87662	NM_146105	ENSMUSG00000038949	Cnst	9630058J23Rik	consortin, connexin sorting protein	protein-coding	207	277	130	220	14	6	6	137	244	89	199	136	15	23	20	16	12	235	190	227	134	23	25	4	24	169	63	77	143	66	68
Merged-chr2-127189749-45	chr2	127188777	127190386	+	0	1.11110111111111e+56	intron (NM_198630, intron 1 of 1)	RMER21A|LTR|ERV1	18699	NM_198630	329509	Mm.120738	NM_198630	ENSMUSG00000044145	1810024B03Rik	-	RIKEN cDNA 1810024B03 gene	protein-coding	209	269	174	252	62	18	99	108	152	84	166	146	73	113	72	96	103	234	232	224	206	38	46	125	116	239	85	130	209	96	86
Merged-chr9-102622486-32	chr9	102622322	102622771	+	0	1.0111100111111e+56	intron (NM_001301689, intron 2 of 14)	intron (NM_001301689, intron 2 of 14)	3578	NM_001301689	28135	Mm.38910	NM_001081122	ENSMUSG00000032534	Cep63	4921501M07|AL450317.13gm1|AW107703|CD20R|D9Mgc41|D9Mgc48e|ET2	centrosomal protein 63	protein-coding	95	81	78	96	118	62	48	74	120	51	100	78	80	155	88	69	66	107	81	85	76	78	108	65	83	86	55	80	86	47	40
Merged-chr13-58115330-56	chr13	58114744	58115879	+	0	1.11111111111111e+56	Intergenic	Intergenic	-1664	NM_001362415	100503085	Mm.379256	NM_001195075	ENSMUSG00000014164	Klhl3	7530408C15Rik|AI430941|EG627648	kelch-like 3	protein-coding	501	545	279	430	295	198	168	348	623	227	509	380	190	395	215	220	263	599	528	524	401	208	262	182	271	638	306	263	415	258	244
Merged-chr19-34666334-36	chr19	34665955	34666604	+	0	1.0100101111111e+55	Intergenic	Intergenic	25390	NM_008331	15957	Mm.439751	NM_008331	ENSMUSG00000034459	Ifit1	ISG56|Ifi56|P56	interferon-induced protein with tetratricopeptide repeats 1	protein-coding	76	99	54	106	82	42	55	50	89	62	86	64	64	94	81	89	88	80	66	70	79	67	77	59	85	87	35	52	79	56	37
Merged-chr9-47590047-27	chr9	47589597	47590428	+	0	1.11100011111e+56	intron (NM_001025600, intron 1 of 8)	intron (NM_001025600, intron 1 of 8)	59660	NM_001025600	54725	Mm.234832	NM_018770	ENSMUSG00000032076	Cadm1	2900073G06Rik|3100001I08Rik|AI987920|Bl2|Igsf4|Igsf4a|Necl2|RA175|RA175A|RA175B|RA175C|RA175N|ST17|SgIGSF|SynCam|Tslc1	cell adhesion molecule 1	protein-coding	163	148	72	114	14	8	4	61	64	67	99	62	8	8	3	1	8	162	134	126	78	8	7	1	7	144	60	41	76	25	31
Merged-chr12-51970868-57	chr12	51969391	51972029	+	0	1.11111111111111e+56	intron (NM_177171, intron 1 of 35)	intron (NM_177171, intron 1 of 35)	611	NM_177171	320487	Mm.131941	NM_177171	ENSMUSG00000035181	Heatr5a	C230081H03Rik|D930036F22Rik|mKIAA1316	HEAT repeat containing 5A	protein-coding	574	598	448	518	610	353	361	556	680	310	585	433	519	918	642	624	518	616	548	572	470	410	594	462	494	658	295	344	468	273	302
Merged-chr10-24823929-57	chr10	24823229	24824647	+	0	1.11111111111111e+56	intron (NM_134005, intron 4 of 24)	intron (NM_134005, intron 4 of 24)	12257	NM_134005	209558	Mm.338425	NM_134005	ENSMUSG00000019989	Enpp3	AI876438|CD203c	ectonucleotide pyrophosphatase/phosphodiesterase 3	protein-coding	308	321	217	272	293	138	279	244	378	147	334	259	347	629	417	358	308	296	312	346	260	135	229	340	428	354	145	180	261	146	177
Merged-chr16-49504204-57	chr16	49503539	49505011	+	0	1.11111111111111e+56	Intergenic	Intergenic	-195019	NM_028680	73916	Mm.241276	NM_028680	ENSMUSG00000032965	Ift57	4833420A15Rik|Esrrbl1|Hippi|MHS4R2	intraflagellar transport 57	protein-coding	306	351	184	325	186	100	273	256	315	141	325	205	356	542	402	328	342	273	280	368	237	113	186	280	375	322	147	171	225	158	102
Merged-chr6-97305306-35	chr6	97304783	97306021	+	0	1.1111001111111e+56	intron (NM_001346639, intron 16 of 22)	intron (NM_001346639, intron 16 of 22)	-52645	NM_001081157	320502	Mm.68163	NM_001081157	ENSMUSG00000044086	Lmod3	5430424A14Rik	leiomodin 3 (fetal)	protein-coding	104	126	117	103	79	22	24	76	92	42	70	52	45	78	36	62	49	125	113	140	116	45	55	36	107	124	46	50	122	49	43
Merged-chr11-54257129-28	chr11	54256803	54257633	+	0	1.11100111010101e+56	Intergenic	Intergenic	-7319	NM_009969	12981	Mm.4922	NM_009969	ENSMUSG00000018916	Csf2	CSF|Csfgm|GMCSF|Gm-CSf|MGI-IGM	colony stimulating factor 2 (granulocyte-macrophage)	protein-coding	63	74	54	76	75	30	31	77	107	37	92	59	71	94	82	79	63	102	51	94	52	38	67	67	95	78	32	59	53	46	36
Merged-chr15-101210408-50	chr15	101209772	101211293	+	0	1.11111111111111e+56	intron (NM_007395, intron 8 of 8)	intron (NM_007395, intron 8 of 8)	-10715	NR_045996	105968	Mm.120798	NR_045996	ENSMUSG00000115944	AU021063	-	expressed sequence AU021063	ncRNA	123	136	132	99	142	49	78	97	142	49	118	129	115	183	104	122	101	109	111	119	123	56	108	67	111	106	57	91	111	85	67
Merged-chr19-24459948-26	chr19	24459468	24460424	+	0	1.11100111000001e+56	intron (NM_008846, intron 1 of 14)	L1M3|LINE|L1	17528	NM_026520	68034	Mm.440181	NM_026520	ENSMUSG00000074922	Fam122a	2410124L17Rik|2900009I07Rik|Gm9849	family with sequence similarity 122, member A	protein-coding	83	148	98	90	11	4	66	36	43	22	24	36	34	48	39	41	23	126	105	82	61	9	4	78	98	74	14	25	57	21	7
Merged-chr17-24289218-49	chr17	24288578	24290202	+	0	1.11110111111111e+56	exon (NM_001031621, exon 20 of 31)	exon (NM_001031621, exon 20 of 31)	-37981	NM_007634	12449	Mm.77695	NM_007634	ENSMUSG00000072082	Ccnf	CycF|Fbxo1	cyclin F	protein-coding	256	307	218	246	136	41	183	170	165	95	213	144	145	220	162	155	79	283	274	296	301	98	126	252	263	193	101	65	181	103	96
Merged-chr16-10665438-60	chr16	10663821	10666168	+	0	1.11111111111111e+56	intron (NM_177562, intron 18 of 22)	intron (NM_177562, intron 18 of 22)	119655	NM_001204229	74374	Mm.159176	NM_177562	ENSMUSG00000068663	Clec16a	4932416N17Rik|curt|mKIAA0350	C-type lectin domain family 16, member A	protein-coding	568	639	453	571	239	89	326	505	645	316	625	500	450	649	402	443	425	604	594	566	456	159	199	377	392	602	347	321	484	350	258
Merged-chr11-117825357-66	chr11	117824177	117826367	+	0	1.11111111111111e+56	promoter-TSS (NM_001363160)	promoter-TSS (NM_001363160)	-647	NM_001363159	71562	Mm.273958	NM_027827	ENSMUSG00000017718	Afmid	9030621K19Rik|Ammd|FKF|KFA|Kf|formylase	arylformamidase	protein-coding	304	367	318	319	574	299	235	321	420	205	378	310	383	635	496	383	374	335	268	364	324	347	565	289	402	372	161	235	288	208	204
Merged-chr13-109789297-26	chr13	109788843	109789615	+	0	1.01100111011e+56	intron (NM_011056, intron 7 of 16)	intron (NM_011056, intron 7 of 16)	-114580	NR_035442	100316683		NR_035442	ENSMUSG00000084651	Mir1904	Mirn1904|mmu-mir-1904	microRNA 1904	ncRNA	62	44	46	76	28	9	24	48	65	26	74	48	12	26	18	22	23	68	40	67	53	18	18	15	27	40	31	35	66	41	20
Merged-chr7-130673897-52	chr7	130673359	130674366	+	0	1.11111111011111e+56	intron (NM_206856, intron 3 of 20)	intron (NM_206856, intron 3 of 20)	-18756	NM_001347637	57752	Mm.86322	NM_021314	ENSMUSG00000030852	Tacc2	mKIAA4180	transforming, acidic coiled-coil containing protein 2	protein-coding	51	78	72	65	112	50	60	89	142	53	82	87	115	170	105	109	78	105	66	84	88	69	119	82	91	73	41	44	61	80	71
Merged-chr16-18696701-52	chr16	18696396	18697059	+	0	1.11111111111111e+56	Intergenic	Intergenic	-66789	NM_213614	18951	Mm.20365	NM_213614	ENSMUSG00000072214	Sept5	Cdcrel-1|Cdcrel1|Pnutl1	septin 5	protein-coding	124	127	95	97	76	55	76	128	156	76	140	96	82	119	88	91	69	134	141	110	114	36	92	83	98	110	66	73	86	63	67
Merged-chr19-37795729-35	chr19	37795233	37796263	+	0	1.11111101011111e+56	Intergenic	Intergenic	97940	NM_007811	13082	Mm.42230	NM_007811	ENSMUSG00000024987	Cyp26a1	Cyp26|P450RA|P450RAI|RAH	cytochrome P450, family 26, subfamily a, polypeptide 1	protein-coding	97	108	104	128	72	26	143	18	29	32	24	53	71	112	62	64	48	150	83	176	93	36	53	191	244	57	12	19	79	32	28
Merged-chr8-11001397-55	chr8	11000833	11002039	+	0	1.11111111111111e+56	intron (NM_001081212, intron 1 of 1)	intron (NM_001081212, intron 1 of 1)	-6414	NR_046017	619321	Mm.403007	NR_046017	ENSMUSG00000096938	9530052E02Rik	-	RIKEN cDNA 9530052E02 gene	ncRNA	148	153	163	167	188	75	97	134	176	81	154	142	167	259	193	137	163	174	154	158	120	70	152	156	124	171	91	114	122	83	84
Merged-chr18-51112900-31	chr18	51112665	51113175	+	0	1.11100011111111e+56	Intergenic	Intergenic	-4978	NM_001081224	71373	Mm.63546	NM_001081224	ENSMUSG00000073565	Prr16	5430406M13Rik|AI607429	proline rich 16	protein-coding	80	97	45	64	23	5	26	60	63	31	71	36	47	58	45	44	22	85	53	78	49	12	18	37	58	66	23	32	47	34	21
Merged-chr3-36151230-57	chr3	36150534	36152328	+	0	1.11111111111111e+56	intron (NM_001101478, intron 1 of 3)	CpG	351	NM_001101478	241944	Mm.260056	NM_001101478	ENSMUSG00000033883	Zfp267	D3Ertd254e	zinc finger protein 267	protein-coding	458	446	323	406	333	216	262	416	479	213	439	427	281	547	449	351	321	475	510	520	395	207	314	287	354	537	255	231	317	253	244
Merged-chr13-35906086-57	chr13	35905420	35906765	+	0	1.11111111111111e+56	intron (NM_145938, intron 1 of 7)	CpG	255	NM_145938	208366	Mm.35545	NM_145938	ENSMUSG00000021418	Rpp40	D8Bwg1265e|Rnasep1	ribonuclease P 40 subunit	protein-coding	554	525	339	466	518	287	433	454	633	282	588	429	616	828	635	536	502	591	591	574	460	311	495	431	594	576	366	298	437	288	277
Merged-chr1-69638277-53	chr1	69637559	69639870	+	0	1.11111111111111e+56	intron (NM_011770, intron 3 of 7)	intron (NM_011770, intron 3 of 7)	47246	NM_011770	22779	Mm.106343	NM_011770	ENSMUSG00000025997	Ikzf2	A730095J18Rik|Helios|Zfpn1a2|Znfn1a2	IKAROS family zinc finger 2	protein-coding	264	305	194	260	171	80	93	149	242	129	201	200	163	257	168	189	190	237	260	295	234	94	131	161	249	215	124	152	181	143	112
Merged-chr11-88054831-42	chr11	88054230	88055253	+	0	1.11100111011111e+56	TTS (NM_173374)	TTS (NM_173374)	7368	NM_173374	110809	Mm.391719	NM_173374	ENSMUSG00000018379	Srsf1	1110054N12Rik|5730507C05Rik|6330415C05Rik|AI482334|AW491331|Asf|Sf2|Sfrs1	serine/arginine-rich splicing factor 1	protein-coding	71	86	111	92	89	47	88	112	128	68	93	116	108	187	121	118	129	127	95	87	98	59	116	87	116	81	47	66	72	46	56
Merged-chr6-83125081-57	chr6	83124593	83125437	+	0	1.11111111111111e+56	exon (NM_023547, exon 1 of 5)	exon (NM_023547, exon 1 of 5)	104	NM_023547	70020	Mm.27814	NM_023547	ENSMUSG00000030034	Ino80b	2510009I23Rik|HMG1YL4|Hmga1l4|Papa1|Znhit4	INO80 complex subunit B	protein-coding	227	235	185	248	277	121	174	214	324	148	216	193	200	363	234	255	223	284	243	241	215	211	246	188	243	292	164	169	225	128	134
Merged-chr6-72997782-42	chr6	72997390	72998278	+	0	1.11101111111111e+56	Intergenic	Intergenic	-39086	NM_001190327	19240	Mm.3532	NM_025284	ENSMUSG00000079523	Tmsb10	Ptmb10|Tb10	thymosin, beta 10	protein-coding	107	80	83	116	40	22	49	136	164	44	164	108	43	84	59	56	52	80	96	118	86	35	24	49	83	109	67	85	78	64	66
Merged-chr15-103307343-34	chr15	103307061	103307584	+	0	1.11100111011111e+56	TTS (NM_030720)	TTS (NM_030720)	3116	NM_030720	80910	Mm.160369	NM_030720	ENSMUSG00000063234	Gpr84	EX33	G protein-coupled receptor 84	protein-coding	198	294	156	190	214	89	118	179	238	100	190	136	169	297	204	180	172	218	210	220	179	126	201	137	147	206	107	117	171	72	94
Merged-chr6-139249066-38	chr6	139248683	139249384	+	0	1.1010011101111e+56	Intergenic	Intergenic	73543	NR_045149	70962	Mm.410833	NR_045149	ENSMUSG00000108128	4922502N22Rik	-	RIKEN cDNA 4922502N22 gene	ncRNA	71	83	42	92	41	15	33	69	58	28	112	59	43	41	16	29	25	70	63	77	67	46	47	22	51	53	20	31	48	22	34
Merged-chr15-78935138-57	chr15	78934509	78935795	+	0	1.11111111111111e+56	intron (NM_133800, intron 1 of 5)	CpG	219	NM_133800	97961	Mm.157216	NM_133800	ENSMUSG00000033099	Nol12	C78541|Nop25	nucleolar protein 12	protein-coding	408	408	309	335	389	207	236	342	444	205	402	341	371	555	430	367	337	433	404	336	316	226	387	346	319	414	218	200	325	188	211
Merged-chr6-50294376-59	chr6	50293861	50295579	+	0	1.11110111111111e+56	3' UTR (NM_001163645, exon 22 of 22)	3' UTR (NM_001163645, exon 22 of 22)	-32951	NM_018769	54722	Mm.248361	NM_018769	ENSMUSG00000029821	Gsdme	2310037D07Rik|4932441K13Rik|Dfna5|Dfna5h|EG14210|Fin15	gasdermin E	protein-coding	172	161	109	123	317	143	84	116	141	115	114	135	175	273	130	124	187	162	136	163	127	190	315	130	162	170	76	85	139	71	94
Merged-chr12-98628111-57	chr12	98627209	98628877	+	0	1.11111111111111e+56	promoter-TSS (NM_001289574)	promoter-TSS (NM_001289574)	-99	NM_001289573	104871	Mm.210053	NM_178914	ENSMUSG00000021007	Spata7	AI661438|B230306G18Rik|HSD3	spermatogenesis associated 7	protein-coding	354	360	310	349	288	153	226	368	418	182	386	319	307	483	341	364	323	386	391	354	268	167	244	247	336	449	191	205	319	231	198
Merged-chr17-84790867-57	chr17	84790012	84791615	+	0	1.11111111111111e+56	promoter-TSS (NM_028233)	promoter-TSS (NM_028233)	-27	NM_028233	72416	Mm.217027	NM_028233	ENSMUSG00000024120	Lrpprc	3110001K13Rik|C76645|Gp130|Lrp130|Lsfc	leucine-rich PPR-motif containing	protein-coding	792	712	460	615	673	384	527	591	822	355	714	555	707	1106	737	684	640	751	784	662	570	441	703	533	670	747	426	352	538	317	391
Merged-chr17-56627270-57	chr17	56626166	56628177	+	0	1.11111111111111e+56	promoter-TSS (NM_175350)	promoter-TSS (NM_175350)	124	NM_001357897	106757	Mm.23401	NM_175350	ENSMUSG00000040828	Catsperd	4921529N20Rik|4933402B14Rik|619718|AW045609|Gm6095|Tmem146	cation channel sperm associated auxiliary subunit delta	protein-coding	695	845	518	655	711	350	516	672	888	398	768	678	672	1053	709	742	651	720	809	746	618	407	678	508	733	784	441	413	514	332	376
Merged-chr6-56148674-49	chr6	56148060	56149152	+	0	1.11110111111111e+56	intron (NM_001025568, intron 11 of 16)	RLTR13D5|LTR|ERVK	131109	NM_011153	19051	Mm.42096	NM_011153	ENSMUSG00000002930	Ppp1r17	Gsbs|Ppp1r2	protein phosphatase 1, regulatory subunit 17	protein-coding	157	181	129	204	49	24	180	165	163	88	281	172	172	219	95	110	141	162	154	196	178	41	52	176	206	184	85	91	196	66	104
Merged-chr19-45311098-44	chr19	45310646	45311593	+	0	1.11110111111111e+56	Intergenic	Intergenic	-52615	NM_001360122	12234	Mm.119717	NM_009771	ENSMUSG00000025217	Btrc	Beta-Trcp1|E3RS-IkappaB|E3RSIkappaB|FWD1|Fbw1a|HOS|SCF b-TRCP|Slimb|b-TrCP|beta-TrCP	beta-transducin repeat containing protein	protein-coding	108	106	63	79	99	47	65	94	120	92	125	102	123	212	146	186	138	90	99	94	85	55	88	74	124	105	69	60	81	85	47
Merged-chr5-76653142-28	chr5	76652354	76653896	+	0	1.11100011111e+56	Intergenic	Intergenic	64426	NM_199032	381644	Mm.332452	NM_199032	ENSMUSG00000036403	Cep135	BC062951|Cep4|Gm1044	centrosomal protein 135	protein-coding	243	262	120	170	23	4	0	153	217	117	168	124	16	21	6	6	17	280	237	225	149	15	23	13	13	304	81	120	162	60	77
Merged-chr10-128377149-57	chr10	128376291	128378025	+	0	1.11111111111111e+56	promoter-TSS (NM_172790)	promoter-TSS (NM_172790)	34	NM_172790	237615	Mm.440177	NM_172790	ENSMUSG00000014498	Ankrd52	6430544C07|G431002C21Rik	ankyrin repeat domain 52	protein-coding	421	467	322	350	443	212	317	387	550	203	476	438	471	699	564	513	451	469	352	423	367	299	476	338	422	464	216	232	292	194	241
Merged-chr1-183147348-57	chr1	183146299	183148030	+	0	1.11111111111111e+56	intron (NM_001278219, intron 2 of 8)	intron (NM_001278219, intron 2 of 8)	393	NM_001278220	68897	Mm.327216	NM_026866	ENSMUSG00000030768	Disp1	1190008H24Rik|DispA	dispatched RND transporter family member 1	protein-coding	301	335	228	337	225	116	164	306	373	161	418	269	150	223	190	162	150	362	345	289	235	157	252	163	209	288	199	154	206	136	142
Merged-chr16-38197376-54	chr16	38196646	38198001	+	0	1.11111111111111e+56	intron (NM_001347232, intron 7 of 11)	intron (NM_001347232, intron 7 of 11)	97501	NM_010936	18171	Mm.8509	NM_010936	ENSMUSG00000022809	Nr1i2	PXR|PXR.1|PXR.2|PXR1|SXR|mPXR	nuclear receptor subfamily 1, group I, member 2	protein-coding	98	108	106	123	108	38	90	121	155	80	138	107	114	164	117	132	97	136	158	101	110	65	90	85	108	114	68	90	104	84	83
Merged-chr1-189922076-57	chr1	189920956	189922972	+	0	1.11111111111111e+56	intron (NM_026796, intron 1 of 11)	CpG	327	NM_026796	226830	Mm.156895	NM_026796	ENSMUSG00000026603	Smyd2	1110020E07Rik|4930402C15|KMT3C|Zmynd14	SET and MYND domain containing 2	protein-coding	519	515	334	388	475	225	286	438	566	261	484	475	407	570	399	497	327	536	470	435	388	307	453	347	437	552	269	304	362	252	228
Merged-chr16-85546860-9	chr16	85546603	85547225	+	0	1.1100011e+55	intron (NM_144853, intron 1 of 3)	intron (NM_144853, intron 1 of 3)	3459	NM_144853	224405	Mm.213203	NM_144853	ENSMUSG00000041134	Cyyr1	-	cysteine and tyrosine-rich protein 1	protein-coding	66	101	69	99	14	4	24	54	48	32	36	42	8	14	15	13	12	47	79	63	37	12	15	26	18	76	23	15	45	11	8
Merged-chr12-51691670-57	chr12	51690661	51692602	+	0	1.11111111111111e+56	exon (NM_052973, exon 1 of 18)	exon (NM_052973, exon 1 of 18)	283	NM_001364437	94186	Mm.65979	NM_052973	ENSMUSG00000020954	Strn3	Gs2na|SG2NA	striatin, calmodulin binding protein 3	protein-coding	968	1036	702	804	859	521	623	867	1181	431	913	776	933	1308	1084	920	860	1041	1056	935	813	576	925	800	863	1064	591	457	717	427	495
Merged-chr6-72544537-57	chr6	72543958	72545574	+	0	1.11111111111111e+56	intron (NM_001271415, intron 1 of 10)	YREP_Mm|Unknown|Unknown	229	NM_001271415	12332	Mm.18626	NM_007599	ENSMUSG00000056737	Capg	gCap39|mbh1	capping protein (actin filament), gelsolin-like	protein-coding	461	482	302	392	480	224	431	351	591	260	500	360	532	804	523	448	495	497	509	495	360	269	436	459	576	508	312	253	337	175	174
Merged-chr9-99180436-54	chr9	99179826	99180995	+	0	1.11111111111111e+56	Intergenic	Intergenic	-40199	NM_029094	74769	Mm.213128	NM_029094	ENSMUSG00000032462	Pik3cb	1110001J02Rik|AI447572|p110beta	phosphatidylinositol-4,5-bisphosphate 3-kinase catalytic subunit beta	protein-coding	193	212	151	212	227	124	170	159	170	66	153	135	211	290	192	246	132	218	201	180	161	116	193	199	229	184	88	105	128	66	79
Merged-chr19-6085306-57	chr19	6084469	6086053	+	0	1.11111111111111e+56	promoter-TSS (NM_024231)	promoter-TSS (NM_024231)	164	NM_026410	67849	Mm.23526	NM_026410	ENSMUSG00000024791	Cdca5	2610036L13Rik|AL024086|AW536684|C85404	cell division cycle associated 5	protein-coding	459	488	330	418	621	337	354	383	597	282	457	406	566	835	681	525	477	413	353	472	369	403	568	451	533	492	267	342	351	280	284
Merged-chr6-89351787-33	chr6	89351099	89352454	+	0	1.11100011111e+56	intron (NM_008881, intron 3 of 31)	intron (NM_008881, intron 3 of 31)	10837	NM_008881	18844	Mm.3789	NM_008881	ENSMUSG00000030084	Plxna1	2600013D04Rik|NOV|PlexA1|Plxn1|mKIAA4053	plexin A1	protein-coding	170	193	155	172	70	19	13	253	284	90	208	167	29	28	26	42	28	258	191	192	150	47	45	30	31	237	129	164	167	95	95
Merged-chrX-163292185-28	chrX	163291796	163292633	+	0	1.1110011101101e+56	intron (NR_038088, intron 1 of 5)	intron (NR_038088, intron 1 of 5)	60350	NR_038088	100568459		NR_038088	ENSMUSG00000115783	Bc1	Gm24367	brain cytoplasmic RNA 1	ncRNA	86	64	49	78	12	0	19	40	54	28	80	64	19	37	27	20	14	93	57	96	87	11	21	39	48	69	14	37	81	17	28
Merged-chr7-64872799-57	chr7	64872029	64873452	+	0	1.11111111111111e+56	exon (NM_023239, exon 1 of 1)	exon (NM_023239, exon 1 of 1)	300	NM_023239	66647	Mm.19944	NM_023239	ENSMUSG00000070520	Nsmce3	5730494G16Rik|AI642138|BB044375|HCA4|Mageg1|Ndnl2|mage-g1	NSE3 homolog, SMC5-SMC6 complex component	protein-coding	468	506	360	393	376	190	321	451	546	225	450	351	428	661	451	494	368	464	478	443	383	216	360	329	400	523	229	279	325	215	203
Merged-chr2-93458436-32	chr2	93457673	93459703	+	0	1.110000011111e+52	intron (NR_040532, intron 2 of 4)	intron (NR_040532, intron 2 of 4)	3163	NM_001271461	12521	Mm.4261	NM_007656	ENSMUSG00000027215	Cd82	AA682076|AL023070|C33|IA4|Kai1|Tspan27	CD82 antigen	protein-coding	210	284	159	203	527	332	444	228	227	194	279	306	494	894	602	512	588	196	232	221	198	286	538	448	516	266	189	172	208	204	172
Merged-chr16-42190432-57	chr16	42189722	42191002	+	0	1.11111111111111e+56	Intergenic	CpG	113107	NR_105858	102466172		NR_105858	ENSMUSG00000098300	Mir6540	Gm27780|mir-6540|mmu-mir-6540	microRNA 6540	ncRNA	491	538	288	430	220	152	290	389	495	241	395	375	372	537	391	367	363	440	510	423	422	145	289	331	428	509	277	262	342	220	194
Merged-chr6-87672246-57	chr6	87671530	87672973	+	0	1.11111111111111e+56	promoter-TSS (NM_024251)	promoter-TSS (NM_024251)	-83	NM_001170489	72103	Mm.31770	NM_024251	ENSMUSG00000030051	Aplf	2010301N04Rik|AI452191	aprataxin and PNKP like factor	protein-coding	605	625	389	513	584	357	350	479	601	256	560	407	503	824	544	506	597	567	564	595	481	363	583	422	538	660	315	308	476	256	297
Merged-chr14-48289245-29	chr14	48288358	48290487	+	0	1.11100011011e+56	Intergenic	Intergenic	90706	NR_003630	624367	Mm.445185	NM_001037921	ENSMUSG00000021846	Gm6498	EG624367	glyceraldehyde-3-phosphate dehydrogenase pseudogene	pseudo	205	239	161	140	68	41	13	82	94	33	88	90	30	49	34	21	36	221	235	168	160	28	42	36	53	222	41	47	180	133	78
Merged-chr9-63974934-55	chr9	63973806	63975850	+	0	1.11111111111111e+56	intron (NM_008542, intron 3 of 3)	intron (NM_008542, intron 3 of 3)	47231	NM_008542	17130	Mm.325757	NM_008542	ENSMUSG00000036867	Smad6	Madh6|b2b390Clo	SMAD family member 6	protein-coding	348	425	308	349	193	124	251	399	560	194	490	447	402	477	351	356	362	439	322	358	335	108	242	329	391	423	255	291	364	284	218
Merged-chr8-90831108-1	chr8	90830992	90831225	+	0	1e+55	intron (NM_177224, intron 1 of 39)	Tigger5|DNA|TcMar-Tigger	2273	NM_177224	109151	Mm.100615	NM_177224	ENSMUSG00000056608	Chd9	1810014J18Rik|9030205D12Rik|A330063D19Rik|AD013|PRIC320|mKIAA0308	chromodomain helicase DNA binding protein 9	protein-coding	51	92	39	56	32	7	36	36	24	24	36	34	25	40	26	27	32	43	37	68	49	18	24	32	51	63	23	25	41	31	15
Merged-chr1-33966525-36	chr1	33965941	33966805	+	0	1.10110111111111e+56	intron (NM_001276764, intron 2 of 102)	intron (NM_001276764, intron 2 of 102)	-45222	NM_133833	13518	Mm.336625	NM_010081	ENSMUSG00000026131	Dst	2310001O04Rik|A830042E19Rik|AW554249|BP230|BPAG1-n|Bpag|Bpag1|Macf2|ah|athetoid|dt|mKIAA0728|nmf203|nmf339	dystonin	protein-coding	61	68	63	63	87	25	52	52	83	64	71	76	82	150	56	94	82	69	69	85	67	52	56	63	78	73	38	43	50	48	29
Merged-chr12-28700004-56	chr12	28699301	28700868	+	0	1.11111111111111e+56	intron (NM_178811, intron 8 of 11)	intron (NM_178811, intron 8 of 11)	20759	NR_105902	102465980		NR_105902	ENSMUSG00000098579	Mir6937	Gm27448|mmu-mir-6937	microRNA 6937	ncRNA	127	148	99	114	158	77	88	122	137	88	111	106	108	149	119	124	109	125	115	148	105	112	141	102	132	124	45	78	113	117	64
Merged-chr19-4155069-57	chr19	4154230	4156123	+	0	1.11111111111111e+56	intron (NM_016933, intron 1 of 1)	intron (NM_016933, intron 1 of 1)	530	NM_016933	19265	Mm.271937	NM_016933	ENSMUSG00000045826	Ptprcap	AI605264|CD-45-AP|LPAP|LSM-1	protein tyrosine phosphatase, receptor type, C polypeptide-associated protein	protein-coding	351	372	293	344	314	121	296	382	414	249	452	335	493	790	513	497	451	410	393	505	398	221	332	335	479	420	191	221	301	249	172
Merged-chr17-17587611-57	chr17	17587057	17588353	+	0	1.11111111111111e+56	intron (NM_172827, intron 1 of 17)	intron (NM_172827, intron 1 of 17)	36784	NM_172827	240028	Mm.328807	NM_172827	ENSMUSG00000023845	Lnpep	2010309L07Rik|4732490P18Rik|CAP|IRAP|PLAP|gp160|vp165	leucyl/cystinyl aminopeptidase	protein-coding	96	104	69	114	394	274	231	107	134	92	145	133	235	429	256	249	226	107	113	151	84	201	407	211	298	102	67	54	73	53	78
Merged-chr2-128626673-42	chr2	128625919	128627461	+	0	1.11100111111111e+56	intron (NM_008569, intron 39 of 47)	intron (NM_008569, intron 39 of 47)	34349	NM_001310641	241634	Mm.297682	NM_001310641	ENSMUSG00000074812	Spdye4c	Gm355|SpeedyB3|SpyB3	speedy/RINGO cell cycle regulator family, member E4C	protein-coding	130	134	86	128	32	8	50	87	153	54	154	103	66	93	76	71	67	122	120	161	132	9	10	79	67	82	54	67	133	77	92
Merged-chr12-80778396-55	chr12	80777732	80779095	+	0	1.11111111111111e+56	Intergenic	Intergenic	-12119	NM_178682	217684	Mm.341776	NM_178682	ENSMUSG00000021133	Susd6	4933426M11Rik|mKIAA0247	sushi domain containing 6	protein-coding	317	400	229	287	134	34	63	266	318	139	346	273	64	136	110	92	78	348	295	299	247	69	151	61	87	338	156	158	304	150	181
Merged-chr13-112153331-52	chr13	112152509	112154057	+	0	1.11111111111111e+56	Intergenic	Intergenic	-135168	NM_001168403	77318	Mm.159895	NM_029898	ENSMUSG00000049985	Ankrd55	C030011J08Rik	ankyrin repeat domain 55	protein-coding	141	183	112	162	138	48	48	166	211	81	178	145	91	162	105	100	88	199	157	182	87	68	144	94	142	189	87	73	104	70	81
Merged-chr14-68820288-13	chr14	68819704	68820791	+	0	1.111001e+56	Intergenic	Intergenic	-164405	NM_183366	13522	Mm.117450	NM_010082	ENSMUSG00000014725	Adam28	C130072N01Rik|D430033C21Rik|Dtgn1|MDC-L|MDCL|TECADAM|eMDCII	a disintegrin and metallopeptidase domain 28	protein-coding	146	172	95	138	14	2	43	10	16	14	5	16	18	20	8	8	14	151	187	207	96	12	19	50	36	134	8	2	84	19	10
Merged-chr6-91518694-40	chr6	91518350	91519060	+	0	1.11100111111111e+56	intron (NM_026309, intron 2 of 3)	Tigger15a|DNA|TcMar-Tigger	2670	NM_026309	67678	Mm.246693	NM_026309	ENSMUSG00000034192	Lsm3	1010001J12Rik|2610005D18Rik|6030401D18Rik|SMX4|USS2	LSM3 homolog, U6 small nuclear RNA and mRNA degradation associated	protein-coding	177	192	137	167	35	9	151	165	189	78	226	144	239	306	195	186	196	222	169	231	176	24	28	197	211	198	106	76	118	76	71
Merged-chr19-37360131-46	chr19	37358581	37360805	+	0	1.11110111111111e+56	Intergenic	Intergenic	-16689	NM_010615	16551	Mm.42203	NM_010615	ENSMUSG00000012443	Kif11	Eg5|Kif8|Kifl1|Knsl1	kinesin family member 11	protein-coding	169	202	207	247	105	16	37	140	231	81	219	150	131	289	117	138	91	184	116	252	120	64	52	107	118	149	76	122	149	113	91
Merged-chr18-23954753-57	chr18	23954052	23955491	+	0	1.11111111111111e+56	promoter-TSS (NM_027007)	promoter-TSS (NM_027007)	83	NM_027007	69256	Mm.218343	NM_027007	ENSMUSG00000024276	Zfp397	2810411K16Rik|6720480F11Rik|AI461664	zinc finger protein 397	protein-coding	508	504	417	419	509	316	401	513	672	295	539	417	656	898	662	604	504	515	561	518	454	328	571	454	559	588	307	327	430	209	239
Merged-chr6-34511598-36	chr6	34511180	34511914	+	0	1.10110111011111e+56	Intergenic	Intergenic	35191	NM_001363709	12183	Mm.282863	NM_007563	ENSMUSG00000038871	Bpgm	AI323730|AL022789|C86192	2,3-bisphosphoglycerate mutase	protein-coding	79	80	50	85	69	23	42	80	100	38	80	87	82	71	56	58	72	96	59	97	61	36	43	61	88	82	36	50	88	46	41
Merged-chr1-39526680-92	chr1	39525454	39528000	+	0	1.11111111111111e+56	Intergenic	Intergenic	-8974	NM_028043	52846	Mm.259421	NM_028043	ENSMUSG00000003135	Cnot11	2410015L18Rik|C40|D1Bwg0212e	CCR4-NOT transcription complex, subunit 11	protein-coding	347	423	293	371	549	303	309	284	403	176	296	324	442	644	496	418	411	403	390	365	332	342	573	409	459	445	234	240	351	245	173
Merged-chr4-149683863-21	chr4	149683102	149684344	+	0	1.1110001101e+56	intron (NM_001029837, intron 1 of 23)	intron (NM_001029837, intron 1 of 23)	-7634	NM_001164051	18707	Mm.229108	NM_008840	ENSMUSG00000039936	Pik3cd	2410099E07Rik|2610208K16Rik|AW545373|p110delta	phosphatidylinositol-4,5-bisphosphate 3-kinase catalytic subunit delta	protein-coding	65	119	76	102	24	4	14	56	65	36	53	40	10	12	15	14	9	133	109	109	95	25	27	12	22	153	22	29	118	44	20
Merged-chr5-98180773-52	chr5	98179545	98181893	+	0	1.11100111111111e+56	promoter-TSS (NM_029947)	promoter-TSS (NM_029947)	-150	NM_029947	77630	Mm.332511	NM_029947	ENSMUSG00000035456	Prdm8	4930565F05Rik|PFM5	PR domain containing 8	protein-coding	186	237	163	197	174	73	143	195	303	164	191	179	197	360	213	305	269	179	184	217	195	86	119	166	190	267	91	156	199	154	89
Merged-chr5-134769349-45	chr5	134768942	134769964	+	0	1.11110111011111e+56	Intergenic	Intergenic	-22130	NM_007925	13717	Mm.275320	NM_007925	ENSMUSG00000029675	Eln	AI385707|AI480567|E030024M20Rik	elastin	protein-coding	113	119	59	69	58	17	72	93	111	39	116	84	109	162	127	96	118	151	140	135	75	24	46	130	109	129	44	54	84	51	46
Merged-chr5-36398384-64	chr5	36397083	36399418	+	0	1.11111111111111e+56	promoter-TSS (NM_030889)	promoter-TSS (NM_030889)	-111	NM_030889	81840	Mm.34113	NM_030889	ENSMUSG00000029093	Sorcs2	N28137|mKIAA1329	sortilin-related VPS10 domain containing receptor 2	protein-coding	342	451	307	422	266	120	241	383	461	239	439	418	435	661	463	495	422	397	333	378	303	202	312	366	431	432	215	239	272	301	216
Merged-chr16-38902463-57	chr16	38901670	38903439	+	0	1.11111111111111e+56	exon (NM_170599, exon 1 of 7)	exon (NM_170599, exon 1 of 7)	209	NM_170599	207683	Mm.245564	NM_170599	ENSMUSG00000022790	Igsf11	1700025L02Rik|BT-IgSF|Igsf13	immunoglobulin superfamily, member 11	protein-coding	438	393	251	302	210	110	255	381	474	198	407	268	347	481	332	382	328	409	373	299	319	147	224	281	339	422	214	220	342	195	172
Merged-chr11-119907624-45	chr11	119907127	119908157	+	0	1.11100111111111e+56	intron (NR_039557, intron 2 of 2)	ERVL-E-int|LTR|ERVL	-6168	NM_001085498	208092	Mm.306673	NM_001085498	ENSMUSG00000025371	Chmp6	2400004G01Rik	charged multivesicular body protein 6	protein-coding	89	98	113	157	57	21	121	124	203	133	227	165	185	301	179	241	189	130	104	177	148	42	66	193	208	105	105	89	106	135	66
Merged-chr4-80911483-37	chr4	80910558	80912338	+	0	1.11100011111111e+56	exon (NM_026821, exon 1 of 2)	exon (NM_026821, exon 1 of 2)	762	NM_026821	52829	Mm.273986	NM_026821	ENSMUSG00000048706	Lurap1l	1110029A09Rik|AV077978|AV175137|D4Bwg0951e|WI-13707|bM350F23.1	leucine rich adaptor protein 1-like	protein-coding	259	240	107	202	36	16	28	304	415	94	378	283	71	97	70	114	66	253	278	281	239	41	34	14	34	305	126	141	148	110	129
Merged-chr7-45706117-108	chr7	45703995	45708451	+	0	1.11111111111111e+56	intron (NM_016974, intron 1 of 3)	intron (NM_016974, intron 1 of 3)	976	NM_016974	13170	Mm.24222	NM_016974	ENSMUSG00000059824	Dbp	-	D site albumin promoter binding protein	protein-coding	1980	2082	1351	1781	1861	1054	1399	1636	2267	999	1930	1683	1965	3085	2295	1976	1810	2021	2076	1994	1681	1165	1870	1708	1922	2237	1101	1229	1672	981	997
Merged-chr2-60284290-57	chr2	60283098	60285470	+	0	1.11111111111111e+56	5' UTR (NM_025422, exon 1 of 5)	5' UTR (NM_025422, exon 1 of 5)	200	NM_025422	66205	Mm.227281	NM_025422	ENSMUSG00000060703	Cd302	1110055L24Rik|AI159627	CD302 antigen	protein-coding	393	458	291	325	420	212	242	291	405	167	426	254	279	484	340	375	307	426	395	401	375	209	456	275	364	439	181	183	303	156	196
Merged-chr8-94365601-57	chr8	94364890	94366040	+	0	1.11111111111111e+56	intron (NM_001205311, intron 24 of 24)	ORR1B1|LTR|ERVL-MaLR	-20964	NM_001357205	64209	Mm.29151	NM_022331	ENSMUSG00000031770	Herpud1	Herp|Mifl|SUP	homocysteine-inducible, endoplasmic reticulum stress-inducible, ubiquitin-like domain member 1	protein-coding	449	454	319	348	584	395	551	382	544	247	530	381	591	973	584	520	563	428	504	457	422	373	544	617	613	459	270	229	406	225	251
Merged-chr13-49173377-57	chr13	49172833	49173944	+	0	1.11111111111111e+56	Intergenic	Intergenic	-14141	NM_013610	18081	Mm.18503	NM_013610	ENSMUSG00000037966	Ninj1	AU024536	ninjurin 1	protein-coding	227	194	184	207	221	120	137	178	273	143	236	166	207	316	210	196	193	240	192	200	167	169	203	176	205	245	95	151	195	120	111
Merged-chr19-53369871-54	chr19	53368673	53370562	+	0	1.11111111111111e+56	exon (NM_010847, exon 4 of 6)	exon (NM_010847, exon 4 of 6)	20424	NM_001356986	76479	Mm.313687	NM_172429	ENSMUSG00000025024	Smndc1	-	survival motor neuron domain containing 1	protein-coding	104	132	139	151	190	76	78	146	145	104	155	136	146	257	214	179	158	131	99	159	130	85	179	124	122	116	72	100	140	111	104
Merged-chr4-8990561-9	chr4	8990352	8990861	+	0	1.10000001e+54	Intergenic	Intergenic	239282	NM_001355382	320790	Mm.138792	NM_001033395	ENSMUSG00000041235	Chd7	A730019I05Rik|Cycn|Cyn|Dz|Edy|Flo|GENA 47|GENA 60|Gena 52|Lda|Mt|Obt|Todo|WBE1|Whi|metis	chromodomain helicase DNA binding protein 7	protein-coding	31	27	30	50	11	3	6	6	23	8	43	14	4	6	8	6	2	50	26	55	62	9	4	14	9	48	12	5	42	21	25
Merged-chr15-81355557-35	chr15	81355213	81355824	+	0	1.11110011110111e+56	intron (NM_011399, intron 1 of 8)	B3|SINE|B2	5247	NM_011399	20524	Mm.222536	NM_011399	ENSMUSG00000022404	Slc25a17	34kDa|47kDa|PMP34|Pmp47	solute carrier family 25 (mitochondrial carrier, peroxisomal membrane protein), member 17	protein-coding	38	34	43	47	108	43	25	31	43	35	44	33	41	64	42	46	48	29	34	60	18	75	95	39	48	39	20	42	24	30	24
Merged-chr10-43668019-57	chr10	43666756	43669036	+	0	1.11111111111111e+56	Intergenic	MER63A|DNA|hAT-Blackjack	74469	NR_033558	414125	Mm.244305	NR_033558	ENSMUSG00000075184	F930017D23Rik	F830002L21Rik	RIKEN cDNA F930017D23 gene	ncRNA	374	318	218	287	566	294	166	232	256	101	271	180	182	324	193	247	215	335	304	307	173	360	474	210	213	363	157	124	251	194	115
Merged-chr7-16999767-50	chr7	16999431	17000107	+	0	1.11111111111111e+56	Intergenic	Intergenic	5867	NM_001101535	434130	Mm.484826	NM_001101535	ENSMUSG00000041117	Ccdc8	-	coiled-coil domain containing 8	protein-coding	111	142	93	111	150	64	80	96	118	79	97	94	126	176	138	155	107	138	76	94	97	131	153	89	118	100	64	75	90	79	56
Merged-chr6-85392097-39	chr6	85391914	85392444	+	0	1.10110111010111e+56	Intergenic	Intergenic	-17545	NM_001003955	52055	Mm.220334	NM_177466	ENSMUSG00000051343	Rab11fip5	9130206P09Rik|C75969|D6Ertd32e|GAF1|RIP11	RAB11 family interacting protein 5 (class I)	protein-coding	79	61	48	72	45	29	44	53	85	35	57	48	63	94	43	57	65	49	47	56	61	39	47	34	54	75	23	26	43	52	48
Merged-chr9-31030510-57	chr9	31029493	31031606	+	0	1.11111111111111e+56	promoter-TSS (NM_001115130)	promoter-TSS (NM_001115130)	-95	NM_001115130	235132	Mm.239355	NM_172765	ENSMUSG00000047412	Zbtb44	6030404E16Rik|Btbd15|E230011F09	zinc finger and BTB domain containing 44	protein-coding	949	1032	659	768	744	411	644	797	1005	414	946	644	886	1252	892	853	627	838	910	837	701	494	757	697	904	926	486	520	709	386	429
Merged-chr8-125596114-39	chr8	125595263	125596728	+	0	1.11100111111111e+56	intron (NR_015535, intron 2 of 2)	intron (NR_015535, intron 2 of 2)	11357	NR_015535	75930	Mm.195663	NR_015535	ENSMUSG00000110629	4930567H12Rik	4930579P07Rik	RIKEN cDNA 4930567H12 gene	ncRNA	186	189	127	175	81	22	42	136	194	77	138	145	54	144	78	63	46	213	187	146	105	52	80	46	61	287	125	113	121	96	77
Merged-chr2-119112812-57	chr2	119111745	119113942	+	0	1.11111111111111e+56	promoter-TSS (NM_011234)	promoter-TSS (NM_011234)	29	NM_011234	19361	Mm.330492	NM_011234	ENSMUSG00000027323	Rad51	AV304093|Rad51a|Reca	RAD51 recombinase	protein-coding	294	356	243	294	575	259	241	319	476	187	321	327	406	755	532	483	424	378	324	377	250	387	492	324	403	351	154	291	275	201	170
Merged-chr6-52316443-52	chr6	52315379	52317686	+	0	1.11111111111111e+56	intron (NM_007966, intron 2 of 2)	intron (NM_007966, intron 2 of 2)	-1700	NR_038163	70593	Mm.158412	NR_038163	ENSMUSG00000086126	Evx1os	5730457N03Rik|Evx1as	even skipped homeotic gene 1, opposite strand	ncRNA	199	208	195	220	197	74	107	214	306	133	234	178	226	381	280	277	228	218	205	207	161	130	174	139	176	267	123	136	176	223	132
Merged-chr15-100023093-46	chr15	100022643	100023681	+	0	1.11111111111111e+56	Intergenic	RLTR4_MM-int|LTR|ERV1	-15502	NM_001159361	239667	Mm.243658	NM_172819	ENSMUSG00000023026	Dip2b	4932422C22|AI317237|AI854602|mKIAA1463	disco interacting protein 2 homolog B	protein-coding	71	99	67	97	88	49	46	115	120	54	68	80	84	134	71	62	95	99	87	101	80	40	68	68	98	103	40	57	90	65	49
Merged-chr8-69974213-57	chr8	69972770	69975179	+	0	1.11111111111111e+56	intron (NM_001286450, intron 1 of 12)	CpG	409	NM_001113346	234366	Mm.270044	NM_145596	ENSMUSG00000036180	Gatad2a	1110066C11Rik|BC031407|C80248	GATA zinc finger domain containing 2A	protein-coding	470	553	382	398	633	302	358	446	630	264	513	442	537	834	572	610	476	518	498	476	414	389	596	408	450	517	260	313	444	310	314
Merged-chr5-8807075-72	chr5	8805744	8808149	+	0	1.11111111111111e+56	intron (NM_011075, intron 4 of 27)	L2|LINE|L2	-8423	NR_152132	330031	Mm.389059	NR_152132		Gm5106	A230021K14|EG330031	predicted gene 5106	ncRNA	367	488	276	372	352	149	280	220	242	140	331	190	397	613	400	408	328	490	373	436	350	213	277	335	403	439	163	143	274	141	133
Merged-chr19-33366769-44	chr19	33366419	33367272	+	0	1.11111111111111e+56	intron (NR_160911, intron 4 of 6)	intron (NR_160911, intron 4 of 6)	25450	NM_001368833	67795	Mm.204591	NM_001146342	ENSMUSG00000071573	Rnls	6530404N21Rik|AI452315|AW060440|C10orf59	renalase, FAD-dependent amine oxidase	protein-coding	65	65	61	58	73	46	47	65	87	65	58	71	89	99	99	80	64	84	56	58	67	53	76	69	82	57	35	45	51	33	35
Merged-chr19-25622635-56	chr19	25621885	25623460	+	0	1.11111111111111e+56	exon (NM_177360, exon 2 of 2)	exon (NM_177360, exon 2 of 2)	12135	NM_177360	240590	Mm.62785	NM_177360	ENSMUSG00000042372	Dmrt3	-	doublesex and mab-3 related transcription factor 3	protein-coding	145	202	180	175	130	46	97	147	180	109	222	150	143	224	144	190	152	195	163	154	163	90	116	99	123	192	106	135	174	127	86
Merged-chr19-9992397-101	chr19	9991270	9993451	+	0	1.11111111111111e+56	intron (NM_011913, intron 4 of 11)	intron (NM_011913, intron 4 of 11)	9273	NM_011913	24115	Mm.31577	NM_011913	ENSMUSG00000037418	Best1	Bmd|Vmd2|mBest1	bestrophin 1	protein-coding	379	507	311	388	344	185	270	326	439	224	369	303	362	573	408	457	425	444	358	401	398	271	402	356	456	454	183	271	330	241	212
Merged-chr11-111567327-19	chr11	111566661	111567695	+	0	1.1110000111e+56	Intergenic	Intergenic	501014	NM_008425	16518	Mm.4951	NM_008425	ENSMUSG00000041695	Kcnj2	IRK1|Kcnf1|Kir2.1	potassium inwardly-rectifying channel, subfamily J, member 2	protein-coding	65	100	65	88	27	6	35	28	46	39	61	52	24	18	22	34	31	114	81	130	81	27	33	40	60	51	32	26	91	16	20
Merged-chr4-40239406-57	chr4	40238512	40240502	+	0	1.11111111111111e+56	intron (NM_172689, intron 1 of 17)	intron (NM_172689, intron 1 of 17)	318	NM_172689	230073	Mm.86382	NM_172689	ENSMUSG00000040296	Ddx58	6430573D20Rik|C330021E21|RIG-I|RLR-1	DEAD (Asp-Glu-Ala-Asp) box polypeptide 58	protein-coding	379	420	283	348	339	136	327	293	396	241	417	292	400	662	449	500	391	376	345	378	295	173	275	371	385	438	220	196	328	249	177
Merged-chr10-57743858-57	chr10	57743091	57744603	+	0	1.11111111111111e+56	Intergenic	Intergenic	-41076	NM_021272	12140	Mm.3644	NM_021272	ENSMUSG00000019874	Fabp7	B-FABP|BFABP|Blbp|MRG	fatty acid binding protein 7, brain	protein-coding	213	266	177	189	187	91	136	216	326	133	242	146	225	349	165	213	241	215	239	207	181	135	195	188	278	236	108	147	216	139	101
Merged-chr7-28694169-74	chr7	28692823	28695731	+	0	1.11111111111111e+56	intron (NM_207238, intron 2 of 5)	B3|SINE|B2	1133	NM_001163702	233040	Mm.116116	NM_207238	ENSMUSG00000037463	Fbxo27	E130008B10Rik|FBG5|Gm161	F-box protein 27	protein-coding	466	507	399	468	595	298	150	312	423	228	380	302	201	427	249	269	237	544	490	522	432	362	589	138	209	557	192	294	443	246	151
Merged-chr12-77112270-24	chr12	77111765	77113116	+	0	1.11100011111e+56	Intergenic	ORR1F|LTR|ERVL-MaLR	-125664	NM_001252614	53618	Mm.35628	NM_016893	ENSMUSG00000021065	Fut8	-	fucosyltransferase 8	protein-coding	171	196	97	95	43	8	4	48	62	50	34	66	19	33	15	24	20	192	171	113	89	36	29	18	27	205	31	33	142	40	35
Merged-chr15-36727515-57	chr15	36726616	36728287	+	0	1.11111111111111e+56	Intergenic	RMER17C-int|LTR|ERVK	63481	NM_001253807	22631	Mm.3360	NM_011740	ENSMUSG00000022285	Ywhaz	1110013I11Rik|14-3-3zeta|AI596267|AL022924|AU020854	tyrosine 3-monooxygenase/tryptophan 5-monooxygenase activation protein, zeta polypeptide	protein-coding	639	731	482	622	637	291	445	512	666	326	683	541	521	909	622	538	577	716	624	595	535	343	563	499	732	796	301	359	544	270	301
Merged-chr11-97041495-57	chr11	97040640	97042101	+	0	1.11111111111111e+56	promoter-TSS (NM_027026)	promoter-TSS (NM_027026)	-1	NM_027026	69297	Mm.250465	NM_027026	ENSMUSG00000020878	Lrrc46	1700006D24Rik	leucine rich repeat containing 46	protein-coding	297	304	222	218	446	256	162	261	380	157	263	257	240	459	358	363	299	351	293	276	257	235	440	255	278	322	171	228	278	166	168
Merged-chr9-115261762-50	chr9	115261065	115262717	+	0	1.11101111111111e+56	intron (NM_024222, intron 5 of 15)	intron (NM_024222, intron 5 of 15)	20179	NR_029430	111186	Mm.484753	NR_029430		Stmn1-rs1	Lag-rs1|Lap18-rs1	stathmin 1, related sequence 1	pseudo	211	234	135	196	70	32	70	162	213	108	232	178	93	148	86	79	94	202	187	211	210	98	71	74	120	208	108	105	172	112	121
Merged-chr5-123076572-57	chr5	123075663	123077525	+	0	1.11111111111111e+56	intron (NM_001039723, intron 1 of 11)	CpG	319	NM_001039723	330189	Mm.391872	NM_001039723	ENSMUSG00000054434	Tmem120b	-	transmembrane protein 120B	protein-coding	405	473	348	395	460	170	267	372	538	248	431	334	405	636	441	488	454	418	434	381	386	248	401	260	342	491	249	275	398	270	216
Merged-chr13-112988393-74	chr13	112986728	112990888	+	0	1.11111111111111e+56	intron (NM_001081062, intron 1 of 2)	CpG	1006	NM_001081062	218630	Mm.25457	NM_001081062	ENSMUSG00000042417	Ccno	C86987|Ccnu|E130318K11|UDG2|Ung2	cyclin O	protein-coding	718	752	538	588	904	480	423	646	812	402	765	710	608	932	769	714	656	716	648	718	561	655	934	549	658	743	365	496	605	451	332
Merged-chr10-81424330-22	chr10	81423989	81424674	+	0	1.1010010001111e+56	intron (NM_026756, intron 1 of 8)	intron (NM_026756, intron 1 of 8)	2842	NM_026756	18029	Mm.426936	NM_008688	ENSMUSG00000055053	Nfic	1110019L22Rik|1500041O16Rik|AA589446|AI746521|NF1-C	nuclear factor I/C	protein-coding	87	67	51	70	74	12	47	43	61	36	73	70	63	93	47	84	70	60	54	82	67	50	63	67	34	77	47	65	65	59	25
Merged-chr2-90559809-55	chr2	90558986	90561070	+	0	1.11111011111111e+56	intron (NM_008982, intron 1 of 23)	intron (NM_008982, intron 1 of 23)	20619	NM_008982	19271	Mm.330393	NM_008982	ENSMUSG00000025314	Ptprj	AI450271|BET|Byp|CD148|DEP-1|PTPbeta2|Ptpb2|RPTPJ|Scc-1|Scc1	protein tyrosine phosphatase, receptor type, J	protein-coding	208	217	177	199	261	107	93	131	208	128	215	174	175	255	165	189	153	223	220	214	209	140	206	111	173	235	111	90	155	84	131
Merged-chr2-148396718-99	chr2	148394969	148398242	+	0	1.11111111111111e+56	exon (NM_009219, exon 1 of 1)	exon (NM_009219, exon 1 of 1)	1228	NM_009219	20608	Mm.35324	NM_009219	ENSMUSG00000037014	Sstr4	Smstr4|sst4	somatostatin receptor 4	protein-coding	353	439	349	422	758	459	692	303	446	186	444	318	816	1316	941	858	823	417	348	434	268	465	663	584	674	370	185	214	332	223	197
Merged-chr5-86432837-30	chr5	86432656	86433306	+	0	1.1010011101011e+56	intron (NM_001033233, intron 3 of 8)	intron (NM_001033233, intron 3 of 8)	36009	NM_001033233	194597	Mm.249106	NM_001033233	ENSMUSG00000072845	Tmprss11a	Gm7	transmembrane protease, serine 11a	protein-coding	56	62	33	59	15	7	18	51	61	29	64	42	28	46	32	27	18	64	65	63	49	11	10	51	46	61	12	38	47	38	12
Merged-chr8-94666805-57	chr8	94666144	94667504	+	0	1.11111111111111e+56	promoter-TSS (NM_024269)	promoter-TSS (NM_024269)	224	NM_024191	107566	Mm.393247	NM_024191	ENSMUSG00000031776	Arl2bp	1700010P10Rik|1700027H16Rik|6330544B05Rik|AI482273|AI849834|BART|Bart1	ADP-ribosylation factor-like 2 binding protein	protein-coding	477	417	254	414	411	214	331	469	503	228	469	409	444	674	498	494	418	463	457	367	343	255	421	352	409	490	222	268	324	241	228
Merged-chr6-40325408-57	chr6	40324662	40326272	+	0	1.11111111111111e+56	promoter-TSS (NM_023538)	promoter-TSS (NM_023538)	-11	NM_023538	69923	Mm.32840	NM_023538	ENSMUSG00000029916	Agk	2610037M15Rik|6720408I04Rik|AI465370|Mulk	acylglycerol kinase	protein-coding	256	284	213	251	310	163	200	260	296	146	263	239	276	398	353	345	280	287	290	269	258	190	268	270	324	297	141	163	256	176	140
Merged-chr6-147099575-57	chr6	147098628	147100357	+	0	1.11111111111111e+56	intron (NM_001081237, intron 1 of 2)	intron (NM_001081237, intron 1 of 2)	8417	NM_001081237	232539	Mm.491206	NM_001081237	ENSMUSG00000040102	Klhl42	A330079N23Rik|AI450355|C230080I20Rik|Ctb9|Klhdc5|mKIAA1340	kelch-like 42	protein-coding	392	480	307	335	294	111	174	270	400	189	361	287	283	405	300	307	265	394	363	417	267	188	279	255	291	412	167	207	228	154	160
Merged-chr13-83458909-35	chr13	83458506	83459361	+	0	1.10100111011111e+56	Intergenic	Intergenic	-45101	NM_001347572	17260	Mm.24001	NM_025282	ENSMUSG00000005583	Mef2c	5430401D19Rik|9930028G15Rik|AV011172|Mef2	myocyte enhancer factor 2C	protein-coding	73	108	47	87	30	10	59	56	72	19	46	73	55	83	59	74	72	130	90	115	75	38	12	87	124	86	17	24	34	28	25
Merged-chr4-136031342-57	chr4	136030693	136031976	+	0	1.11111111111111e+56	Intergenic	Intergenic	-9685	NM_013736	27224	Mm.27663	NM_013736	ENSMUSG00000028668	Eloa	110kDa|AA408125|Tceb3|Tceb3a	elongin A	protein-coding	681	702	426	592	528	315	249	478	635	299	628	429	423	550	355	333	306	735	703	591	532	277	439	304	354	785	318	276	512	311	302
Merged-chr6-89398124-53	chr6	89397303	89398530	+	0	1.11111111111111e+56	intron (NM_001167736, intron 5 of 6)	intron (NM_001167736, intron 5 of 6)	-35303	NM_008881	18844	Mm.3789	NM_008881	ENSMUSG00000030084	Plxna1	2600013D04Rik|NOV|PlexA1|Plxn1|mKIAA4053	plexin A1	protein-coding	114	113	73	115	103	36	97	110	132	51	179	99	129	196	133	132	80	138	123	131	73	63	80	118	163	74	72	41	92	43	64
Merged-chr1-186177921-19	chr1	186177376	186178263	+	0	1.1110001101e+56	Intergenic	Intergenic	-60509	NM_146106	226791	Mm.257116	NM_146106	ENSMUSG00000039246	Lyplal1	BC027340|Q96AVO	lysophospholipase-like 1	protein-coding	167	151	80	125	14	6	24	44	59	32	76	55	14	13	27	14	19	123	176	157	132	24	27	21	39	132	19	39	119	40	24
Merged-chr13-43547107-45	chr13	43546779	43547457	+	0	1.11111011001011e+56	intron (NM_001081059, intron 6 of 8)	intron (NM_001081059, intron 6 of 8)	13073	NM_001081059	76137	Mm.426290	NM_001081059	ENSMUSG00000021371	Mcur1	6230416A05Rik|AU015498|AV136929|AW554392|C88263|Ccdc90a	mitochondrial calcium uniporter regulator 1	protein-coding	87	95	44	71	116	74	36	61	88	42	61	61	73	117	92	70	80	113	70	66	74	77	152	74	68	94	46	40	60	56	28
Merged-chr6-137131120-10	chr6	137130816	137131564	+	0	1.100001e+54	intron (NM_181988, intron 2 of 4)	intron (NM_181988, intron 2 of 4)	38528	NM_001164214	232441	Mm.46233	NM_181988	ENSMUSG00000030222	Rerg	-	RAS-like, estrogen-regulated, growth-inhibitor	protein-coding	53	47	47	75	19	1	13	50	88	40	38	35	25	55	32	33	25	108	83	90	57	15	9	26	28	48	27	28	60	32	22
Merged-chr5-121837821-105	chr5	121835957	121839393	+	0	1.11111111111111e+56	promoter-TSS (NM_001306128)	promoter-TSS (NM_001306128)	-816	NM_008507	16923	Mm.65493	NM_008507	ENSMUSG00000042594	Sh2b3	AI429800|Lnk	SH2B adaptor protein 3	protein-coding	1306	1326	911	1043	1341	783	968	1235	1486	611	1299	1025	1603	2106	1584	1572	1215	1187	1087	1160	1043	830	1292	1123	1296	1151	701	833	854	618	757
Merged-chr8-95149572-56	chr8	95148945	95150566	+	0	1.11111111111111e+56	Intergenic	Intergenic	-7215	NM_001145831	16582	Mm.378951	NM_010631	ENSMUSG00000031788	Kifc3	AI325457|BB123200	kinesin family member C3	protein-coding	125	150	112	129	207	79	211	84	130	69	130	114	272	351	246	237	222	151	117	117	141	115	170	174	215	151	74	98	120	113	85
Merged-chr5-96221939-56	chr5	96221168	96222636	+	0	1.11111111111111e+56	intron (NM_001039084, intron 2 of 6)	MLT1H|LTR|ERVL-MaLR	11787	NM_053158	94061	Mm.295499	NM_053158	ENSMUSG00000029486	Mrpl1	2410002L03Rik|5830418D04Rik|AI462572|L1mt	mitochondrial ribosomal protein L1	protein-coding	217	232	116	199	526	259	236	133	189	101	194	161	269	400	261	305	209	220	224	262	179	269	485	276	315	192	113	74	173	87	126
Merged-chr1-37348569-1	chr1	37348421	37348718	+	0	1e+43	intron (NM_001290797, intron 1 of 25)	MTD|LTR|ERVL-MaLR	-20648	NM_172971	269180	Mm.5294	NM_030266	ENSMUSG00000026113	Inpp4a	107kDa|9630012D15|D130048C09Rik|R74740	inositol polyphosphate-4-phosphatase, type I	protein-coding	14	10	15	11	9	4	13	9	17	17	15	11	26	40	4	14	8	26	16	25	26	5	18	23	37	13	0	4	26	12	6
Merged-chr15-94616198-9	chr15	94615863	94616483	+	0	1.111e+56	Intergenic	RMER19B|LTR|ERVK	-13012	NM_178789	320709	Mm.74873	NM_178789	ENSMUSG00000063296	Tmem117	B930062P21Rik	transmembrane protein 117	protein-coding	47	50	50	51	16	1	2	1	2	8	6	9	3	2	6	8	2	64	45	76	53	8	7	3	15	42	2	10	35	13	4
Merged-chr2-28724056-44	chr2	28723407	28725367	+	0	1.11101111111111e+56	intron (NM_001033874, intron 5 of 12)	intron (NM_001033874, intron 5 of 12)	-8891	NR_037271	100526498		NR_037271	ENSMUSG00000092832	Mir3088	mir-3088|mmu-mir-3088	microRNA 3088	ncRNA	165	191	129	133	69	36	126	113	103	74	120	105	132	203	152	157	90	206	187	220	143	22	76	194	226	161	55	84	142	124	80
Merged-chr5-141044437-57	chr5	141043709	141045896	+	0	1.11111111111111e+56	Intergenic	PB1D10|SINE|Alu	-44206	NM_175362	108723	Mm.46187	NM_175362	ENSMUSG00000036526	Card11	0610008L17Rik|2410011D02Rik|BIMP3|CARMA1	caspase recruitment domain family, member 11	protein-coding	208	226	224	274	370	260	315	218	297	161	302	261	406	636	480	404	449	230	214	297	227	224	382	364	457	190	130	129	189	158	162
Merged-chr4-94556554-57	chr4	94555610	94557404	+	0	1.11111111111111e+56	exon (NM_026368, exon 1 of 6)	exon (NM_026368, exon 1 of 6)	289	NM_026368	67770	Mm.35170	NM_026368	ENSMUSG00000028578	Caap1	5830433M19Rik|AI536248|CAAP	caspase activity and apoptosis inhibitor 1	protein-coding	339	415	344	355	415	209	266	332	493	145	358	317	411	621	387	464	352	377	373	347	364	281	418	324	347	439	182	264	345	185	186
Merged-chr9-60744050-63	chr9	60742952	60745033	+	0	1.11111111111111e+56	Intergenic	RCHARR1|DNA|hAT-Charlie	30871	NM_026235	67557	Mm.44546	NM_026235	ENSMUSG00000034839	Larp6	5430431G03Rik|AI552438|Achn	La ribonucleoprotein domain family, member 6	protein-coding	516	663	329	487	280	152	307	313	441	199	363	272	400	514	381	399	353	531	467	417	327	163	301	305	409	614	186	266	337	240	206
Merged-chr1-170255512-57	chr1	170254775	170256120	+	0	1.11111111111111e+56	non-coding (NR_151590, exon 1 of 1)	non-coding (NR_151590, exon 1 of 1)	292	NR_151590	622708	Mm.389210	NR_151590	ENSMUSG00000096964	Gm6345	EG622708	predicted gene 6345	pseudo	185	172	103	135	167	103	99	167	233	113	175	158	173	290	180	197	158	165	197	135	125	143	194	120	155	206	97	113	111	88	89
Merged-chr3-121968010-57	chr3	121967267	121969018	+	0	1.11111111111111e+56	intron (NM_001356524, intron 1 of 22)	MIR|SINE|MIR	336	NM_001356524	214137	Mm.229287	NM_172525	ENSMUSG00000039831	Arhgap29	6720461J18Rik|A830014I19|AU040217|B130017I01Rik|C76601|Parg1	Rho GTPase activating protein 29	protein-coding	335	406	272	298	237	79	228	312	464	219	356	308	252	430	245	297	258	399	344	313	317	135	214	229	299	412	168	195	273	167	165
Merged-chr17-83546166-39	chr17	83545559	83546605	+	0	1.11101111111001e+56	Intergenic	Intergenic	-31749	NM_009187	20463	Mm.30072	NM_009187	ENSMUSG00000024248	Cox7a2l	COX7AR|COX7RP|EB1|SIG-81|SIG81|Silg81	cytochrome c oxidase subunit 7A2 like	protein-coding	81	123	72	119	78	33	46	94	135	73	113	76	51	100	85	77	71	126	71	91	67	38	79	58	60	133	67	56	95	70	51
Merged-chr15-102921382-48	chr15	102920308	102922234	+	0	1.11110111011111e+56	exon (NM_010464, exon 1 of 2)	exon (NM_010464, exon 1 of 2)	140	NM_010464	15422	Mm.207062	NM_010464	ENSMUSG00000001655	Hoxc13	-	homeobox C13	protein-coding	166	206	106	115	132	39	56	108	159	100	146	113	96	139	124	162	141	147	137	176	149	91	86	82	114	170	98	91	143	99	89
Merged-chr18-12973282-61	chr18	12971887	12974584	+	0	1.11111111111111e+56	intron (NM_008378, intron 1 of 10)	(CTCGG)n|Simple_repeat|Simple_repeat	-1225	NM_001357396	16210	Mm.8154	NM_008378	ENSMUSG00000024423	Impact	E430016J11Rik	impact, RWD domain protein	protein-coding	895	875	654	721	681	454	628	735	854	448	862	693	871	1266	856	795	731	1000	1004	838	696	477	811	660	926	998	523	559	648	471	498
Merged-chr10-68970684-31	chr10	68970277	68971082	+	0	1.1110011101001e+56	Intergenic	LTR10_RN|LTR|ERVK	63209	NR_155866	102635787	Mm.412577	NR_155866		Gm33035	-	predicted gene, 33035	ncRNA	83	110	58	108	15	3	28	35	40	15	87	27	21	51	19	42	22	107	98	103	77	9	11	27	58	79	22	30	53	22	34
Merged-chr2-70930860-49	chr2	70929715	70931245	+	0	1.11111111111111e+56	Intergenic	L1Md_T|LINE|L1	-105000	NR_156420	228012	Mm.136511	NM_172664	ENSMUSG00000041997	Tlk1	4930545J15Rik	tousled-like kinase 1	protein-coding	320	292	245	320	108	55	303	260	372	155	354	264	512	824	488	462	498	308	327	341	270	67	77	407	413	344	174	178	306	205	203
Merged-chr7-29908503-57	chr7	29908039	29908993	+	0	1.11111111111111e+56	promoter-TSS (NM_001243908)	promoter-TSS (NM_001243908)	-1	NM_001243908	73729	Mm.333743	NM_001243908	ENSMUSG00000099689	Zfp383	1110003H10Rik	zinc finger protein 383	protein-coding	369	384	242	329	309	156	292	302	380	147	330	259	382	510	365	319	289	361	335	373	303	155	315	282	392	373	157	174	302	161	154
Merged-chr10-62337042-4	chr10	62336739	62337374	+	0	1.0000000000001e+52	intron (NM_010438, intron 4 of 21)	intron (NM_010438, intron 4 of 21)	3365	NM_001146100	15275	Mm.196605	NM_010438	ENSMUSG00000037012	Hk1	BB404130|Hk-1|Hk1-s|dea|mHk1-s	hexokinase 1	protein-coding	127	130	63	103	186	102	50	80	119	50	108	79	74	151	98	81	88	138	122	146	97	73	158	69	80	149	56	51	88	65	59
Merged-chr11-100962700-21	chr11	100962159	100963081	+	0	1.10100011011e+56	TTS (NM_001359105)	TTS (NM_001359105)	7995	NM_001359105	19285	Mm.21864	NM_008986	ENSMUSG00000004044	Cavin1	2310075E07Rik|AW546441|Cav-p60|Cavin|Ptrf	caveolae associated 1	protein-coding	106	82	51	83	30	10	8	73	73	34	78	84	3	18	11	3	19	91	86	95	61	21	43	15	11	130	62	49	89	53	49
Merged-chr3-60573979-30	chr3	60573339	60574720	+	0	1.11100011111e+56	intron (NM_001310514, intron 2 of 8)	intron (NM_001310514, intron 2 of 8)	72850	NM_001253708	56758	Mm.255723	NM_020007	ENSMUSG00000027763	Mbnl1	Mbnl|mKIAA0428	muscleblind like splicing factor 1	protein-coding	301	389	233	239	173	35	59	182	223	136	236	166	43	53	50	26	54	356	279	259	181	93	92	58	75	290	85	120	253	141	84
Merged-chr15-89572356-41	chr15	89571441	89573066	+	0	1.11100111111111e+56	intron (NM_001277245, intron 3 of 4)	intron (NM_001277245, intron 3 of 4)	3927	NM_001277246	11434	Mm.57	NM_013455	ENSMUSG00000022622	Acr	-	acrosin prepropeptide	protein-coding	253	342	218	276	44	6	35	299	406	159	371	282	73	94	94	118	48	339	305	307	243	32	22	40	78	266	163	205	188	149	171
Merged-chr6-114918441-19	chr6	114917926	114918920	+	0	1.010001011101e+55	intron (NM_001356371, intron 2 of 5)	intron (NM_001356371, intron 2 of 5)	3398	NM_177683	232334	Mm.268357	NM_177683	ENSMUSG00000030315	Vgll4	BC048841|VGL-4	vestigial like family member 4	protein-coding	146	188	108	146	158	80	70	121	151	119	163	127	120	318	160	163	175	148	119	138	155	98	191	105	141	199	78	90	172	101	86
Merged-chr10-69306919-52	chr10	69306158	69307536	+	0	1.11111111111111e+56	Intergenic	Intergenic	46065	NM_007659	12534	Mm.68442	NM_007659	ENSMUSG00000019942	Cdk1	Cdc2|Cdc2a|p34<CDC2>	cyclin-dependent kinase 1	protein-coding	123	129	127	106	139	84	74	121	146	92	120	116	145	252	147	187	150	143	81	117	96	86	146	97	150	150	63	95	115	87	70
Merged-chr12-108761235-2	chr12	108760640	108761507	+	0	10010000	Intergenic	MMAR1|DNA|TcMar-Mariner	-32224	NM_009537	22632	Mm.3868	NM_009537	ENSMUSG00000021264	Yy1	NF-E1|YY-1	YY1 transcription factor	protein-coding	76	84	66	57	227	133	72	95	87	56	82	99	128	194	129	122	95	72	75	66	61	162	230	76	81	69	64	56	78	93	54
Merged-chr7-132659798-9	chr7	132659113	132660447	+	0	1.0011000001001e+53	intron (NM_029609, intron 6 of 6)	intron (NM_029609, intron 6 of 6)	49137	NM_029609	76429	Mm.276721	NM_029609	ENSMUSG00000030946	Lhpp	2310007H09Rik	phospholysine phosphohistidine inorganic pyrophosphate phosphatase	protein-coding	80	75	75	113	93	41	64	124	126	74	98	94	90	151	120	121	117	94	92	111	81	82	124	75	67	94	46	68	100	86	49
Merged-chr1-53824043-59	chr1	53823439	53825224	+	0	1.11111111111111e+56	intron (NM_001001883, intron 28 of 28)	intron (NM_001001883, intron 28 of 28)	-25093	NR_106149	102465783		NR_106149	ENSMUSG00000098443	Mir7681	Gm27806|mmu-mir-7681	microRNA 7681	ncRNA	195	235	156	182	424	259	222	206	237	134	223	227	345	516	321	326	361	218	182	180	127	284	410	256	277	197	120	119	137	120	125
Merged-chr9-22962785-54	chr9	22961671	22964008	+	0	1.11111111011111e+56	Intergenic	Intergenic	-260237	NM_028472	73230	Mm.335020	NM_028472	ENSMUSG00000031963	Bmper	3110056H04Rik|CV-2|Crim3|Cv2	BMP-binding endothelial regulator	protein-coding	268	305	162	274	172	82	56	189	289	72	274	160	72	127	78	93	51	352	323	283	250	90	153	76	166	279	120	106	194	89	114
Merged-chr17-47502214-57	chr17	47501682	47502816	+	0	1.11111111111111e+56	promoter-TSS (NM_022015)	promoter-TSS (NM_022015)	42	NM_001356290	63856	Mm.275901	NM_022015	ENSMUSG00000023980	Taf8	AW260255|Tbn	TATA-box binding protein associated factor 8	protein-coding	577	663	408	506	618	319	402	488	622	287	529	440	572	893	613	496	513	570	574	569	521	331	551	504	509	587	315	262	492	262	275
Merged-chr3-84228818-57	chr3	84228269	84229888	+	0	1.11111111111111e+56	intron (NM_001271726, intron 1 of 11)	tRNA-Gly-GGY|tRNA|tRNA	-8201	NM_030706	80890	Mm.44876	NM_030706	ENSMUSG00000027993	Trim2	mKIAA0517|narf	tripartite motif-containing 2	protein-coding	140	206	121	148	183	82	174	140	207	88	134	127	210	317	209	169	229	141	109	168	127	132	196	130	173	203	96	86	138	104	81
Merged-chr2-129606637-45	chr2	129605981	129607436	+	0	1.11100111111111e+56	intron (NM_001355160, intron 1 of 7)	intron (NM_001355160, intron 1 of 7)	11246	NM_001355160	19261	Mm.1682	NM_007547	ENSMUSG00000037902	Sirpa	AI835480|Bit|CD172a|P84|Ptpns1|SHP-1|SHPS-1|SIRP	signal-regulatory protein alpha	protein-coding	367	412	246	374	45	18	36	252	273	135	261	190	72	89	73	69	81	385	386	404	299	45	51	83	112	463	129	132	284	121	119
Merged-chr1-133073518-51	chr1	133072986	133073946	+	0	1.11110111111111e+56	intron (NM_001099276, intron 5 of 32)	intron (NM_001099276, intron 5 of 32)	27454	NM_001099276	240752	Mm.387308	NM_001099276	ENSMUSG00000026447	Pik3c2b	C330011J12Rik|Gm199|PI3K-C2beta|PI3KC2beta	phosphatidylinositol-4-phosphate 3-kinase catalytic subunit type 2 beta	protein-coding	410	513	234	381	146	43	256	336	431	234	457	289	382	534	296	262	292	403	415	404	360	74	114	273	304	521	245	235	350	191	215
Merged-chr3-101369668-1	chr3	101369544	101369793	+	0	1e+53	Intergenic	Intergenic	-7457	NM_207205	78908	Mm.257997	NM_207205	ENSMUSG00000042035	Igsf3	1700016K10Rik|2810035F16Rik|4833439O17Rik|mKIAA0466	immunoglobulin superfamily, member 3	protein-coding	31	36	27	40	11	4	6	8	2	6	6	6	7	0	3	4	2	37	9	30	12	3	9	9	15	24	3	15	18	18	10
Merged-chr10-30803180-57	chr10	30802151	30804305	+	0	1.11111111111111e+56	promoter-TSS (NM_001358841)	promoter-TSS (NM_001358841)	98	NM_001358841	211329	Mm.297903	NM_172495	ENSMUSG00000039697	Ncoa7	9030406N13Rik	nuclear receptor coactivator 7	protein-coding	584	603	431	503	584	335	415	544	678	293	670	443	605	965	634	687	565	610	644	553	511	318	599	453	651	615	331	296	420	353	336
Merged-chr9-110440613-57	chr9	110439848	110441250	+	0	1.11111111111111e+56	intron (NM_001360306, intron 4 of 9)	intron (NM_001360306, intron 4 of 9)	20741	NM_008694	18054	Mm.236225	NM_008694	ENSMUSG00000032484	Ngp	bectenecin	neutrophilic granule protein	protein-coding	151	168	119	181	249	143	193	128	173	104	210	175	212	360	219	250	236	157	187	176	149	115	238	222	216	160	119	120	156	90	105
Merged-chr6-145193592-56	chr6	145192690	145193947	+	0	1.11111111111111e+56	intron (NM_177222, intron 7 of 15)	intron (NM_177222, intron 7 of 15)	11043	NR_157240	105242817	Mm.446769	NR_157240	ENSMUSG00000086863	Gm15543	-	predicted gene 15543	ncRNA	100	106	99	125	160	81	94	83	96	73	137	103	136	229	105	149	110	108	109	122	108	75	111	113	205	127	61	75	107	70	67
Merged-chr7-132859406-57	chr7	132858395	132860372	+	0	1.11111111111111e+56	intron (NM_198017, intron 1 of 8)	CpG	158	NM_198017	109359	Mm.274824	NM_198017	ENSMUSG00000030965	Abraxas2	AA589499|AI853413|Abro1|C430003P19Rik|Fam175b	BRISC complex subunit	protein-coding	326	300	266	355	679	322	350	335	506	192	432	338	431	770	555	524	510	340	249	346	250	377	585	377	390	340	164	232	216	207	239
Merged-chr11-108143881-1	chr11	108143780	108143983	+	0	1e+45	intron (NM_011101, intron 3 of 16)	intron (NM_011101, intron 3 of 16)	147033	NR_106082	102465705		NR_106082	ENSMUSG00000098989	Mir7223	Gm28009|mmu-mir-7223	microRNA 7223	ncRNA	14	14	21	8	5	2	3	7	9	12	13	27	10	5	8	15	16	6	8	12	13	4	4	1	10	3	7	19	15	12	9
Merged-chr16-96372619-39	chr16	96372129	96373183	+	0	1.11110100010111e+56	intron (NM_028078, intron 2 of 7)	intron (NM_028078, intron 2 of 7)	10892	NM_028078	72058	Mm.119714	NM_028078	ENSMUSG00000000159	Igsf5	2010003D20Rik|JCAM|Jam4	immunoglobulin superfamily, member 5	protein-coding	107	108	60	121	92	46	140	39	64	35	70	43	214	407	249	254	195	120	88	114	86	44	109	203	272	101	41	45	74	39	31
Merged-chr16-18701403-48	chr16	18700535	18702361	+	0	1.11111111110111e+56	Intergenic	Tigger7|DNA|TcMar-Tigger	-71510	NM_213614	18951	Mm.20365	NM_213614	ENSMUSG00000072214	Sept5	Cdcrel-1|Cdcrel1|Pnutl1	septin 5	protein-coding	215	267	152	187	205	69	122	158	292	113	244	171	93	231	153	158	130	203	169	208	168	97	176	158	170	228	87	116	141	112	109
Merged-chr16-95459177-57	chr16	95457973	95459996	+	0	1.11111111111111e+56	intron (NM_001302179, intron 2 of 9)	intron (NM_001302179, intron 2 of 9)	364	NM_001302154	13876	Mm.164531	NM_133659	ENSMUSG00000040732	Erg	D030036I24Rik	ETS transcription factor	protein-coding	503	608	434	512	452	210	266	431	523	289	511	403	445	664	465	449	460	600	572	622	434	261	394	365	475	663	243	271	464	208	242
Merged-chr15-100738400-57	chr15	100737580	100739287	+	0	1.11111111111111e+56	Intergenic	Intergenic	-5696	NR_045782	619313	Mm.123436	NR_045781	ENSMUSG00000116504	I730030J21Rik	-	RIKEN cDNA I730030J21 gene	ncRNA	605	610	437	647	513	307	239	440	597	281	535	424	267	435	265	281	246	600	628	647	527	302	512	319	361	697	299	294	481	278	289
Merged-chr9-57940365-57	chr9	57938965	57941451	+	0	1.11111111111111e+56	promoter-TSS (NM_011352)	promoter-TSS (NM_011352)	96	NM_011352	20361	Mm.335187	NM_011352	ENSMUSG00000038264	Sema7a	2900057C09Rik|CDw108|H-Sema K1|H-Sema-L|M-Sema-L|Semal|sema K1|sema L	sema domain, immunoglobulin domain (Ig), and GPI membrane anchor, (semaphorin) 7A	protein-coding	550	665	440	568	395	168	373	511	610	278	525	447	491	700	596	561	426	611	513	557	487	247	384	452	436	631	299	358	454	302	300
Merged-chr10-39421280-55	chr10	39420679	39422001	+	0	1.11111111111111e+56	intron (NM_001122892, intron 2 of 12)	intron (NM_001122892, intron 2 of 12)	51541	NM_001122893	14360	Mm.4848	NM_008054	ENSMUSG00000019843	Fyn	AI448320|AW552119	Fyn proto-oncogene	protein-coding	241	341	189	203	126	50	245	223	274	96	289	231	282	517	315	291	269	321	257	262	237	69	105	256	287	249	172	110	178	177	142
Merged-chr3-127120086-2	chr3	127119916	127120223	+	0	1e+53	intron (NM_001327938, intron 1 of 47)	intron (NM_001327938, intron 1 of 47)	-41236	NR_105030	100862268	Mm.444603	NR_105029	ENSMUSG00000097456	LOC100862268	-	uncharacterized LOC100862268	ncRNA	24	6	8	20	3	0	0	23	14	3	19	13	2	3	0	3	4	18	13	28	20	0	5	4	1	20	3	5	24	11	2
Merged-chr8-120229928-61	chr8	120228309	120231672	+	0	1.11111111111111e+56	Intergenic	CpG	-1760	NR_110496	434353	Mm.411793	NR_110496	ENSMUSG00000097960	A330074K22Rik	-	RIKEN cDNA A330074K22 gene	ncRNA	1137	1186	870	960	635	308	462	934	1395	550	1109	962	753	1176	853	923	697	1095	1074	1121	836	347	606	529	691	1222	597	611	855	535	431
Merged-chr14-121749864-1	chr14	121749767	121749962	+	0	1e+53	intron (NM_134074, intron 1 of 52)	intron (NM_134074, intron 1 of 52)	-10935	NM_001128307	105445	Mm.378591	NM_134074	ENSMUSG00000025558	Dock9	AA959601|AW538057|B230309H04Rik|D14Wsu89e|Zizimin1|mKIAA1058	dedicator of cytokinesis 9	protein-coding	11	13	18	16	2	0	3	7	15	4	6	11	7	4	2	4	2	13	10	22	10	1	2	7	5	11	3	4	9	7	3
Merged-chr9-100360332-57	chr9	100359436	100360670	+	0	1.11111111111111e+56	Intergenic	Intergenic	126420	NM_001033543	213208	Mm.242896	NM_001033543	ENSMUSG00000044244	Il20rb	AV228068|Fndc6|Gm186|Il20R2	interleukin 20 receptor beta	protein-coding	198	215	151	160	81	40	69	140	221	66	232	184	64	91	68	94	55	203	225	198	152	91	97	87	130	206	79	120	177	94	85
Merged-chrX-12156121-53	chrX	12155565	12156885	+	0	1.11111111111111e+56	intron (NR_045434, intron 1 of 3)	CpG	4121	NR_045434	71458	Mm.196328	NM_029510	ENSMUSG00000040363	Bcor	2900008C10Rik|5830466J11Rik|8430401K06Rik|BcorR|D930024N20Rik|mKIAA1575	BCL6 interacting corepressor	protein-coding	392	421	271	399	170	106	251	341	491	180	436	342	335	545	349	347	284	413	459	378	347	108	195	280	405	496	231	222	334	194	210
Merged-chr3-89998922-59	chr3	89997920	90000171	+	0	1.11111111111111e+56	promoter-TSS (NM_011826)	promoter-TSS (NM_011826)	285	NR_045749	100503469	Mm.440636	NR_045749	ENSMUSG00000105552	Gm19710	-	predicted gene, 19710	ncRNA	412	454	350	425	685	281	310	348	438	246	456	385	421	670	485	423	446	448	379	424	361	368	553	331	375	479	217	253	320	244	234
Merged-chr12-13269292-57	chr12	13268477	13270415	+	0	1.11111111111111e+56	intron (NM_027706, intron 1 of 51)	intron (NM_027706, intron 1 of 51)	319	NM_027706	71169	Mm.177520	NM_027706	ENSMUSG00000020576	Nbas	4933425L03Rik|Nag	neuroblastoma amplified sequence	protein-coding	249	289	227	262	347	195	226	265	322	180	318	219	306	485	379	369	283	264	250	246	220	222	387	227	340	267	147	167	211	142	121
Merged-chr17-5476434-41	chr17	5475810	5477092	+	0	1.11110111111101e+56	Intergenic	Intergenic	6618	NR_073378	666919		NR_073378		Gm8363	EG666919	non-SMC condensin II complex, subunit H2 pseudogene	pseudo	280	305	207	232	72	10	33	214	262	99	227	149	50	50	62	44	55	293	251	304	232	35	52	33	92	268	101	96	260	83	90
Merged-chr2-65333796-35	chr2	65333561	65334129	+	0	1.11111010111111e+55	intron (NM_177074, intron 9 of 11)	intron (NM_177074, intron 9 of 11)	30181	NM_177074	320106	Mm.227703	NM_177074	ENSMUSG00000061171	Slc38a11	9330158F14Rik	solute carrier family 38, member 11	protein-coding	47	76	45	45	68	52	105	25	72	35	45	54	110	180	119	130	110	47	44	56	53	47	69	83	133	64	22	34	42	21	38
Merged-chr5-124221609-44	chr5	124220966	124222488	+	0	1.11100111111111e+56	intron (NM_011256, intron 1 of 24)	intron (NM_011256, intron 1 of 24)	-7998	NR_045369	75927	Mm.410803	NR_045369	ENSMUSG00000090220	Pitpnm2os1	4930568K20Rik	phosphatidylinositol transfer protein, membrane-associated 2, opposite strand 1	ncRNA	272	334	181	235	60	22	124	154	325	107	245	184	198	265	170	208	192	352	292	286	218	38	81	129	191	291	136	147	217	115	126
Merged-chr11-119933349-49	chr11	119931915	119934290	+	0	1.11100111111011e+56	Intergenic	Intergenic	-9990	NM_001037754	108100	Mm.197534	NM_130862	ENSMUSG00000025372	Baiap2	IRSp53|R75030	brain-specific angiogenesis inhibitor 1-associated protein 2	protein-coding	575	626	341	471	144	79	238	246	300	205	274	198	310	593	377	367	402	611	560	468	441	110	138	296	367	658	169	176	468	163	140
Merged-chr5-96130904-44	chr5	96130221	96131453	+	0	1.11100111111111e+56	intron (NM_178854, intron 3 of 11)	intron (NM_178854, intron 3 of 11)	30710	NM_001285511	231464	Mm.28374	NM_144910	ENSMUSG00000034724	Cnot6l	4932442K20Rik	CCR4-NOT transcription complex, subunit 6-like	protein-coding	168	187	148	200	38	19	160	132	179	62	212	146	120	237	136	145	144	162	143	206	156	24	34	148	213	169	92	76	183	96	68
Merged-chr11-22675123-57	chr11	22673986	22675954	+	0	1.11111111111111e+56	Intergenic	Intergenic	162687	NM_153596	103765	Mm.221274	NM_153596	ENSMUSG00000049904	Tmem17	AI503894|AW049890	transmembrane protein 17	protein-coding	249	249	174	268	199	99	77	235	345	192	260	230	162	294	208	178	208	283	168	216	231	115	130	105	127	273	149	187	215	176	144
Merged-chr9-47587933-35	chr9	47587657	47588278	+	0	1.11100011111101e+56	intron (NM_001025600, intron 1 of 8)	intron (NM_001025600, intron 1 of 8)	57615	NM_001025600	54725	Mm.234832	NM_018770	ENSMUSG00000032076	Cadm1	2900073G06Rik|3100001I08Rik|AI987920|Bl2|Igsf4|Igsf4a|Necl2|RA175|RA175A|RA175B|RA175C|RA175N|ST17|SgIGSF|SynCam|Tslc1	cell adhesion molecule 1	protein-coding	90	155	98	107	13	6	25	142	175	53	150	107	42	38	48	24	19	157	125	109	115	6	10	25	33	98	61	54	69	45	76
Merged-chr7-138215314-56	chr7	138214442	138216117	+	0	1.11111111111111e+56	intron (NM_183289, intron 10 of 11)	intron (NM_183289, intron 10 of 11)	182451	NM_183289	70571	Mm.334297	NM_183289	ENSMUSG00000091002	Tcerg1l	5730476P14Rik	transcription elongation regulator 1-like	protein-coding	168	198	115	170	348	184	159	127	201	58	184	108	188	396	232	229	222	201	170	200	173	198	283	207	248	134	68	73	116	67	88
Merged-chr11-117694064-44	chr11	117693227	117694556	+	0	1.11100111111111e+56	intron (NM_198022, intron 1 of 21)	intron (NM_198022, intron 1 of 21)	39602	NM_198022	217351	Mm.40272	NM_198022	ENSMUSG00000025571	Tnrc6c	9930033H14Rik|mKIAA1582	trinucleotide repeat containing 6C	protein-coding	114	175	130	132	68	24	80	126	172	86	168	139	146	184	117	123	84	127	130	183	114	39	63	100	146	100	79	62	96	76	88
Merged-chr1-83076453-50	chr1	83075626	83077522	+	0	1.11111111111111e+56	Intergenic	Intergenic	15644	NM_027778	71386	Mm.389133	NM_027778	ENSMUSG00000101315	Krtap28-13	5530401N06Rik	keratin associated protein 28-13	protein-coding	239	244	186	225	80	35	146	238	285	122	334	206	135	241	167	211	146	246	200	253	161	73	75	135	211	217	106	126	200	92	147
Merged-chr11-118103540-83	chr11	118102656	118104500	+	0	1.11111111111111e+56	intron (NM_001167746, intron 19 of 80)	intron (NM_001167746, intron 19 of 80)	25641	NM_001167746	69926	Mm.473893	NM_001167746	ENSMUSG00000033987	Dnah17	2810003K23Rik|Dnahc17|Dnahcl1|Gm1178|mKIAA3028	dynein, axonemal, heavy chain 17	protein-coding	235	282	201	241	330	166	158	217	290	177	300	235	219	434	241	239	240	264	253	247	225	222	358	210	237	264	138	175	211	161	139
Merged-chr18-61707420-57	chr18	61706421	61708184	+	0	1.11111111111111e+56	intron (NM_172832, intron 1 of 5)	intron (NM_172832, intron 1 of 5)	333	NM_172832	240334	Mm.234457	NM_172832	ENSMUSG00000024579	Pcyox1l	BC060677|C630049M13	prenylcysteine oxidase 1 like	protein-coding	558	553	346	468	654	400	336	486	636	249	546	425	525	856	594	528	488	571	547	565	436	334	586	446	540	549	257	282	394	271	235
Merged-chr7-71302977-43	chr7	71302101	71303586	+	0	1.11100111011111e+56	Intergenic	Intergenic	-606852	NR_130995	78156	Mm.243818	NR_130995	ENSMUSG00000108669	4930441H08Rik	-	RIKEN cDNA 4930441H08 gene	ncRNA	187	240	151	166	56	15	50	158	177	45	167	100	78	80	69	67	60	207	210	199	152	20	61	88	152	125	78	83	89	52	84
[truncated: 84,552 more rows]
[truncated: 26 more columns]

## Sheet: Fig. S1
Supplementary Figure 1. Fluorescence-activated cell sorting and functional evaluation of CD49b– and CD49b+ HSC subsets in aging
Supplementary figure 1b
[truncated: 105 more rows]

## Sheet: Fig. S2
Supplementary Figure 2. Repopulation profiles of primary transplanted mice from juvenile, adult, and old HSC subsets
[truncated: 33 more rows]
[truncated: 117 more columns]

[truncated: 4 more sheets: Fig. S3, Fig. S4, Fig. S5, Fig. S8]
